# Supplementary material for: Early life exposure to vitamin D deficiency impairs molecular mechanisms that regulate liver cholesterol biosynthesis, energy metabolism, inflammation, and detoxification
Source: Front Endocrinol (Lausanne). 2024 May 10;15:1335855. doi: 10.3389/fendo.2024.1335855 (PMC11116800; doi:10.3389/fendo.2024.1335855)
Supplement: Supplementary file 2 [file DataSheet_2.xlsx]

## Sheet: SuppTable1A_RNAMainDietEffect
Supplemental Table 1A. RNA-Seq Genes from Main Diet Effect Analysis (p<0.05)
Gene Name	nominal pvalue	FDR	log2FoldChange
Gm5537	3.24716e-17	7.43631e-13	24.4997
Rps12l1	2.89027e-14	3.30951e-10	-22.2881
Gm49496	2.88962e-09	2.20584e-05	17.3682
C1d	7.7504e-08	0.00044373	-0.12525
Commd10	6.55781e-07	0.00300361	-0.377079
Mkrn2	1.10122e-06	0.00420317	0.509153
Ptar1	1.51756e-06	0.00496479	0.258467
Cfap69	7.8356e-06	0.0224304	0.124212
Trip13	3.49008e-05	0.0888069	-0.13679
Cdca7	4.31298e-05	0.0987716	0.121519
Dct	5.80119e-05	0.114568	-0.10699
Haus7	6.00332e-05	0.114568	-0.0899805
Gm44913	7.64309e-05	0.127648	0.0562959
Nudt2	7.80346e-05	0.127648	-0.0869291
Sigirr	8.99021e-05	0.129195	-0.0901515
Prss8	9.02631e-05	0.129195	-0.0883609
Fam53b	0.000104776	0.135404	0.0845056
Zfp111	0.000106427	0.135404	0.0876752
Rab30	0.000135972	0.163889	0.063823
Alpl	0.000163808	0.187568	0.073786
Rdh11	0.00018508	0.201834	-0.071119
Oaz1-ps	0.000197811	0.202326	-0.084911
Idh1	0.000203201	0.202326	-0.0834584
Fam186a	0.000216006	0.206115	0.0208476
Slc12a2	0.000225772	0.206817	0.0828098
Paox	0.000235405	0.207346	-0.0700491
Prdm16	0.000256107	0.213402	0.0364635
Acat2	0.000286768	0.213402	-0.060656
Plk2	0.000288723	0.213402	0.0684672
Gm28050	0.0003132	0.213402	0.0522856
Prr5l	0.000313764	0.213402	0.0576082
Lncbate6	0.000323065	0.213402	0.051996
Fdft1	0.000324637	0.213402	-0.0619105
Arf5	0.000327909	0.213402	-0.0816895
Chrna2	0.000338256	0.213402	0.046451
Zfp715	0.000339244	0.213402	0.076732
Itfg2	0.000344784	0.213402	0.0714502
Sh3bp5l	0.000357896	0.215689	0.0798703
Tfpt	0.000389257	0.216538	0.0762683
Gstm4	0.000390837	0.216538	-0.0678514
Erich3	0.000392001	0.216538	0.0206901
Nfya	0.000397127	0.216538	0.0702408
Crlf1	0.00042794	0.227913	0.0143846
Psma7	0.000441468	0.229774	-0.0790168
Haao	0.000464123	0.231813	-0.0791246
Map4	0.000475844	0.231813	-0.0790661
Rnf130	0.000484092	0.231813	-0.0676182
Wdr6	0.000485875	0.231813	-0.0619139
Lactb	0.000558274	0.257149	-0.07789
Tmem29	0.00056939	0.257149	-0.0762037
Ptprn2	0.000572664	0.257149	0.013041
2310057M21Rik	0.000590931	0.260248	0.0416516
Nsdhl	0.000647277	0.279685	-0.048017
Abracl	0.000688791	0.290925	-0.0608858
Slc7a15	0.000701507	0.290925	0.0165612
2010003K11Rik	0.000722798	0.290925	0.0318456
Nceh1	0.000728774	0.290925	0.0475933
Cnpy2	0.000747354	0.290925	-0.0748795
Gm3571	0.0007508	0.290925	-0.030386
Pex1	0.000778741	0.290925	0.0744489
Nupl2	0.000808493	0.290925	0.0577758
Fitm2	0.000815072	0.290925	0.0562436
Gm37651	0.000843254	0.290925	0.028014
Acly	0.000843734	0.290925	-0.045364
Tgs1	0.000845569	0.290925	0.0741935
Foxn2	0.000848638	0.290925	0.0690792
Gm15441	0.000851142	0.290925	0.0163517
Bola1	0.000872005	0.293673	-0.0743242
Zmat5	0.000909505	0.301863	-0.0699131
Dhcr7	0.000949977	0.30593	-0.0476246
Psmb3	0.000952921	0.30593	-0.0737009
Mvk	0.000961835	0.30593	-0.0486914
Rnf227	0.00099806	0.313104	0.0337975
Gm8325	0.00103659	0.320797	0.0184823
Pcyt2	0.00110942	0.338758	-0.0727451
Echdc1	0.00112929	0.340287	-0.0630587
Sc5d	0.00116963	0.34217	-0.0451069
Tmtc1	0.0012091	0.34217	0.0580807
Ndufs8	0.00122046	0.34217	-0.0723398
Rab5b	0.001272	0.34217	-0.0643152
Pdzrn3	0.00127498	0.34217	0.0456486
Abhd16a	0.00128976	0.34217	-0.0719749
Nebl	0.00130558	0.34217	0.0290373
Rps18-ps6	0.00131384	0.34217	-0.0628128
Cpsf3	0.00132218	0.34217	-0.0699373
Gm43411	0.00133199	0.34217	0.0216812
Rps16-ps2	0.00133897	0.34217	-0.0603708
Bloc1s1	0.00134902	0.34217	-0.0718506
Arhgap20	0.00135173	0.34217	0.0176518
Gm15452	0.0013604	0.34217	-0.0104952
Eid1	0.00137595	0.34217	-0.0670783
Spata1	0.00138494	0.34217	0.0379897
Pigyl	0.00139177	0.34217	-0.069959
Saa2	0.00140448	0.34217	0.0117444
Btbd19	0.00142715	0.343109	0.0353252
Fam171b	0.0014607	0.343109	-0.0275726
Psmb7	0.00149097	0.343109	-0.0702191
Agxt	0.00149427	0.343109	-0.0711613
Cluap1	0.00152102	0.343109	0.0658111
Zfp783	0.00154874	0.343109	0.0327752
Ccdc62	0.00155533	0.343109	0.0385236
Lmntd2	0.00156857	0.343109	-0.0394422
Phrf1	0.00158414	0.343109	0.0573524
Gm49312	0.0015971	0.343109	0.0119584
Acot9	0.00159806	0.343109	-0.0509474
Thnsl2	0.00160854	0.343109	-0.0662242
Crygn	0.00164847	0.343109	-0.0471375
Cidec	0.00166506	0.343109	0.0142353
Tspan5	0.00166589	0.343109	0.0407789
Commd1	0.00167482	0.343109	-0.0643586
Gm3807	0.00168339	0.343109	0.0302022
Casp3	0.00168589	0.343109	-0.0548573
Prkra	0.00170301	0.343109	-0.0681969
Stap1	0.00170798	0.343109	0.026409
Gm38377	0.00173579	0.345664	0.0228856
Zfp113	0.00176066	0.346153	0.0398441
Gm17198	0.00176848	0.346153	0.0205591
Acss2	0.0017979	0.346827	-0.0362065
Cstf2t	0.00180534	0.346827	0.0689685
Gm19409	0.00182559	0.346827	0.0439784
Pmvk	0.00183482	0.346827	-0.0381864
Snx11	0.00185829	0.346827	0.0615908
Mfsd4b4	0.00186279	0.346827	0.0481621
Zbed4	0.00188052	0.347304	0.0627839
Gm4788	0.00190088	0.348109	0.00767536
Akr1c6	0.0019224	0.348109	-0.0622984
Ralgps1	0.00195828	0.348109	-0.0507538
Gpam	0.00195984	0.348109	-0.0489623
Zfp993	0.00196088	0.348109	0.00887929
Hao2	0.00200154	0.350605	-0.0181898
Tmem144	0.00200556	0.350605	-0.054997
Cdh4	0.00204453	0.35471	0.041473
Mrps28	0.00207811	0.355836	-0.0671112
Yif1b	0.00208347	0.355836	-0.0635636
Vdac3	0.00211023	0.355836	-0.0685183
Gpr160	0.00213812	0.355836	0.0244272
Ndufb8	0.00213886	0.355836	-0.068415
Fdps	0.00214425	0.355836	-0.0336384
Rpa3	0.00223254	0.360233	-0.0587862
Snord22	0.00224008	0.360233	0.0548216
Gm10335	0.00225632	0.360233	-0.0491601
C4a	0.00227878	0.360233	0.0315882
Kcnk10	0.00232219	0.360233	0.00953779
Uchl3	0.00232815	0.360233	-0.0672859
Mup18	0.00237017	0.360233	-0.0633971
Gas8	0.0023818	0.360233	0.0497884
Champ1	0.0023992	0.360233	0.0630202
Rps7-ps3	0.00240027	0.360233	-0.0598499
Uckl1	0.00241042	0.360233	0.0654246
Mical3	0.00241401	0.360233	0.0649363
Ube2n-ps1	0.00241483	0.360233	0.0401341
Lmln	0.00241604	0.360233	0.0325135
9130023H24Rik	0.00241956	0.360233	0.0526774
Ptk7	0.00242242	0.360233	-0.0425945
Camk1d	0.00248425	0.365453	-0.0398928
Snrpn	0.00249167	0.365453	-0.0658703
Rgs9bp	0.00251812	0.365453	0.0194017
Kptn	0.00252135	0.365453	-0.0672266
Gm9929	0.00261689	0.375612	0.0115907
1810008I18Rik	0.00262425	0.375612	-0.0343948
Nipa1	0.00264501	0.376233	-0.0531984
Psmb6	0.00271286	0.383501	-0.066815
Rd3	0.00274489	0.385506	-0.0385516
Zfp523	0.00278769	0.385506	-0.0640794
Lypla2	0.00280392	0.385506	-0.0660038
Gm42913	0.00280425	0.385506	0.0320072
Nf2	0.00282073	0.385506	0.0665205
Oaz1	0.00282805	0.385506	-0.0648326
Ago1	0.00287641	0.389779	-0.0663746
Rpl17-ps3	0.00289821	0.390423	-0.0411294
L3mbtl3	0.00295165	0.391251	0.052103
Cerkl	0.00296997	0.391251	0.0340577
Hnrnpk	0.00297372	0.391251	-0.054973
Gjb1	0.00298521	0.391251	-0.0647248
Pir	0.00298978	0.391251	-0.0568535
Chrne	0.00301076	0.391758	-0.0144629
Slc25a1	0.00303205	0.392299	-0.0627553
R3hcc1l	0.00305546	0.392551	0.0521983
Dlat	0.00309363	0.392551	-0.0563423
Nupr1	0.00310667	0.392551	0.0200088
Gm15879	0.00311931	0.392551	0.0304845
Gm37036	0.0031197	0.392551	0.0331917
Echs1	0.00318962	0.393871	-0.065547
Gm10076	0.00320321	0.393871	-0.0584062
Dut	0.00320991	0.393871	-0.0589648
Ccn6	0.00321398	0.393871	-0.0336886
Gm7160	0.00321619	0.393871	0.0405558
Gbe1	0.00324592	0.393883	-0.0637992
Gstm7	0.00325068	0.393883	-0.0586851
Gm10638	0.00327899	0.395222	0.0256135
Acot1	0.003336	0.399988	0.0167628
Gm49980	0.00336621	0.400925	0.0353853
Tspan9	0.0034306	0.400925	-0.0632269
Zcchc2	0.0034829	0.400925	0.0570958
Ctif	0.00350619	0.400925	0.0459874
Fkbp8	0.00352578	0.400925	-0.0646963
Celf2	0.00353505	0.400925	0.0552029
Zbtb38	0.00354486	0.400925	0.0641012
Saa1	0.00354875	0.400925	0.0139513
Chac2	0.0035501	0.400925	-0.0579471
Ppil6	0.00357711	0.400925	0.0196229
Zfp579	0.00359628	0.400925	-0.0502772
Emilin2	0.00360952	0.400925	0.0369164
Id2	0.0036231	0.400925	0.0272997
Sorbs2	0.00366606	0.400925	-0.0509
Gm7129	0.00367314	0.400925	-0.00858865
D730044K07Rik	0.00371884	0.400925	0.0190641
Gm7493	0.00372187	0.400925	0.00778288
Sars2	0.00372973	0.400925	-0.0635277
Hnf1a	0.0037371	0.400925	0.0537139
Gm42814	0.00374464	0.400925	-0.0189144
Slc19a2	0.00376558	0.400925	-0.0521792
Tbcd	0.00376935	0.400925	-0.064272
Cyp21a1	0.00378614	0.400925	0.012747
Snrnp25	0.00380402	0.400925	-0.0516811
Gm15411	0.00381081	0.400925	-0.0288492
Impa2	0.00381402	0.400925	0.0260965
Unc79	0.00381806	0.400925	0.0160297
Aatf	0.003834	0.400925	0.0632901
Adh5	0.00386189	0.402006	-0.0641232
Snx7	0.00390764	0.404514	-0.0627336
Cdk4	0.00392132	0.404514	0.0496715
Phf5a	0.00398	0.408726	0.0579707
Zfp438	0.00409791	0.418956	0.0511501
Wbp11	0.00414349	0.421734	0.0611985
Dap3	0.00418618	0.422465	-0.0626395
A730036I17Rik	0.00418757	0.422465	0.0237052
Csf2rb2	0.00424687	0.426568	0.0368693
Vcp-rs	0.00426745	0.426614	-0.0621701
Prdm4	0.00429766	0.426614	0.0602219
Yju2	0.00430321	0.426614	0.0475201
Dnase1l1	0.00434586	0.42704	-0.0543053
Acsl5	0.00435613	0.42704	-0.0521445
Sri	0.00436458	0.42704	-0.0604704
Sftpa1	0.0043821	0.42704	0.0265651
Cmss1	0.00446827	0.431458	-0.0508812
Tnfsfm13	0.00449068	0.431458	-0.046953
Plekhd1	0.0045095	0.431458	-0.0136172
Dnajc22	0.004511	0.431458	-0.0604202
Tor1b	0.00453523	0.431458	0.0524474
Cd226	0.00454048	0.431458	0.0151477
Arel1	0.00466599	0.441553	0.0569793
Tet2	0.00472193	0.441808	0.0478697
Gm43499	0.00474396	0.441808	0.0376513
Ank2	0.00476358	0.441808	-0.0402541
Akr1c20	0.00479433	0.441808	-0.0531596
Cyb5b	0.00481365	0.441808	-0.0451295
Fam173a	0.0048158	0.441808	-0.0616632
Rnf186	0.00492061	0.441808	0.0233974
Atf2	0.00493281	0.441808	0.0617503
Igsf5	0.00493286	0.441808	-0.0622157
Lamtor2	0.00494961	0.441808	-0.061753
Slc38a1	0.00498631	0.441808	0.0367067
Gm29055	0.00502539	0.441808	0.0309157
Nqo2	0.00505979	0.441808	-0.0497658
AW011738	0.00507596	0.441808	0.0353492
Ptprf	0.00512746	0.441808	-0.0604508
Tppp	0.00512816	0.441808	0.0354203
Vsir	0.0051367	0.441808	0.0334211
Gars	0.00517332	0.441808	-0.0613997
Cr1l	0.00517595	0.441808	-0.0608558
Lgals4	0.00519743	0.441808	0.0230425
Ebpl	0.00520645	0.441808	-0.0529342
Psmc1	0.00521585	0.441808	-0.058442
Nol7	0.00525411	0.441808	-0.0614954
Plaat3	0.00526816	0.441808	-0.0564357
Alpk2	0.00527058	0.441808	0.0121711
Nup133	0.00531494	0.441808	-0.0588987
F3	0.00531512	0.441808	0.02237
Kif26b	0.0053209	0.441808	0.031308
Abca3	0.00535508	0.441808	-0.0572591
Scrn2	0.00539347	0.441808	-0.0590768
Lactb2	0.00540094	0.441808	-0.0552924
Arhgef18	0.00541937	0.441808	0.0524378
Mylpf	0.00542417	0.441808	-0.0260989
Rnh1	0.00542619	0.441808	-0.0603611
Psmb4	0.00544508	0.441808	-0.0612266
Atp1b2	0.0054548	0.441808	0.0380016
Me1	0.00547225	0.441808	-0.0456455
Gm36435	0.00548833	0.441808	-0.0212067
Rnf20	0.00552392	0.441808	0.0603354
Tmem205	0.00553125	0.441808	-0.0601629
Rad1	0.00553507	0.441808	0.03341
Qprt	0.00554406	0.441808	-0.0610713
Slc25a21	0.0055526	0.441808	-0.0452231
Wdr83os	0.00557329	0.441808	-0.0612745
Gcat	0.00558395	0.441808	-0.0553409
Psmd3	0.00560374	0.441808	-0.058713
Qdpr	0.00560394	0.441808	-0.0584776
Cblc	0.00560464	0.441808	-0.0539641
Gm15998	0.00561399	0.441808	-0.0158989
Gata2	0.00563882	0.441965	0.0326521
Sult1c2	0.00566181	0.441965	-0.0329087
Mal	0.0056797	0.441965	-0.0292755
6030458C11Rik	0.00569318	0.441965	0.0611069
Gm15853	0.00573717	0.443875	0.0252183
Scly	0.00580338	0.44672	-0.060115
Commd3	0.00581295	0.44672	-0.0605172
Ado	0.00584727	0.447854	0.0608374
Plin2	0.00589064	0.449672	0.0334471
Rps23rg1	0.00595437	0.449861	-0.0215801
Zfp346	0.00596348	0.449861	0.0464449
Gm42699	0.00596835	0.449861	0.023168
Kcnq1ot1	0.00597169	0.449861	0.0453717
Dera	0.00613739	0.459489	-0.0603482
Nfe2	0.00615839	0.459489	-0.0175888
Traf3ip1	0.00615969	0.459489	0.0576036
Msmo1	0.00625218	0.46175	-0.0356088
Synm	0.00627404	0.46175	0.0251698
Tuba1b	0.00632437	0.46175	-0.0403473
Bphl	0.00632737	0.46175	-0.060115
Ndufa6	0.00634206	0.46175	-0.0594265
Cabyr	0.00634767	0.46175	0.0194816
Grk4	0.0063594	0.46175	0.0279183
Gm3435	0.00636316	0.46175	-0.0182039
Klf12	0.00637147	0.46175	-0.0472668
Metap1d	0.00640337	0.462598	-0.0601896
Pyurf	0.00646094	0.464005	-0.058551
Flnc	0.00646337	0.464005	0.0175488
Gm41231	0.0065215	0.465395	-0.0291728
Spag9	0.00652338	0.465395	-0.059913
2610301B20Rik	0.00656858	0.466702	0.0449614
Gpatch2	0.00658375	0.466702	0.0589771
Ces2b	0.00661969	0.466702	-0.0416605
Auts2	0.00664005	0.466702	0.0247669
Lyrm2	0.00664359	0.466702	-0.0515873
Guca1a	0.0067134	0.470164	-0.0219499
Mrps15	0.00680891	0.470229	-0.0596896
Tkt	0.00682613	0.470229	-0.0560549
Pafah1b3	0.00682778	0.470229	-0.0421372
Sqor	0.00683019	0.470229	-0.0569145
Gstt1	0.00685543	0.470229	-0.0581232
F13a1	0.00686296	0.470229	0.0156392
Lmnb2	0.00686958	0.470229	0.0497111
Nrn1	0.00690678	0.470229	-0.0592349
Rpl27a	0.00695126	0.470229	-0.0572289
Twistnb	0.00695238	0.470229	0.0520688
Zfp560	0.00702998	0.470229	-0.0454904
Tuba4a	0.00703056	0.470229	-0.0348717
2310040G24Rik	0.00703453	0.470229	-0.0351623
Aldoc	0.00706738	0.470229	-0.0448926
4930522L14Rik	0.00707444	0.470229	-0.03153
Isoc1	0.0070841	0.470229	-0.0593415
Cd160	0.00708973	0.470229	0.0124623
Mab21l2	0.00711158	0.470229	0.0183533
Pgd	0.00713523	0.470229	-0.0433088
Carmil3	0.00714166	0.470229	0.0173009
Rpl17	0.00717568	0.470229	-0.0570783
S100a16	0.00718497	0.470229	-0.0542295
Pygb	0.00721006	0.470229	-0.0486404
Rassf4	0.0072301	0.470229	-0.0354851
Zfp770	0.00724755	0.470229	0.0457411
Polr1b	0.00724819	0.470229	0.0530717
Psme2b	0.00727801	0.47083	-0.0432536
Ethe1	0.00730371	0.471162	-0.0392805
Gm10123	0.00735908	0.472104	-0.049066
Emc9	0.00735956	0.472104	-0.058211
Mycn	0.00747238	0.476054	-0.0281536
Glo1	0.00750412	0.476054	-0.058697
Myom1	0.00753029	0.476054	0.020969
Med27	0.00756245	0.476054	0.054356
Cyp3a44	0.00756733	0.476054	-0.0145768
Nol3	0.00757094	0.476054	-0.0249766
Gm42758	0.00758058	0.476054	0.00628147
Stk19	0.00758902	0.476054	0.0491638
Gsta3	0.00760821	0.476054	-0.0434843
9530086O07Rik	0.00774461	0.480361	0.0220685
Ercc6	0.00776003	0.480361	0.0410978
Rybp	0.00776307	0.480361	0.0462019
Hnf1aos1	0.00777415	0.480361	-0.0417667
4930481A15Rik	0.00778247	0.480361	0.0155358
Miga2	0.00781091	0.480361	0.0395822
Myo5c	0.00782563	0.480361	0.01737
Nbl1	0.00784486	0.480361	0.0306551
Cntnap1	0.00788059	0.481263	0.0227286
Adamts20	0.00794053	0.48194	0.00690606
Atg16l1	0.00794933	0.48194	0.0476749
Cyp2j5	0.00798489	0.48194	-0.0563822
Mcmdc2	0.0080443	0.48194	-0.0119233
Gm44045	0.00804891	0.48194	0.0345951
Cabcoco1	0.00805999	0.48194	-0.0300655
Plekhf1	0.00806606	0.48194	-0.0386045
Cmtm4	0.00807887	0.48194	0.0569531
Tcte2	0.00810803	0.48194	0.0253374
Tmem94	0.00812567	0.48194	-0.0582072
Enkd1	0.00814585	0.48194	0.0228765
Ahnak2	0.00816923	0.48194	0.032285
Doc2g	0.00819253	0.48194	0.0375065
Sytl1	0.00822836	0.48194	0.0376069
Rgs17	0.00823264	0.48194	0.0131782
Riok2	0.00823548	0.48194	0.0385776
Rufy2	0.00824944	0.48194	0.0377729
Rasal1	0.00831087	0.484293	0.0129532
Gm45553	0.00836164	0.486015	0.0190093
Rnf8	0.00838868	0.486352	0.0555349
Tmem242	0.00844272	0.487299	-0.0569846
Gstm3	0.00847918	0.487299	-0.0370704
Oard1	0.00850496	0.487299	-0.0578724
Atp5mpl	0.00850791	0.487299	-0.0566256
Il1rn	0.0085114	0.487299	0.017295
2810408I11Rik	0.00854168	0.487813	0.0343906
Gm20528	0.00863472	0.491282	0.0150156
4930453N24Rik	0.00864532	0.491282	0.0576195
Anxa4	0.00870656	0.492776	-0.056198
Mtln	0.00871937	0.492776	-0.0456245
Ces1f	0.00874715	0.492776	-0.0528365
Etfa	0.00877707	0.492776	-0.0570607
Galt	0.00877921	0.492776	-0.0463039
Gm37747	0.00882048	0.493882	0.0161901
Psmb5	0.00885805	0.494036	-0.0575768
Magef1	0.00886636	0.494036	0.0232552
Pmf1	0.00891121	0.495329	-0.0436355
Gm9917	0.00899757	0.498249	0.0311724
Idi1	0.00904737	0.498249	-0.0239456
Gm43259	0.00907974	0.498249	0.0397948
Xpo5	0.00910771	0.498249	0.0573881
Pknox2	0.00910947	0.498249	0.0305476
Rpl23a	0.00911006	0.498249	-0.054144
Hint1	0.00913226	0.498249	-0.0569723
Mrps14	0.00913779	0.498249	-0.0573638
Xpnpep3	0.009162	0.498382	0.0516973
Aldh8a1	0.00926485	0.502783	-0.0569255
Dact2	0.00929467	0.502806	0.0303605
Agps	0.00935449	0.502806	0.0570507
Mapk3	0.0093666	0.502806	-0.056997
Vcan	0.00936927	0.502806	0.0145245
Cklf	0.00939379	0.502806	-0.0289716
Tfpi2	0.00939702	0.502806	-0.0348885
Pdzk1ip1	0.00942077	0.502902	-0.0239852
Rpl36a-ps2	0.00945458	0.503296	-0.0414188
Tma16	0.0094721	0.503296	0.0492155
Esd	0.00950888	0.50408	-0.0554661
Gm37121	0.00954941	0.50506	0.0187303
Gpr35	0.00963573	0.507479	0.0183261
Gm45191	0.00965599	0.507479	0.0175771
Dpysl4	0.00966163	0.507479	0.0164706
Gstm5	0.00970077	0.508369	-0.0520758
Rpl31	0.00976493	0.509543	-0.0520005
Ets2	0.00976767	0.509543	0.0515242
Usb1	0.00982459	0.511348	0.0549699
Gm43071	0.00988833	0.512033	0.0277168
2700069I18Rik	0.00989838	0.512033	-0.0104705
Smdt1	0.00990484	0.512033	-0.0566854
Ccr5	0.00994987	0.513202	0.0204525
Acp1	0.0100277	0.516054	-0.0565965
Gm47976	0.0101207	0.518952	0.0282522
Mcu	0.0101293	0.518952	-0.0397509
Ing2	0.0101736	0.520058	-0.0489431
Fam184b	0.0101978	0.520134	-0.0155615
Gm47200	0.0102248	0.52035	0.0170703
Rpl24	0.0103007	0.522349	-0.0559852
Egf	0.0103097	0.522349	0.028243
Htatip2	0.0103948	0.522775	-0.0528758
Gnl3	0.0104052	0.522775	0.0392613
Mboat2	0.01042	0.522775	-0.0128933
Zfp446	0.0104301	0.522775	0.0487665
Unkl	0.0104322	0.522775	0.0365945
Clcn6	0.0105604	0.524532	-0.0379553
Zc3h13	0.0105622	0.524532	0.0491645
Hoxb4	0.0105685	0.524532	0.0356069
2900089D17Rik	0.0105762	0.524532	0.0153813
Gm45895	0.0105818	0.524532	0.0136799
Cep290	0.0106237	0.525176	0.0353167
3110001I22Rik	0.0106497	0.525176	0.0483617
Ankrd49	0.0107098	0.525176	0.047438
Erg28	0.0107244	0.525176	-0.0519709
Cyp2r1	0.0107837	0.525176	-0.0355555
Alpk1	0.0107909	0.525176	0.0261268
2210016F16Rik	0.0107988	0.525176	-0.0559913
Stoml2	0.0108078	0.525176	-0.0540207
Gm43375	0.0108111	0.525176	0.0217784
Syt12	0.0108314	0.525176	0.0160381
Kri1	0.010847	0.525176	0.0354388
Hk2	0.0108708	0.525214	0.0317911
Arid3a	0.0108993	0.525485	0.0309461
Cyp1a1	0.0109516	0.526375	-0.0273786
Ndufa1	0.0109683	0.526375	-0.0542305
Hmgxb4	0.0110054	0.526375	0.0421721
Spaca6	0.0110686	0.526375	0.0375714
Gm15937	0.0110728	0.526375	0.0288857
2900005J15Rik	0.0110905	0.526375	0.0271425
Cnst	0.0110976	0.526375	0.0378216
Kcnk2	0.0111136	0.526375	-0.0153548
Gm20482	0.0111247	0.526375	-0.0063808
Dmd	0.0112096	0.528911	0.0420161
H3f3a	0.0112282	0.528911	-0.0549716
Faap100	0.0112849	0.528911	-0.0461221
Upb1	0.0113313	0.528911	-0.0540842
Nenf	0.0113426	0.528911	-0.0451268
Stub1	0.0113753	0.528911	-0.0554434
Ttk	0.0114101	0.528911	0.0110823
Snora26	0.0114304	0.528911	0.00425825
Ddx31	0.0114849	0.528911	0.0446369
Slc22a3	0.0115038	0.528911	0.0279588
Kars	0.0115279	0.528911	-0.0552327
Gm25492	0.0115672	0.528911	0.0194656
Psma4	0.0116018	0.528911	-0.0553513
Tmem254c	0.0118081	0.528911	-0.0440362
A930017M01Rik	0.0118186	0.528911	-0.00711949
Shmt2	0.0118247	0.528911	-0.0546688
Nt5c3b	0.0118578	0.528911	-0.044203
Cyp51	0.0118807	0.528911	-0.0294688
Cd44	0.011909	0.528911	0.033425
Mta1	0.0119098	0.528911	-0.0535601
Dync1i2	0.0119197	0.528911	-0.0532331
Ces1c	0.0119436	0.528911	-0.0551584
Gm36962	0.011961	0.528911	0.00632465
Tigar	0.0119648	0.528911	0.0301455
Gm38365	0.0119695	0.528911	0.0315702
9330182L06Rik	0.0119697	0.528911	0.0376805
Dlec1	0.0119746	0.528911	0.0210991
Slc25a14	0.0119872	0.528911	0.0361645
Iah1	0.0119988	0.528911	-0.0550266
Ppa2	0.0120004	0.528911	-0.0551047
Ndst1	0.0120458	0.528911	-0.0541133
Tpst2	0.0120596	0.528911	-0.0350079
Rnf24	0.0120608	0.528911	0.0363757
Gm48958	0.0121243	0.528911	0.0265876
Ahi1	0.0121423	0.528911	0.0386626
Gm35558	0.0121684	0.528911	0.0182773
Nipsnap1	0.0121789	0.528911	-0.0536445
Ces2h	0.0121827	0.528911	-0.0534974
Adnp2	0.0121881	0.528911	0.0488922
Wdr7	0.0122018	0.528911	0.0546634
Svip	0.0122147	0.528911	-0.0474905
Slc29a3	0.0122161	0.528911	0.0463515
Dido1	0.0122301	0.528911	0.0475976
Ccdc162	0.0122397	0.528911	-0.0365482
Gm48362	0.0123422	0.528911	-0.00485322
Ctcflos	0.0124369	0.528911	0.0190456
Gm18042	0.0124558	0.528911	0.0174278
Echdc3	0.0124841	0.528911	-0.0545804
Dgcr6	0.0124942	0.528911	-0.0531284
Acsm5	0.0124944	0.528911	-0.0473107
Gng11	0.0125094	0.528911	-0.0430537
Tuba8	0.0125262	0.528911	0.0165814
Gm39041	0.0125352	0.528911	0.0178505
Tcte3	0.0125776	0.528911	-0.00493965
Uba52	0.0125823	0.528911	-0.0531471
Pms2	0.0125958	0.528911	0.0335443
Gm44878	0.0126023	0.528911	0.0235295
Mettl9	0.0126081	0.528911	-0.0483398
Zfp869	0.0126718	0.528911	0.0542857
H1f2	0.0126754	0.528911	0.0250748
Tmem14c	0.0126844	0.528911	-0.0532957
Gm9993	0.0127176	0.528911	0.0342118
Dcx	0.0127428	0.528911	-0.0150604
Arrdc2	0.012743	0.528911	-0.0191584
Ndufb7	0.0127931	0.528911	-0.0542813
Snta1	0.0128542	0.528911	-0.0543775
Rps25	0.0128574	0.528911	-0.0519206
Mtrf1l	0.0128893	0.528911	0.0356207
Gm36264	0.0129157	0.528911	-0.0223851
Apba2	0.0129236	0.528911	0.0136061
Nat8f1	0.0129336	0.528911	-0.0428699
D030028A08Rik	0.0129954	0.528911	0.025156
Trmt61a	0.0129996	0.528911	0.0276078
Rpl11	0.0130451	0.528911	-0.0501401
Mrpl12	0.0130615	0.528911	-0.0540608
Samd12	0.0130632	0.528911	0.0182663
Hgs	0.0131002	0.528911	0.054043
Gm48996	0.0131222	0.528911	0.0326693
Ocstamp	0.0131226	0.528911	0.0233886
Ndufv3	0.0131508	0.528911	-0.0542717
Synpo2	0.0131627	0.528911	0.0241818
Tshz3	0.0131764	0.528911	0.0337655
Alkbh7	0.0132056	0.528911	-0.0422449
Scap	0.0132093	0.528911	-0.0528303
Rnf170-ps	0.0132449	0.528911	-0.0145839
Hebp1	0.0132451	0.528911	-0.0531291
Fmc1	0.0132459	0.528911	-0.0530352
Pls3	0.0132567	0.528911	-0.0525634
Gm10642	0.0132904	0.528911	-0.022188
Ogfod1	0.0133033	0.528911	0.0500575
Gm6598	0.0133159	0.528911	0.0283342
Chmp2a	0.0133502	0.528911	-0.0542102
Tmem14a	0.0133515	0.528911	-0.0335103
Marcksl1-ps4	0.0133581	0.528911	0.00334382
Xkr9	0.0133723	0.528911	-0.0433574
Naa38	0.013441	0.53014	-0.0518029
Dnhd1	0.0134497	0.53014	0.022698
Txndc17	0.013577	0.534239	-0.053159
Gstm6	0.0136537	0.534856	-0.0423079
Gm7536	0.0136581	0.534856	-0.0453219
Acsl1	0.0136628	0.534856	0.0451276
Gckr	0.0136943	0.535176	-0.0523039
Dmbt1	0.0137891	0.53638	0.0060402
Elmod3	0.0138062	0.53638	0.0363966
Babam1	0.0138262	0.53638	-0.0538138
Gm15500	0.0138357	0.53638	-0.0503061
Invs	0.0138422	0.53638	0.0536674
Dolpp1	0.0139248	0.537813	0.0527251
Apool	0.0139262	0.537813	-0.0538703
Gm44744	0.0139852	0.539185	-0.0187993
Cdk10	0.0140354	0.540211	-0.052975
Edc4	0.0140648	0.540434	0.0525996
Fam102a	0.014164	0.542446	0.0348497
Zscan22	0.0141657	0.542446	0.0428401
Aktip	0.0141884	0.542446	-0.0523569
Ppp1r10	0.0142119	0.542446	0.0323077
Rps21	0.0142587	0.542482	-0.050264
Zfp689	0.0142676	0.542482	0.027987
Igsf11	0.0142839	0.542482	-0.0532233
Ung	0.0143105	0.542592	0.0215837
Dffa	0.0143545	0.543317	0.0441155
Gm24119	0.014406	0.543317	0.0248738
Gm10033	0.0144618	0.543317	0.0348375
Adh1	0.0144772	0.543317	-0.0389356
Gm22748	0.0145242	0.543317	0.0162618
Gm14305	0.0145247	0.543317	0.0329575
Plcxd1	0.0145669	0.543317	0.015681
Eif2d	0.0146023	0.543317	-0.0534645
Txnrd2	0.0146147	0.543317	-0.0525852
Fzd4	0.0146343	0.543317	0.035487
Nit2	0.014645	0.543317	-0.045329
Nodal	0.0146913	0.543317	0.0177325
Rab11fip4	0.0147204	0.543317	0.0381326
Gm29863	0.0147217	0.543317	-0.0179656
Scn11a	0.0147294	0.543317	0.00646381
Acot6	0.0147565	0.543317	0.0241552
Timd2	0.0147567	0.543317	-0.04902
Mccc1	0.0147567	0.543317	-0.0533685
Tbc1d5	0.014946	0.547039	-0.052773
Lap3	0.0149511	0.547039	-0.0528029
Maf	0.0149795	0.547039	0.0530916
Txn1	0.0149873	0.547039	-0.0530882
Coq8a	0.0149941	0.547039	-0.0230737
Cebpzos	0.0150011	0.547039	-0.0510035
Aqp8	0.0150288	0.547176	-0.0183547
Fam227a	0.0150547	0.547252	0.0245139
Ndufs4	0.0150866	0.547542	-0.0523238
Fer	0.0151643	0.548455	-0.0459273
Sdhc	0.0151802	0.548455	-0.0526207
Gm21811	0.0151836	0.548455	0.0282861
Trpm6	0.0152135	0.548668	-0.0260857
Focad	0.0152594	0.548699	-0.0511712
Gdi2	0.0152623	0.548699	-0.0524496
Gfpt2	0.015337	0.549684	0.0247298
Misp3	0.0153472	0.549684	0.0112787
Abcf3	0.0154008	0.549684	0.047888
Cd209f	0.015495	0.549684	-0.0159278
Gm42702	0.0155061	0.549684	0.0341921
Gm25791	0.0155085	0.549684	0.00346539
Lrrc28	0.0155518	0.549684	0.0410735
Plek2	0.0155543	0.549684	-0.02372
Gm44946	0.0155559	0.549684	-0.00742924
Pnpla5	0.0155866	0.549684	-0.00636959
Rps20	0.015601	0.549684	-0.0501644
Pcdhgc3	0.0156753	0.549684	-0.0520177
Il17ra	0.0156835	0.549684	0.0461768
Gsdmd	0.0156857	0.549684	-0.0493036
Cpt2	0.0156898	0.549684	0.0451218
Cdkl2	0.0156949	0.549684	-0.0452683
Naa25	0.0157385	0.549684	0.0525179
Nsmce1	0.0157537	0.549684	-0.0453212
Thg1l	0.0157834	0.549684	0.0395402
Cox7c	0.015807	0.549684	-0.051504
Atp5o	0.0158489	0.549684	-0.0524353
Ap2m1-ps	0.0158778	0.549684	-0.0493835
Fam49a	0.0158988	0.549684	0.0367954
Rpl17-ps10	0.0159175	0.549684	-0.0270442
Adra1b	0.0159249	0.549684	-0.0402236
Mrps33	0.0159329	0.549684	-0.0526422
Psen1	0.0159377	0.549684	0.0525825
Lgals9	0.0159709	0.549971	-0.0466703
Hpgd	0.016015	0.549971	-0.03939
Psma3	0.0160181	0.549971	-0.0515225
Gm45609	0.0161164	0.552167	0.0170088
Uck2	0.0161303	0.552167	0.0272922
Ift88	0.0162172	0.55417	0.044591
Rprd1b	0.0162372	0.55417	0.0481703
Mok	0.0163674	0.557283	0.0131128
Usp5	0.0163803	0.557283	-0.0522884
Gps1	0.0164155	0.557283	-0.0524596
1700055D18Rik	0.0164813	0.557283	0.0245995
Dek	0.0165207	0.557283	-0.0518585
Fancl	0.016523	0.557283	-0.0431516
Nfyb	0.0165328	0.557283	-0.0451099
Shh	0.016583	0.557283	0.0143602
Ttc30a1	0.0165934	0.557283	0.0374401
Sik2	0.0166193	0.557283	0.0323845
Pdcd11	0.0166448	0.557283	0.0427818
Odf2l	0.0166591	0.557283	0.0402281
Gm5113	0.0166665	0.557283	0.0420856
Ppip5k1	0.0166691	0.557283	0.0396877
Srr	0.0167184	0.558116	-0.0521343
Gm44386	0.0167567	0.558189	-0.00571456
Casp8ap2	0.0167693	0.558189	0.0404143
Pigl	0.0168137	0.558341	0.0469924
Rpl32	0.0168231	0.558341	-0.0475518
Sf3b5	0.016847	0.558341	-0.0518101
Gm20732	0.0168932	0.559062	0.0149423
Gm32017	0.0169446	0.559912	0.00744585
Lin54	0.0169678	0.559912	0.0430302
Gm45351	0.0170912	0.563172	-0.023664
Psmb2	0.017277	0.567975	-0.051433
Rps17	0.0173576	0.567975	-0.0496923
B2m	0.0173881	0.567975	-0.0448053
Lhx6	0.0173903	0.567975	0.0315153
Serpind1	0.0174236	0.567975	-0.0513181
Pcbd2	0.0174333	0.567975	-0.0512603
Det1	0.0174488	0.567975	0.0448669
Lpgat1	0.0174714	0.567975	0.0511215
Mterf1a	0.0174775	0.567975	0.0315947
Zfp457	0.0174849	0.567975	0.0224551
Tmem192	0.0175378	0.568885	-0.0515747
Krt7	0.0175918	0.569829	0.024954
Col11a2	0.0177326	0.572855	0.0216824
Snord15b	0.0177352	0.572855	0.033417
Gm24950	0.0177907	0.573838	-0.00301532
Gm26566	0.0178246	0.574121	0.0144365
Gm5148	0.0179587	0.576387	-0.0168935
Fosl2	0.0179913	0.576387	0.0277598
Cttnbp2	0.0180046	0.576387	0.0242106
Ttn	0.0180281	0.576387	0.0142502
Commd6	0.0180375	0.576387	-0.0502878
Gm14295	0.0180459	0.576387	0.0476258
Rpl22l1	0.0180826	0.576754	-0.0377786
Mir670hg	0.0182395	0.580951	0.0177786
Akr1d1	0.0183021	0.582132	-0.038047
Rp2	0.0183416	0.58258	-0.042788
Rusc1	0.0184113	0.583984	0.032611
Rdh7	0.018494	0.585796	-0.0512851
Zfp966	0.018556	0.586556	0.0366794
Grwd1	0.0186262	0.586556	0.0364893
Rps15	0.0186335	0.586556	-0.0483928
Immp1l	0.0186378	0.586556	-0.0448754
Pemt	0.018646	0.586556	-0.0498862
1700034H15Rik	0.0187303	0.587034	0.0149373
Rsrc1	0.0187336	0.587034	-0.0509332
Tlcd1	0.0187381	0.587034	-0.0502002
Slc23a1	0.0188187	0.588752	-0.0481339
Gm3375	0.0188617	0.589293	-0.0326388
Abi1	0.0189076	0.589831	0.0496699
Clk2	0.0189304	0.589831	0.0503474
Gm3126	0.0189636	0.589929	0.00824659
Tbc1d7	0.0189851	0.589929	-0.0481677
Cers2	0.0190864	0.590584	-0.0484999
Gm47789	0.019103	0.590584	-0.0160264
Ankrd37	0.0191043	0.590584	0.016819
mt-Co2	0.0191524	0.590584	-0.0175797
Abi3	0.019184	0.590584	0.0328442
Nr1h4	0.0191847	0.590584	0.0403344
Gm10275	0.0191954	0.590584	-0.0417921
Fcho1	0.019229	0.590584	-0.0106584
Aoc3	0.0192523	0.590584	0.0200457
Naa10	0.0192641	0.590584	-0.051081
Tulp4	0.0193867	0.593123	0.0504447
Spc24	0.0194021	0.593123	-0.0372639
Ppia	0.0194246	0.593123	-0.0493755
Tia1	0.0194843	0.593237	0.0445724
Prim2	0.0195167	0.593237	-0.0403908
Gm10288	0.0195239	0.593237	-0.0347595
Dnajc2	0.0195319	0.593237	0.0471037
Sirpb1b	0.0196474	0.595274	0.0090515
Slc2a3	0.0196891	0.595274	0.0173659
Gm43258	0.0196933	0.595274	0.0251888
Tgfbr2	0.019703	0.595274	0.0465008
Klhl33	0.0197753	0.595928	-0.0274725
Kat2b	0.019851	0.595928	-0.0428765
Gnb2	0.0199274	0.595928	-0.0505259
Gstm1	0.0199397	0.595928	-0.0458325
9530068E07Rik	0.0199408	0.595928	-0.0505519
Pdzd8	0.0199523	0.595928	0.0504393
Gm14176	0.0199777	0.595928	-0.00664893
Nuak2	0.0200005	0.595928	0.0259203
Fam117a	0.0200139	0.595928	-0.034714
Sdad1	0.0200459	0.595928	0.0401867
F930017D23Rik	0.020062	0.595928	0.00793022
Sidt1	0.0200779	0.595928	-0.0214773
Gm44888	0.020089	0.595928	0.0221692
Cndp2	0.0201138	0.595928	-0.0450399
Gm15611	0.0201295	0.595928	0.0168396
Gm13142	0.020141	0.595928	-0.00722411
Haus8	0.0202143	0.596864	0.0267078
Cyp4a12b	0.0202374	0.596864	0.0393679
Peak1	0.0203213	0.596864	0.0506083
Mydgf	0.0203564	0.596864	-0.0389088
Cyp4a10	0.0203634	0.596864	0.0112814
Rpl7	0.0203962	0.596864	-0.0499606
Pip4p1	0.0204213	0.596864	-0.0500924
Bco2	0.0204351	0.596864	-0.0358892
Car3	0.0204425	0.596864	-0.0313534
Inhbe	0.0204589	0.596864	0.0206829
Ctbp1	0.0204593	0.596864	-0.0496125
Mbl2	0.0205423	0.598397	-0.0492981
Gm10603	0.0206052	0.598397	0.00777706
Psme2	0.0206204	0.598397	-0.0493691
Rpl31-ps8	0.0206216	0.598397	-0.0443254
Lsm7	0.020666	0.598397	-0.0459098
Fxn	0.0206904	0.598397	-0.0495982
St6galnac2	0.0206948	0.598397	-0.0260616
Hnrnpa3	0.0208274	0.600272	-0.0429826
Ybx1	0.0208765	0.600272	-0.0498016
Gm12946	0.0208974	0.600272	0.0080035
Sucnr1	0.0209155	0.600272	-0.022046
Gm13375	0.0209234	0.600272	-0.0309764
H2-Q4	0.0209237	0.600272	-0.0449565
D930036K23Rik	0.0210046	0.600272	0.0216981
Wdr13	0.0211217	0.600272	-0.0502815
Raet1e	0.0211299	0.600272	-0.0194511
Hdgf	0.0211383	0.600272	-0.0500311
Tasor2	0.0211393	0.600272	0.0460815
Gm12577	0.0211662	0.600272	0.00581686
Hmgcr	0.021177	0.600272	-0.0285402
Gm37968	0.0211875	0.600272	0.0178465
2500002B13Rik	0.0212064	0.600272	0.0212708
Selenbp1	0.0212619	0.600272	-0.0488606
Ctf1	0.0212625	0.600272	-0.03657
Urb1	0.0212769	0.600272	0.0332318
Slc25a42	0.0212781	0.600272	0.038687
Slc22a5	0.0212838	0.600272	0.0197303
1700052K11Rik	0.0213485	0.600303	0.0348823
Sfswap	0.0213772	0.600303	0.0437125
Prxl2b	0.0213813	0.600303	-0.0474972
Zfp503	0.0213898	0.600303	0.0261357
Arnt2	0.0214329	0.600776	-0.00764175
Gm5590	0.0214677	0.600778	0.0057165
1700066M21Rik	0.0215128	0.600778	-0.0364875
Flvcr1	0.0215247	0.600778	0.0401228
Rreb1	0.0215572	0.600778	0.0409431
Gm48529	0.0215851	0.600778	0.0316653
Coasy	0.0216575	0.600778	-0.0478228
Clba1	0.0216927	0.600778	0.0215104
Gm44777	0.0217056	0.600778	0.0221611
Zfp612	0.0217101	0.600778	0.0314778
Onecut2	0.0217178	0.600778	0.0393347
Amz1	0.0217337	0.600778	0.0152486
Lrtm2	0.0217477	0.600778	0.0132431
Slc16a5	0.0218187	0.602011	0.0134923
Rnu2-10	0.02186	0.602031	0.0026981
Triqk	0.0219083	0.602031	0.00958415
Cftr	0.0219186	0.602031	-0.020103
Tppp3	0.0219934	0.602031	0.0200055
Gm37526	0.0220063	0.602031	0.00997492
Ppp1ca	0.0220697	0.602031	-0.0483226
Sgk3	0.0220973	0.602031	0.0415983
Stk36	0.0221314	0.602031	0.0315647
Gcsh	0.0221493	0.602031	-0.0493655
Calhm2	0.0221537	0.602031	0.0408399
Rasa4	0.0221661	0.602031	-0.0342167
Akr1b8	0.0221761	0.602031	0.0312478
Slc25a53	0.0222	0.602031	0.0286481
Clpp	0.0222174	0.602031	-0.0451545
Mef2c	0.0222393	0.602031	0.026025
Tspo	0.022254	0.602031	-0.0497436
Rpl13	0.0222663	0.602031	-0.046292
Tmem254b	0.0223148	0.602632	-0.0474815
Hmbs	0.0224532	0.604184	-0.0486969
Cyp26a1	0.0224656	0.604184	-0.0171775
Tgoln1	0.0224674	0.604184	0.0428063
Rps5	0.0224844	0.604184	-0.0470358
Ell	0.0225055	0.604184	0.0405984
Bbs1	0.0225856	0.604184	0.0224329
Xntrpc	0.0226225	0.604184	0.0361956
Mrps27	0.0226247	0.604184	-0.040344
Pcdhga4	0.0226496	0.604184	0.0293995
Sec24c	0.0226551	0.604184	0.0460027
Impg2	0.0226979	0.604184	-0.0365222
Rpl14-ps1	0.0227386	0.604184	-0.0488882
Fam25c	0.0227655	0.604184	-0.0219394
Rnf168	0.0228252	0.604184	0.045296
Zfp65	0.0228353	0.604184	0.046861
Maged2	0.0228393	0.604184	-0.0335055
Wdr78	0.0228406	0.604184	0.0189115
Gm43256	0.0228472	0.604184	0.0360515
Atg4a	0.0229265	0.604495	-0.0493028
Gm6682	0.0229911	0.604495	-0.0298879
Gm43953	0.0229922	0.604495	0.0178599
Fndc1	0.0230135	0.604495	0.022179
Kifbp	0.0230246	0.604495	0.0488253
Sapcd2	0.02304	0.604495	0.00595488
Sh2d1a	0.0230574	0.604495	-0.00528681
Fbxl5	0.0230701	0.604495	-0.0494893
Chrna4	0.0231864	0.606848	-0.00963221
Oas1g	0.0232284	0.607224	-0.0213859
Ropn1l	0.0232647	0.607224	-0.0412144
Coprs	0.0233146	0.607224	-0.0372872
Ftcd	0.0233312	0.607224	-0.0494028
Ttr	0.0233334	0.607224	-0.0486568
Med15	0.0234455	0.607803	0.0480124
Ugcg	0.0235282	0.607803	0.0364452
C030034I22Rik	0.0235467	0.607803	0.0192414
C1rl	0.0235781	0.607803	-0.0489723
L3mbtl2	0.0235801	0.607803	0.0468344
Shtn1	0.0235838	0.607803	0.0474421
Iqcb1	0.0236128	0.607803	-0.0223847
Olfr16	0.0236138	0.607803	0.0153593
Rmdn1	0.0236368	0.607803	-0.0480365
Mcat	0.0236609	0.607803	-0.0472185
Zfp800	0.0236914	0.607803	0.0486898
Tsfm	0.0237836	0.607803	-0.0466297
Rpl37	0.0238009	0.607803	-0.0480047
Ifi44	0.023806	0.607803	-0.024516
Cox4i1	0.0238267	0.607803	-0.0492138
Uqcrq	0.0238299	0.607803	-0.0474392
Tada2b	0.0238337	0.607803	0.0413279
C430014B12Rik	0.0238908	0.607803	-0.0275869
Gm12174	0.0239257	0.607803	-0.0383924
Rpl3	0.0239314	0.607803	-0.0459413
Atp5c1	0.0239768	0.607803	-0.0491589
Gm48621	0.0239769	0.607803	0.0163888
Pkdcc	0.0239923	0.607803	0.0296134
Fbxo6	0.0240698	0.607803	-0.0404429
Gm46409	0.0240698	0.607803	-0.00683659
Supt20	0.0240982	0.607803	0.0479492
Ptpn1	0.0241014	0.607803	0.0345987
Abcb10	0.0241531	0.607803	-0.0428831
Cers6	0.0241929	0.607803	0.0243001
Rabl6	0.0241939	0.607803	0.0427176
Hmox1	0.0242266	0.607803	0.0186144
Gm10010	0.0243046	0.607803	0.0224423
Thyn1	0.0243432	0.607803	-0.0425335
Dync2li1	0.0243507	0.607803	-0.0204841
AW112010	0.024351	0.607803	-0.0376699
Pex13	0.0243713	0.607803	0.0488358
Htra2	0.0243735	0.607803	-0.0490152
Psme1	0.0243938	0.607803	-0.0473175
Gm13502	0.0244041	0.607803	-0.0195388
Gm39458	0.0244172	0.607803	-0.0133986
Mrpl54	0.0244912	0.608983	-0.0437879
Ankrd55	0.0245716	0.60909	0.0247847
Tuft1	0.0245739	0.60909	-0.0293811
Ccdc9	0.0245753	0.60909	-0.0466288
Trim39	0.0246105	0.609302	0.0426947
Cox20	0.024667	0.609564	-0.0418628
Gm18087	0.0246743	0.609564	0.0130193
Oxct1	0.0247155	0.609924	0.0281197
2810013P06Rik	0.0247549	0.610044	0.029333
Trim41	0.0247736	0.610044	0.0377881
Nup205	0.0248067	0.610203	-0.0472156
Zfhx2	0.0249422	0.612005	0.0395762
Cep95	0.0249465	0.612005	0.0369756
Cd1d2	0.0249636	0.612005	-0.00587288
Gm47431	0.0250449	0.612005	0.0124404
Surf1	0.0250666	0.612005	-0.0484166
Ndufb11	0.0250914	0.612005	-0.0478635
Fuom	0.0250956	0.612005	-0.047269
Tchp	0.0251468	0.612005	0.0247303
Pex7	0.0251752	0.612005	-0.0487196
Tmtc2	0.0251892	0.612005	0.0275004
9530046B11Rik	0.0251949	0.612005	0.0107476
Lamtor4	0.0252007	0.612005	-0.0475746
Rhoa	0.0252638	0.612474	-0.0443941
Arhgap44	0.0252735	0.612474	-0.0381622
Cbx8	0.02533	0.612512	0.0195642
Vkorc1	0.0253519	0.612512	-0.0486078
M6pr	0.0253553	0.612512	-0.0479771
AI480526	0.0254558	0.614203	0.0318465
Ccdc93	0.0255221	0.614203	0.0465745
Gm10036	0.0255467	0.614203	-0.032476
Rem1	0.0256633	0.614203	0.0218615
Rdh14	0.0256678	0.614203	-0.0484692
Nectin2	0.0256779	0.614203	0.0449817
Gm44996	0.0256801	0.614203	0.0141874
Ptms	0.0257073	0.614203	-0.0478983
Qsox2	0.0257141	0.614203	0.0451299
Lss	0.0257191	0.614203	-0.0228736
5830487J09Rik	0.0257203	0.614203	0.0215
Limch1	0.0257515	0.614308	0.0244334
Gm38095	0.0258183	0.61526	0.00649705
Cdc37	0.0258635	0.615342	-0.0479262
Armt1	0.0258839	0.615342	0.0476331
Ndufa9	0.0259131	0.615342	-0.0481765
Ndufs6	0.0259628	0.615342	-0.0484439
Pnpla3	0.0259723	0.615342	-0.0124716
Dok3	0.0259829	0.615342	0.0323017
Gm20432	0.0260996	0.616637	0.00972026
Car5b	0.0261523	0.616637	-0.0411335
Thap4	0.0262149	0.616637	-0.0350686
Rpl27	0.0262416	0.616637	-0.0471131
Tmed6	0.0262986	0.616637	0.0113787
Copz1	0.0263005	0.616637	-0.045311
A930007I19Rik	0.0263023	0.616637	0.0151483
Exosc8	0.0263052	0.616637	-0.0392456
Rab7b	0.026317	0.616637	0.01937
Mmab	0.0263179	0.616637	-0.0299276
Atp6v1g1	0.0263607	0.616637	-0.0455043
Ppp4r1	0.0263607	0.616637	0.0435032
Alad	0.0264465	0.618012	-0.0433677
Paqr7	0.0264912	0.618144	0.0253845
Rnf225	0.0265077	0.618144	0.0193872
Aadac	0.0265332	0.618144	-0.0472993
Ctps	0.0266101	0.619306	0.030489
Hibadh	0.02669	0.620256	-0.0477027
Oma1	0.0268566	0.620256	-0.0473464
Sh3bgrl	0.0268953	0.620256	-0.0453614
Gm26581	0.0269108	0.620256	0.00523981
Nsd2	0.0269929	0.620256	-0.04405
Gm43336	0.0270177	0.620256	0.0255594
Nkapd1	0.0270181	0.620256	0.0370031
Eno2	0.027028	0.620256	0.0105875
Sod1	0.0271048	0.620256	-0.0478542
Nipsnap3b	0.027114	0.620256	-0.0478952
Scd3	0.0271211	0.620256	-0.0063079
Ndufb9	0.0271329	0.620256	-0.0478649
Dpm3	0.0271541	0.620256	-0.0424636
Trappc1	0.027208	0.620256	-0.0474621
Gm12498	0.0272126	0.620256	-0.00699089
Tbc1d9b	0.0272183	0.620256	-0.0473476
Calm3	0.0272237	0.620256	-0.0475327
Srd5a3	0.0272304	0.620256	-0.0479908
Slc28a2b	0.0272607	0.620256	0.00793734
4732419C18Rik	0.0272722	0.620256	-0.0254943
Tmem204	0.0273152	0.620256	-0.0426666
Wipf3	0.0273237	0.620256	0.0250739
Ccp110	0.027338	0.620256	0.0409867
Ndufa3	0.0273863	0.620256	-0.0478589
Gm20337	0.0275225	0.620256	-0.0179813
Rps6-ps4	0.0275886	0.620256	-0.0454096
Gcnt2	0.0275926	0.620256	0.029495
Gm45865	0.0275929	0.620256	-0.0142852
Gm37716	0.0276795	0.620256	0.015012
Gm30931	0.0277564	0.620256	0.0290817
Snx31	0.0277618	0.620256	-0.00479164
4933440N22Rik	0.0277678	0.620256	0.0295843
A730049H05Rik	0.0277836	0.620256	0.005913
Gm12955	0.0278266	0.620256	0.0128727
Lhfp	0.0278301	0.620256	-0.0421588
Gm38014	0.0278483	0.620256	0.0294547
Hapln3	0.0278595	0.620256	0.00882371
Gm4366	0.0278605	0.620256	-0.0442023
Xpo4	0.0278761	0.620256	0.0472525
Ndufc2	0.0279303	0.620256	-0.0452642
Traf5	0.027944	0.620256	0.0226222
Irf4	0.0279557	0.620256	0.0120419
Ccdc86	0.0279646	0.620256	0.0317276
Tmem106c	0.0279683	0.620256	-0.0455628
Znfx1	0.0279791	0.620256	0.0444226
Pex12	0.0279978	0.620256	0.0408541
Nsun4	0.0280043	0.620256	-0.0470781
Gm7045	0.028025	0.620256	-0.00844219
Dpy30	0.0280831	0.620256	-0.0460193
Cnnm2	0.0281878	0.620256	0.0357182
Capns1	0.0281897	0.620256	-0.0473904
Crat	0.0282046	0.620256	0.0227244
Ybey	0.028215	0.620256	0.0447848
Plekhm3	0.0282235	0.620256	0.0296243
1700025G04Rik	0.0282249	0.620256	0.0327385
Acsm1	0.0282655	0.620256	-0.0474461
Dancr	0.0282847	0.620256	0.0244375
Gm12902	0.0283097	0.620256	0.0140759
4833422M21Rik	0.0283415	0.620256	0.00595135
Slfn9	0.0283432	0.620256	-0.0260454
Ctc1	0.02835	0.620256	-0.0358258
Pou2f2	0.028372	0.620256	0.0159145
Psip1	0.0284182	0.620256	-0.0476128
Prdx1	0.0284547	0.620256	-0.0467215
Gm50063	0.0284576	0.620256	0.00948062
Tlr13	0.0284724	0.620256	0.030537
Gipc1	0.0284772	0.620256	-0.0457069
Dynlrb1	0.0285082	0.620256	-0.0475749
Rpl22	0.0285197	0.620256	-0.0452381
Sh2d4a	0.0287256	0.622928	-0.0259372
Mgam	0.0287325	0.622928	-0.0453132
Thada	0.0287349	0.622928	0.0393932
Mdh1	0.0287513	0.622928	-0.0473788
Cradd	0.0288263	0.623086	-0.0447831
Kif16b	0.0288413	0.623086	-0.0474686
Rpl41	0.0289039	0.623086	-0.0408889
Ercc6l	0.0289528	0.623086	0.0229918
Snhg4	0.0289868	0.623086	0.0287139
Hectd1	0.0290017	0.623086	0.0461877
Tuba1a	0.0290039	0.623086	-0.0302932
Dnal1	0.0290206	0.623086	0.0296813
Cenpl	0.0290209	0.623086	-0.0324613
Pex26	0.0290307	0.623086	0.0320965
Mrpl1	0.0290774	0.623503	-0.0455836
Rps26	0.0291106	0.623631	-0.0451417
Ghr	0.0291788	0.624107	-0.0441745
Ugt1a6a	0.0291873	0.624107	-0.0435624
Robo2	0.0292647	0.624897	-0.0332996
Xylt1	0.0292789	0.624897	0.014932
Rps18	0.0293094	0.624967	-0.044932
Rdh19	0.0293898	0.626098	0.00499194
Ikzf5	0.029456	0.626308	0.0360639
Ccdc124	0.0295009	0.626308	-0.0453956
Gm15206	0.0295213	0.626308	0.0069661
Gm4204	0.0295437	0.626308	0.0317452
Serp2	0.0295761	0.626308	-0.00749533
Tspan6	0.0295889	0.626308	0.0169255
Car8	0.0295911	0.626308	-0.0403598
Gm9762	0.0297344	0.628601	-0.0218083
Etfbl	0.0297559	0.628601	0.00957119
Rps3a1	0.0298466	0.628601	-0.0469609
Soat2	0.0298654	0.628601	-0.0371469
Gm2381	0.0298775	0.628601	-0.005721
Whrn	0.0298873	0.628601	0.0338255
Eftud2	0.0299357	0.628601	-0.045053
Apoa2	0.0300216	0.628601	-0.047133
Fbrs	0.030029	0.628601	0.0304139
Snrpc	0.0300379	0.628601	-0.0469349
Rex1bd	0.0301001	0.628601	-0.0464319
Snrnp48	0.0301289	0.628601	0.0325191
Gm6733	0.0301413	0.628601	0.0294635
Zfp94	0.0301699	0.628601	0.0379603
Asic3	0.0302234	0.628601	0.0151793
Ndufs5	0.0302432	0.628601	-0.0467525
Dtd1	0.0302542	0.628601	-0.0459965
Gm27252	0.0302849	0.628601	0.0123801
Elp1	0.0303391	0.628601	0.0406258
Ndufa11	0.0304579	0.628601	-0.0427096
Slc30a5	0.0305177	0.628601	0.0319223
Amt	0.0305503	0.628601	-0.0388389
Gm17334	0.0305586	0.628601	0.0108393
Gm13534	0.0305636	0.628601	-0.00488591
Idh3b	0.0305702	0.628601	-0.046961
Zfp74	0.0306044	0.628601	0.0336179
Gm5626	0.0306068	0.628601	-0.0289779
Kcnh2	0.0306134	0.628601	0.00588868
Ppp1r3c	0.0306457	0.628601	-0.0166463
Pde12	0.0306574	0.628601	0.038187
Numb	0.0306661	0.628601	0.0420453
Gm8437	0.0306727	0.628601	0.0119229
Tanc2	0.0306789	0.628601	0.0387898
Fkrp	0.0307399	0.628601	-0.0464379
Gm14685	0.0307419	0.628601	0.0056641
Vps29	0.0307593	0.628601	-0.0466009
Dock6	0.0307736	0.628601	-0.0321271
Rab33a	0.0308006	0.628601	0.00489132
Taldo1	0.0308188	0.628601	-0.0467264
Fam160b1	0.03089	0.628601	0.0406062
Gm5540	0.0308914	0.628601	-0.0377121
Zfp518a	0.0308917	0.628601	0.0352857
Maob	0.03091	0.628601	-0.0456173
Nsa2-ps1	0.0309438	0.628601	-0.0240195
Mgmt	0.0309774	0.628601	-0.0396479
Chd3	0.0309816	0.628601	0.0391681
Tpk1	0.0309895	0.628601	-0.0454161
Sh3glb2	0.0310488	0.628935	-0.044696
Aldh4a1	0.031064	0.628935	-0.045887
Ormdl2	0.0310884	0.628935	-0.045055
Mocs3	0.0311245	0.62911	0.0400366
Col12a1	0.0311653	0.629343	0.0164349
Pla2g2d	0.031191	0.629343	0.00491855
Gm37530	0.0312461	0.629901	0.010356
Adarb2	0.0313433	0.629948	-0.0101655
2810002D19Rik	0.0314055	0.629948	0.0245759
Igkv6-23	0.0314182	0.629948	0.00463379
Gm47006	0.0314754	0.629948	0.00944428
Gm43136	0.031478	0.629948	0.012663
Fbxo3	0.0315191	0.629948	-0.0416267
Supt3	0.0315191	0.629948	-0.0372588
Rps12	0.0315434	0.629948	-0.0417594
Rps10	0.0315534	0.629948	-0.0446741
Twnk	0.0316206	0.629948	0.0404964
C5ar1	0.0317158	0.629948	0.0178583
Prox1	0.0317355	0.629948	0.0253139
Tbca	0.0317369	0.629948	-0.0453761
Unc93a	0.0317399	0.629948	-0.0117322
Vgll3	0.0317727	0.629948	0.0137649
Mat1a	0.0318201	0.629948	0.0219259
Nrip1	0.0318255	0.629948	0.0279984
D930007J09Rik	0.031851	0.629948	0.0116482
Drap1	0.0318804	0.629948	-0.046179
Gm8226	0.031893	0.629948	-0.0433468
Tsg101-ps	0.0319027	0.629948	0.0230386
BC004004	0.0319656	0.629948	-0.0393276
Cpe	0.0319715	0.629948	0.0224674
Rabgap1l	0.0320231	0.629948	0.042052
Ascc1	0.0320264	0.629948	-0.0462054
Gm25117	0.0320754	0.629948	0.0181936
9230112E08Rik	0.0321388	0.629948	0.0327328
Pink1	0.032166	0.629948	-0.0464403
Bloc1s6	0.0321905	0.629948	0.0366374
Rpl9	0.0322358	0.629948	-0.0462398
H4c11	0.032245	0.629948	0.0234379
Tnrc6c	0.0322528	0.629948	0.0433998
Rpl29	0.0323121	0.629948	-0.0448802
Banf1	0.0323537	0.629948	-0.0454981
Gm20684	0.0323925	0.629948	0.021865
Hic1	0.0324722	0.629948	0.0239174
Gm34417	0.0324867	0.629948	-0.00731144
Gjb5	0.0325416	0.629948	0.00672188
Trac	0.0325674	0.629948	0.0112159
Zan	0.0325814	0.629948	0.00586694
Eid3	0.0326067	0.629948	0.0303112
Bbs12	0.0326889	0.629948	0.0170669
Gm16133	0.0327239	0.629948	0.00492741
Csf2rb	0.0327286	0.629948	0.0274385
Rpl6	0.032739	0.629948	-0.0454218
D17H6S53E	0.0327417	0.629948	0.0339392
Bag1	0.0328406	0.629948	-0.0455644
Zswim7	0.0328691	0.629948	-0.0411016
Rpl37a	0.0328753	0.629948	-0.0453214
Ift46	0.0329097	0.629948	-0.0449207
Alg5	0.0329703	0.629948	-0.0456156
Slc22a30	0.032988	0.629948	-0.0407647
Acsf3	0.0330778	0.629948	-0.0462205
Ppp6r3	0.0331	0.629948	-0.044159
Farp2	0.0331305	0.629948	0.0462048
Nkx2-6	0.0331358	0.629948	-0.00532632
St8sia1	0.0331458	0.629948	-0.00886913
Gm38024	0.0332087	0.629948	-0.0061033
Rpl34	0.0332404	0.629948	-0.0406654
Gm24265	0.0332409	0.629948	0.0150283
BC048671	0.0333145	0.629948	-0.00608683
Polr1e	0.0333827	0.629948	0.0262261
D10Wsu102e	0.0333954	0.629948	0.040817
Sec16b	0.0334492	0.629948	0.0460371
Zfp24	0.0334564	0.629948	0.0460495
Gm12338	0.0334913	0.629948	0.00350568
Inava	0.0335465	0.629948	0.0103341
Lrrc75b	0.0335469	0.629948	0.0104646
Bnip1	0.0335532	0.629948	-0.0440588
Mlycd	0.0335943	0.629948	0.0424307
Zfp862-ps	0.0335947	0.629948	0.0264688
A330023F24Rik	0.033616	0.629948	0.0325631
C5ar2	0.0336652	0.629948	0.0341676
Tmem69	0.0337053	0.629948	0.0396208
Gm7542	0.0337415	0.629948	0.00733044
Rpl8	0.0337504	0.629948	-0.0447139
Mroh7	0.0337585	0.629948	0.0156545
Gm43173	0.0337864	0.629948	0.0059093
Sdhb	0.033815	0.629948	-0.0449392
Sult1e1	0.0338168	0.629948	0.00843198
Rad51c	0.0338541	0.629948	0.0138918
Pitpnb	0.0338732	0.629948	-0.0459534
Gm26447	0.0338741	0.629948	0.0339234
Gm8804	0.0338873	0.629948	-0.00428286
Apoc4	0.0339033	0.629948	-0.0437339
Gm15722	0.0339846	0.629948	0.00535196
Efr3b	0.034042	0.629948	0.0177303
Gm49694	0.0340975	0.629948	0.00813633
Gm527	0.0341525	0.629948	0.0178577
1500026H17Rik	0.0341757	0.629948	0.0255357
Evi2a	0.0341775	0.629948	0.0221052
5031439G07Rik	0.0341954	0.629948	0.0388532
Zfp748	0.034239	0.629948	0.0422813
Jun	0.0342663	0.629948	0.0227449
Ppp1r15a	0.0342862	0.629948	0.0283981
Ss18l1	0.0342911	0.629948	-0.041916
Nop58	0.0343229	0.629948	0.0206237
Cenpx	0.0343403	0.629948	-0.0440367
Gm8637	0.0344111	0.629948	0.0111556
C430019N01Rik	0.034416	0.629948	0.018519
Galnt7	0.0344486	0.629948	0.0361743
Ociad2	0.0344769	0.629948	-0.0413644
Npc2	0.0345204	0.629948	-0.0454258
Gm5617	0.0345277	0.629948	-0.0426192
Nr6a1os	0.0345446	0.629948	0.00484872
Pstpip2	0.0345464	0.629948	-0.0408454
Gm11470	0.0345712	0.629948	0.017978
Ptprk	0.034576	0.629948	-0.0446352
Nub1	0.0345799	0.629948	0.0449126
Tmem160	0.0346078	0.629948	-0.0436945
Rps23	0.0346085	0.629948	-0.044358
Uqcr11	0.0346432	0.629948	-0.0443365
Bub1	0.0346927	0.629948	0.00896253
Gas5	0.0347667	0.629948	0.0430604
Nup214	0.0347689	0.629948	0.0427976
Gtf3c1	0.0347963	0.629948	0.0452451
Slco1a1	0.034805	0.629948	-0.0448816
Abcb1a	0.0348174	0.629948	-0.0281081
Pogz	0.0348209	0.629948	0.0456078
Samm50	0.0348336	0.629948	-0.0457091
Cars	0.0348467	0.629948	-0.0334152
Rida	0.0348614	0.629948	-0.0457511
Txnip	0.034881	0.629948	0.016862
Zscan26	0.0348975	0.629948	0.0429528
Trap1	0.0349137	0.629948	-0.0450495
Rpl3-ps1	0.0349231	0.629948	-0.0410401
Cherp	0.0349522	0.629948	0.0424658
Cpsf1	0.0349899	0.629948	-0.0451445
Necab3	0.0350026	0.629948	0.0106401
A1bg	0.035018	0.629948	-0.0109192
Rps27a	0.035026	0.629948	-0.0412835
Gm14292	0.035054	0.629948	-0.00575646
Casp4	0.0350671	0.629948	0.0190632
Rrp7a	0.0350691	0.629948	0.0345153
Stau1	0.0350748	0.629948	-0.0453144
Gm44022	0.0351137	0.629948	0.0120989
Gm10658	0.0351522	0.629948	0.0368547
Rrp1b	0.0351652	0.629948	0.0263118
Tnks	0.0351716	0.629948	0.0429794
Naxe	0.0352011	0.629948	-0.0454434
Hypk	0.0352023	0.629948	-0.0394205
Manea	0.0352149	0.629948	0.0363882
Rps2	0.0352403	0.629948	-0.0442853
Gm9796	0.0352861	0.629948	-0.00977583
Psmb8	0.0352967	0.629948	-0.0368595
Galm	0.0353214	0.629948	-0.0456057
Selenon	0.0353665	0.629948	-0.0434734
Gm49785	0.0354027	0.629948	0.0134426
Gm37607	0.0354199	0.629948	0.0213496
Hsd17b2	0.0354508	0.629948	-0.0337172
Wscd2	0.0354786	0.629948	0.00737668
B9d1	0.0355214	0.629948	-0.0152632
Plxna1	0.0355363	0.629948	0.0364527
Gm48904	0.0355558	0.629948	0.0203398
Rps26-ps1	0.0355565	0.629948	-0.0245464
Dcps	0.0355934	0.629948	-0.0428155
Cyp2g1	0.0355977	0.629948	-0.0171511
Sla2	0.0356203	0.629948	-0.0130288
Insig1	0.035623	0.629948	-0.0195877
Rpl18a	0.0356496	0.629948	-0.044004
Mthfs	0.0356876	0.630133	-0.0443779
4933422A05Rik	0.0357551	0.630808	0.00534506
Gm43582	0.0358035	0.630808	0.00716324
Gm30122	0.0358085	0.630808	0.0209111
Gm43437	0.0359233	0.631487	0.0270945
Ywhae	0.0359519	0.631487	-0.0454178
Ints6l	0.0359597	0.631487	0.0400831
Reep1	0.035965	0.631487	-0.0245435
Ap2a1	0.0360428	0.631487	-0.043779
Saa3	0.0360678	0.631487	0.0197316
Pcgf3	0.0361307	0.631487	0.0428503
Cat	0.0361416	0.631487	-0.0450236
Gm17634	0.036214	0.631487	-0.0180839
Gm19325	0.0362296	0.631487	0.012365
Gm23119	0.0362301	0.631487	0.017718
Gm37063	0.0362372	0.631487	0.0172421
Rps4x	0.0362929	0.631487	-0.0439603
Rpl35a-ps6	0.0363033	0.631487	0.00210389
Khdc4	0.0363058	0.631487	0.0438028
Hsf1	0.0363068	0.631487	0.04043
Tcea3	0.0363332	0.631487	-0.0378531
Gm48816	0.0363434	0.631487	0.00409566
Mrps7	0.0364483	0.632594	-0.0430611
Gm37475	0.0364623	0.632594	0.00790795
Tcf24	0.0365101	0.632942	-0.028744
Rps15a	0.0366082	0.633344	-0.0415477
Gm14288	0.0367249	0.633344	0.0190408
Tpst1	0.0367384	0.633344	-0.0386192
Hsdl2	0.0367609	0.633344	0.0355487
Rnf122	0.0367939	0.633344	-0.0331754
Serpinb9	0.0368306	0.633344	-0.0271262
Fibp	0.0368513	0.633344	-0.0397037
Gm42599	0.0369617	0.633344	-0.00500363
1700030C10Rik	0.0369695	0.633344	0.00855298
Rpl30	0.0369702	0.633344	-0.0435935
Gja6	0.0369714	0.633344	0.0158683
Cabin1	0.0369809	0.633344	0.02946
Rbis	0.037012	0.633344	-0.038786
Slc26a6	0.0370437	0.633344	-0.0264474
Ppdpf	0.0370492	0.633344	-0.0428963
Psmb1	0.0370517	0.633344	-0.0450697
Dcaf12l1	0.0370915	0.633344	-0.0332158
Fry	0.0370969	0.633344	0.0237859
Psma1	0.0371462	0.633344	-0.0431408
H2ac15	0.0371949	0.633344	0.015293
Lmo7	0.0372064	0.633344	0.0348348
Gm37666	0.0372201	0.633344	0.00993386
Phf21a	0.0372637	0.633344	0.024632
Spata22	0.0372789	0.633344	-0.0179074
Gtf2h1	0.037306	0.633344	0.0407539
Atp5e	0.0373383	0.633344	-0.0449603
Yipf2	0.037358	0.633344	-0.0374529
Gm29824	0.0374109	0.633344	-0.00441082
Tubb5	0.0374112	0.633344	-0.0308098
Gm31645	0.0374266	0.633344	0.00523213
H2bc15	0.037437	0.633344	0.0105767
Rab24	0.0375587	0.633344	-0.0444175
Avpi1	0.0375746	0.633344	-0.0413311
Sdha	0.0375886	0.633344	-0.0435255
Asah1	0.0376121	0.633344	-0.0443719
Stx4a	0.0376706	0.633344	-0.0392546
Mcm5	0.0377082	0.633344	-0.0219061
Snap29	0.0377183	0.633344	0.043745
Fggy	0.0377246	0.633344	-0.0449015
Gm16897	0.0378374	0.633344	0.0174251
Rps27l	0.0378796	0.633344	-0.0427652
Lrrc66	0.0379111	0.633344	0.00577246
Zfand2a	0.0379148	0.633344	0.038274
Dennd4b	0.037921	0.633344	0.0338221
Gm43167	0.0379613	0.633344	0.0164728
Mkrn2os	0.0379789	0.633344	-0.0398496
Rpl10	0.037985	0.633344	-0.0435771
Vcp	0.0379881	0.633344	-0.0447638
2410080I02Rik	0.0379961	0.633344	0.00954426
Slc25a20	0.0380209	0.633344	0.0347237
Uvssa	0.0380236	0.633344	0.0359706
9430065F17Rik	0.0380256	0.633344	0.0101365
Blvrb	0.0380377	0.633344	-0.0440344
Psma2	0.0380508	0.633344	-0.0446527
Gm36933	0.0380543	0.633344	0.0181147
Senp1	0.0381045	0.633402	0.0401405
Fkbp3	0.038156	0.633402	-0.0416487
Rpl35	0.0381568	0.633402	-0.0395604
Gm14586	0.0381867	0.633402	-0.0278364
Gm24139	0.0381985	0.633402	0.00660798
Gulp1	0.0382342	0.633402	0.0155239
Mtap	0.0382786	0.633402	0.0333589
Shank1	0.038279	0.633402	-0.0206342
Pkd1	0.0383476	0.63344	0.0391803
Cetn2	0.0383652	0.63344	-0.0378104
F2r	0.0384132	0.63344	-0.0323432
Rtraf	0.0384168	0.63344	-0.0445024
Ikzf1	0.0384196	0.63344	0.0199511
Atpif1	0.0384908	0.633696	-0.043625
Gm44167	0.038492	0.633696	0.00773593
Ascc3	0.0385557	0.633696	0.0447894
Gm45212	0.038572	0.633696	0.0193086
Dnajc19	0.0386213	0.633696	-0.0413974
Gm6135	0.0386252	0.633696	-0.0129915
Cyp4f16	0.0386485	0.633696	0.0334558
Pycard	0.0386823	0.633696	-0.00832248
Tm2d3	0.0387115	0.633696	-0.0435329
Sae1	0.0387301	0.633696	-0.0410311
Hrh2	0.0387396	0.633696	0.0105393
Ndufaf1	0.0388463	0.634607	-0.0438733
Zfp157	0.0388506	0.634607	0.0273178
Uqcrc2	0.0389059	0.634668	-0.0447254
Dimt1	0.0389152	0.634668	0.0299643
Hmgn1	0.0389498	0.634668	-0.0435176
Gm12254	0.0390024	0.634668	-0.0241525
Rps28	0.039013	0.634668	-0.0431047
Gm49361	0.0390207	0.634668	0.00215265
Gm10532	0.0390879	0.635311	0.0148709
Ajap1	0.0391634	0.636086	-0.010285
Gm8369	0.0391991	0.636215	0.0122638
Exoc6	0.0392357	0.636217	-0.0442601
Gclc	0.0392773	0.636217	-0.0254717
Calr3	0.0393102	0.636217	0.0296223
Epb41	0.0393344	0.636217	0.0305045
Dnase2b	0.0393382	0.636217	0.0419315
Cyb5r4	0.0394518	0.637605	-0.0442847
Atl3	0.0395044	0.638004	-0.0443165
1700028N14Rik	0.0395407	0.638141	0.00653971
Nlrp6	0.0395986	0.638583	-0.0439771
Tnfaip8l1	0.0396275	0.638583	0.034527
Rfc4	0.0396517	0.638583	-0.028101
Sult1b1	0.0396806	0.638598	-0.0396251
Gm49802	0.0397662	0.639527	0.0160294
Hmgcs2	0.0398001	0.639613	0.033419
Tceal1	0.039859	0.639613	-0.0211022
Gm42984	0.0398757	0.639613	0.0209658
Ndufb2	0.0399253	0.639613	-0.0428173
Malrd1	0.0399349	0.639613	-0.0051915
Depdc1b	0.0399487	0.639613	0.0138052
Mgll	0.0399671	0.639613	0.0279308
Runx2	0.0400587	0.63992	0.0143031
Morc2a	0.040069	0.63992	0.0348303
Gm16238	0.0400701	0.63992	-0.00612222
Rbm48	0.0402018	0.641239	0.0303759
Slc4a2	0.0402087	0.641239	-0.0440962
Ddx24	0.0402376	0.641254	0.0439592
Gm42031	0.0402932	0.641693	0.00936409
Rpl26	0.0403631	0.64236	-0.0393723
Gm11769	0.0403948	0.642417	0.012564
Arntl2	0.0404277	0.642495	0.0130269
Elfn2	0.0405029	0.642835	-0.0140294
Gm32461	0.0405053	0.642835	-0.0240326
Tbx3	0.0405616	0.643284	0.0167032
Fgfr1	0.0406541	0.643289	0.0216929
Fip1l1	0.0406632	0.643289	0.0440353
Hsd3b7	0.0406742	0.643289	-0.0337048
C030006K11Rik	0.0406743	0.643289	0.0406488
B430010I23Rik	0.0407802	0.644518	0.00905763
Lct	0.0408872	0.645415	-0.00564696
Gm17491	0.0408933	0.645415	0.0310038
Srgap2	0.0409329	0.645595	-0.0381314
Aifm1	0.0409937	0.645641	-0.0439952
Gm37159	0.0409961	0.645641	0.0142513
Zzef1	0.0410204	0.645641	0.0441702
Gm43738	0.0410682	0.64595	-0.0129916
1700001L19Rik	0.041151	0.646443	-0.00494435
Eif3l	0.0411733	0.646443	-0.0421304
Spata5	0.0411962	0.646443	0.0337816
Mov10	0.0412291	0.646443	-0.0353262
Afm	0.0412407	0.646443	-0.0441692
Rps14	0.0412876	0.646503	-0.0386343
Slc9a9	0.0413291	0.646503	-0.0382754
Tnfaip8l3	0.0413682	0.646503	-0.00885876
Gm2996	0.0413712	0.646503	-0.0045514
Cyp2c50	0.0413884	0.646503	-0.0414201
Dock7	0.0414299	0.646503	-0.0325522
Tlcd2	0.0414421	0.646503	-0.0310474
Gm47075	0.0415362	0.647095	0.0201246
5033421B08Rik	0.0415641	0.647095	0.0082823
Gm15903	0.0415707	0.647095	0.0192507
Prps1l3	0.0416117	0.647095	0.0438058
Ttyh1	0.041643	0.647095	0.011985
Nkg7	0.0416496	0.647095	-0.013583
Rpl10a	0.0416915	0.647307	-0.0426301
Nudt1	0.0418978	0.650059	-0.0398564
Klk14	0.0419439	0.650059	0.00425596
Txndc12	0.0419539	0.650059	-0.0404226
Pla2g12b	0.042019	0.650627	-0.0426876
Pdgfra	0.042067	0.650733	0.0282728
Gimap5	0.0420827	0.650733	0.0262833
Nfasc	0.0421569	0.650823	0.0113507
Knop1	0.0421738	0.650823	0.0387868
Gm7964	0.0421783	0.650823	-0.0434444
Ssu72	0.0422307	0.650823	-0.0429484
Psma5	0.0422387	0.650823	-0.0439475
Slc4a9	0.042259	0.650823	-0.0139474
Tmem50b	0.0423969	0.65215	0.0352645
Rpl4	0.0424241	0.65215	-0.0424278
Coq4	0.0424739	0.65215	-0.0332506
Car5a	0.0424951	0.65215	-0.0409984
Sub1	0.0425346	0.65215	-0.0417216
Zfp78	0.0425432	0.65215	0.0173444
D630023F18Rik	0.0425462	0.65215	0.00492453
Gm50268	0.042573	0.65215	0.00705078
Gm9768	0.0426761	0.653016	0.0137867
Sh3bgr	0.0426865	0.653016	0.00752355
Sdhd	0.0427423	0.653384	-0.043826
Il31ra	0.0427763	0.653384	-0.00429377
Nemp2	0.0427962	0.653384	0.0219054
Csnk2a2	0.0428694	0.653466	0.0437608
Mefv	0.0428978	0.653466	0.011826
Dvl1	0.0428985	0.653466	-0.0431901
Tut7	0.0429157	0.653466	-0.0430059
Taf10	0.0430917	0.655207	-0.0426704
Rpl28-ps1	0.0431067	0.655207	-0.037673
C8g	0.0431159	0.655207	-0.0434745
Gas2	0.0432101	0.655462	-0.0345418
Abcd2	0.0432102	0.655462	-0.0224058
Abhd14a	0.0432466	0.655462	-0.0395897
Rps6	0.0432631	0.655462	-0.0428404
Lpcat3	0.0432758	0.655462	-0.0392172
Eef1b2	0.0433672	0.656278	-0.0420738
Usp20	0.0433971	0.656278	0.0379253
Ctnnb1	0.0434377	0.656278	-0.0433342
Cbfa2t3	0.0434898	0.656278	0.0288437
Tlcd4	0.0434919	0.656278	0.0342568
Sdc2	0.0435016	0.656278	-0.0436774
Mgst1	0.0435566	0.656676	-0.0436519
4632415L05Rik	0.0436551	0.657059	0.02538
Otc	0.043676	0.657059	-0.0434183
Acox1	0.043752	0.657059	0.0400566
Mxd3	0.0437582	0.657059	0.0052802
Ttc32	0.043794	0.657059	0.017102
Amdhd1	0.0438481	0.657059	-0.0333426
Cyp4f14	0.0438865	0.657059	-0.0394015
Mif	0.0438937	0.657059	-0.0416182
Tomm6	0.0438982	0.657059	-0.0312122
Dsc2	0.0439273	0.657059	-0.0345289
Rasa1	0.0439288	0.657059	0.0364925
2010300C02Rik	0.0439855	0.657059	0.0128091
Oplah	0.044013	0.657059	0.037373
Baz1b	0.0440153	0.657059	0.0354018
Galnt15	0.0440451	0.657059	0.0205741
Gm4875	0.0440825	0.657059	-0.00434945
B230118H07Rik	0.0441198	0.657059	-0.0387887
Cpd	0.0441491	0.657059	0.0418111
Cyp4f17	0.0441584	0.657059	0.0281495
Mocs2	0.044176	0.657059	-0.0434344
Zfp775	0.0441846	0.657059	0.0239952
Gm26736	0.0443221	0.658024	0.0111127
Ddx39	0.0443227	0.658024	-0.0390604
Snrpe	0.0443446	0.658024	-0.0392484
Dock3	0.0443871	0.658024	0.00377499
1110002J07Rik	0.0443931	0.658024	-0.0179546
Mst1	0.0445692	0.660207	-0.0432357
Tub	0.0446599	0.660336	0.00972574
Crybg3	0.0446768	0.660336	0.0272527
Mast4	0.0446979	0.660336	0.0293633
Ipo9	0.0447157	0.660336	-0.0418962
Gm9049	0.0447586	0.660336	-0.00425772
Mrps10	0.044762	0.660336	-0.0423244
Gm38359	0.0447941	0.660336	0.00407057
Rbfaos	0.0448086	0.660336	0.00907559
Gm45470	0.0448894	0.660723	0.00857024
Med16	0.0448926	0.660723	-0.0412808
Glrx3	0.0449645	0.661357	-0.0433381
Gm43637	0.0449943	0.66137	0.0161206
Smad6	0.0450609	0.661552	0.0290346
Gm48881	0.0450645	0.661552	0.00554551
Glp1r	0.0451063	0.661742	0.00984463
Haghl	0.045221	0.663	-0.0320919
Myl6	0.0452954	0.663446	-0.041903
Rtkn2	0.0453135	0.663446	0.00841937
Cd209g	0.0453383	0.663446	-0.00979525
Fbxl12	0.0454518	0.663536	0.0332475
Rpl13a	0.0454581	0.663536	-0.036676
Msrb2	0.0454591	0.663536	-0.0418979
Pecr	0.045476	0.663536	-0.0430844
Gsr	0.0455149	0.663536	-0.043148
Neto2	0.0455184	0.663536	0.0151884
Hist1h4m	0.0456175	0.664326	0.0167789
Mrpl21	0.0456402	0.664326	-0.0426753
Disc1	0.0456687	0.664326	0.0156631
Gm17709	0.0457618	0.664326	0.00756776
Gm15764	0.0457788	0.664326	-0.00540647
Rbm19	0.0457872	0.664326	0.036744
Prorp	0.0458168	0.664326	0.0424467
Col8a1	0.0458274	0.664326	-0.0192423
E130307A14Rik	0.0458357	0.664326	-0.0202212
Eaf2	0.0458767	0.664326	-0.0157763
Ube2j1	0.0458984	0.664326	0.0350207
Galk1	0.0459225	0.664326	-0.0388455
Rps3	0.0459529	0.664326	-0.0407277
Spcs1	0.0460025	0.664326	-0.0423683
Prkcz	0.0460245	0.664326	0.0334515
Ces3a	0.046073	0.664326	-0.0431038
3110040N11Rik	0.0460925	0.664326	-0.0312964
Ndufb4c	0.0460947	0.664326	-0.0391837
Lad1	0.0461345	0.664326	0.0202666
Ddx21	0.0461693	0.664326	0.0349959
H2bc6	0.0461929	0.664326	0.0258369
Atp5pb	0.0462397	0.664326	-0.0430729
Hus1b	0.0463167	0.664326	-0.0157548
Cyp20a1	0.0463534	0.664326	-0.0383355
Clnk	0.0463559	0.664326	-0.00479224
Cyp2c54	0.0463869	0.664326	-0.0391265
Trim24	0.0463918	0.664326	0.0214952
1810037I17Rik	0.0464189	0.664326	-0.0409914
Dnah5	0.0464388	0.664326	-0.0142605
Gm43823	0.0464428	0.664326	0.0084394
Ptpra	0.046494	0.664644	-0.0430063
Nfatc3	0.046563	0.664801	0.0403477
Car1	0.046606	0.664801	-0.0359592
Cdc42ep3	0.0466063	0.664801	0.0241505
Prxl2a	0.0467323	0.664801	-0.0425722
Gm10752	0.0467644	0.664801	0.0112585
Anapc13	0.0467647	0.664801	-0.0413375
Creb3l3	0.046784	0.664801	0.0350487
Mthfsl	0.0468017	0.664801	-0.0403859
Gja10	0.0468479	0.664801	-0.0103804
Yap1	0.0468512	0.664801	0.0424043
Gm14319	0.0468534	0.664801	0.00826546
Gm11454	0.0468795	0.664801	-0.00786043
Abhd14b	0.0468824	0.664801	-0.0426904
Tmem273	0.0469794	0.665201	0.0148284
Gm44086	0.0470001	0.665201	0.0188424
Rmdn2	0.0470174	0.665201	-0.0388466
Gm28373	0.0470268	0.665201	0.0162069
Atp6v1b2	0.0471065	0.665918	0.0424601
9530080O11Rik	0.0471403	0.665983	0.021016
Uqcrb	0.0471825	0.666169	-0.0419898
Ndufaf7	0.0472297	0.666425	-0.0388497
Chmp6	0.0473137	0.666943	-0.0396295
Zfp638	0.0473246	0.666943	0.0427958
Tmed5	0.0474518	0.667135	0.024892
Slc25a31	0.0474643	0.667135	-0.00670058
5430400D12Rik	0.0474857	0.667135	0.0161131
Gm12918	0.0475031	0.667135	-0.0354996
Rpl12	0.0475035	0.667135	-0.0340355
Igf1r	0.0475131	0.667135	0.0359324
Cfdp1	0.0475712	0.667295	-0.0425512
Scyl2	0.0475828	0.667295	0.039835
9930017N22Rik	0.0476374	0.667653	0.0259305
Glt8d2	0.0477259	0.668484	0.0123633
1110003F10Rik	0.0477986	0.668515	0.0143515
Lsm10	0.0478721	0.668515	-0.0395585
Atp5j	0.0478919	0.668515	-0.0423123
Tiaf2	0.0478986	0.668515	0.0165267
Gm47798	0.0479416	0.668515	0.0304328
Arhgap24	0.047966	0.668515	-0.0239151
Mphosph10	0.0479678	0.668515	0.032978
Plec	0.0480383	0.668515	0.0413331
Tmem178b	0.0480727	0.668515	-0.00502707
2310009B15Rik	0.0480928	0.668515	-0.0399533
Spdef	0.0481078	0.668515	0.00485397
Rpl21	0.0481421	0.668515	-0.0397265
Nnmt	0.0481545	0.668515	0.00767963
Gm37233	0.0481737	0.668515	0.0155455
Galnt6os	0.0482	0.668515	0.00354331
Rpl10a-ps1	0.0482061	0.668515	-0.0393383
1700001O22Rik	0.048262	0.668515	0.00612148
Proz	0.0482839	0.668515	-0.0419315
Gm38236	0.0483163	0.668515	0.0119499
Rplp2	0.0483508	0.668515	-0.0399159
Gm27813	0.0484491	0.668515	0.0112935
Ddx27	0.0484684	0.668515	0.0366135
Nadk2	0.0484967	0.668515	-0.0426338
Eef1a1	0.0485293	0.668515	-0.0425803
Ncf4	0.0485395	0.668515	0.0164958
Nfu1	0.0485401	0.668515	-0.041555
Lrrc56	0.0485767	0.668515	0.0315921
Cdh23	0.0486337	0.668515	0.00489581
Msra	0.048634	0.668515	-0.0418273
Gm48065	0.0486437	0.668515	0.0069771
Ube2c	0.048679	0.668515	0.0171509
Gm44202	0.0487085	0.668515	0.010867
AC154542.1	0.048727	0.668515	0.0173627
Pfn1	0.0487659	0.668515	-0.0411375
Zfp512b	0.0487685	0.668515	-0.0367298
Gm43857	0.0487791	0.668515	0.0224817
Pter	0.0489458	0.668967	-0.0237938
Swi5	0.048971	0.668967	-0.0411257
Tctex1d2	0.0489763	0.668967	-0.0256015
Gm37411	0.0489876	0.668967	0.0143151
1700018L02Rik	0.0489903	0.668967	0.0184625
Magix	0.0490066	0.668967	-0.0327576
Uqcrc1	0.0490165	0.668967	-0.0425256
Tmx1	0.0490973	0.669671	0.0304563
Ppil3	0.0491403	0.669859	-0.0376312
Zfx	0.0492002	0.670276	0.042135
Rgn	0.0493164	0.670765	-0.0402711
Cast	0.0493248	0.670765	-0.0416293
Nelfe	0.0494498	0.670765	-0.0386572
Rps13	0.0494968	0.670765	-0.0412782

## Sheet: SuppTable1B_RNAPOG1DietEffect
Supplemental Table 1B. RNA-Seq Genes from POG1 Diet Effect Analysis (p<0.05)
Gene	pvalue	FDR	log2FoldChange
Gm49361	1.11408e-10	3.28409e-06	20.3802
Amy2a4	1.02993e-09	1.51801e-05	-24.0874
Gm24950	2.59746e-09	2.55227e-05	-23.4872
Gm5537	1.54934e-08	0.000113857	22.233
Rnu2-10	1.93122e-08	0.000113857	22.0633
Ptar1	5.02713e-07	0.00246983	0.485462
Rnu3b3	1.24461e-06	0.00524124	15.5626
5033421B08Rik	1.4543e-06	0.00535873	1.65529
Gm8325	2.29281e-06	0.00750971	1.1167
Gm4788	3.76979e-06	0.0111126	4.20079
Slc7a15	5.1948e-06	0.0139211	1.09446
mt-Co2	8.81825e-05	0.21662	-0.0301285
C1d	0.000104264	0.236423	-0.00743924
Pms2	0.000114136	0.240321	0.0217326
Ttc32	0.000123739	0.243172	0.0204807
Nebl	0.00019242	0.354511	0.0158252
Plaat3	0.000292547	0.507276	-0.00600919
Spata1	0.000542016	0.865593	0.00584574
2900089D17Rik	0.000557917	0.865593	0.00815423
Mmd2	0.000614197	0.905265	-0.00527476
2310057M21Rik	0.000986105	1	0.0036047
Tmtc1	0.00108645	1	0.00267898
Supt20	0.00109155	1	0.00139006
Apba2	0.00128025	1	0.00472297
Plcxd1	0.0012994	1	0.00343671
Dnajc6	0.00132483	1	0.00616894
Slc22a21	0.00135173	1	0.00282861
H2bc21	0.00142517	1	-0.00224134
Usb1	0.00145371	1	0.00120496
Yju2	0.00148055	1	0.00210431
Slc19a2	0.00162769	1	-0.00173362
Oaz1-ps	0.00178223	1	-0.000915159
Dct	0.00179593	1	-0.00218353
4930453N24Rik	0.00210455	1	0.00075317
Snx11	0.0021943	1	0.00117049
Itfg2	0.00222454	1	0.00127292
Lrrc24	0.00223527	1	-0.0018234
1700019L13Rik	0.00224603	1	0.00667905
Fdft1	0.00228447	1	-0.00170135
Zfp446	0.00229253	1	0.00112466
2610301B20Rik	0.00231189	1	0.00141649
Chd5	0.002392	1	-0.00605157
Ifi44	0.00247631	1	-0.0016681
Gm15853	0.00255617	1	0.00167272
Mcm5	0.00264225	1	-0.00158459
Cyp3a44	0.00266199	1	-0.00223395
Kcnrg	0.00266852	1	0.00730949
Gm41584	0.00280636	1	0.00157855
Nupl2	0.00285541	1	0.00125015
Arnt2	0.00288718	1	-0.00478423
4930481A15Rik	0.00292979	1	0.00198873
Cyp4a12b	0.00293922	1	0.00107614
D630014O11Rik	0.0029402	1	0.00207212
Htatip2	0.00296282	1	-0.000756672
Enpp6	0.00299458	1	0.00144995
Ppp1r15a	0.00306591	1	0.00128841
Sla2	0.00308612	1	-0.00164668
Commd10	0.00333114	1	-0.00109857
St8sia1	0.00347895	1	-0.00238894
Wdr35	0.00351352	1	0.00109514
Efhb	0.00352082	1	0.00196831
Mfsd3	0.00354461	1	0.000795985
Raet1e	0.00358039	1	-0.00127372
Dnah14	0.00361135	1	-0.00831269
Gm47889	0.00370294	1	0.00483394
Cd160	0.00374747	1	0.00217289
Kri1	0.00392084	1	0.00105278
Dmrta1	0.00406443	1	0.00114203
9430065F17Rik	0.0041395	1	0.00171478
Rasl10b	0.00430106	1	-0.00143846
Abca3	0.00438302	1	-0.000424625
9130023H24Rik	0.00444491	1	0.00080442
Sdk2	0.00456207	1	-0.00100841
Gm15879	0.00465859	1	0.00102838
Fam53b	0.00467581	1	0.000610717
Asic3	0.00482533	1	0.00105922
Zfp111	0.00484072	1	0.000499327
Gm10705	0.00492525	1	-0.000743494
Ppm1e	0.005045	1	-0.00118012
Cfap69	0.00511822	1	0.00128961
Tfpt	0.00527622	1	0.000521619
Acat2	0.00529266	1	-0.000901721
Zfp715	0.00536309	1	0.000519711
Igf2bp3	0.00539004	1	-0.00103136
Gm47075	0.00539336	1	0.000907852
P3h4	0.00541092	1	-0.000898577
Alpl	0.00541243	1	0.000836604
Tmem14a	0.00541758	1	-0.000822466
Slc12a2	0.00546811	1	0.000384862
Sh3bp5l	0.00554167	1	0.000442212
Tcte3	0.00558812	1	-0.00560363
Odf2l	0.00575424	1	0.000636376
Mfsd4b4	0.00576161	1	0.000749546
Tmem163	0.00576637	1	0.00123444
Gata2	0.00578312	1	0.000843149
Usp9y	0.00578462	1	-0.00766205
Cd209f	0.0057925	1	-0.000950234
Vldlr	0.00585198	1	-0.000871041
Gm13387	0.00591984	1	-0.00132142
4930458D05Rik	0.0059611	1	0.000932329
B4galnt4	0.00613203	1	0.00222682
Fcna	0.00626842	1	-0.000376733
Hao2	0.00632343	1	-0.00107863
Zfp993	0.0063444	1	0.00342393
Crlf1	0.0063507	1	0.0026042
Nsd2	0.0063545	1	-0.000447813
Gm44913	0.00639839	1	0.000905796
Zfp775	0.00642332	1	0.000750554
F3	0.00643679	1	0.00083402
Gm16014	0.00664457	1	0.00120502
Ropn1l	0.00669708	1	-0.000505361
Gm20482	0.00670104	1	-0.00304522
Prkrip1	0.00671665	1	0.000802281
Ranbp3l	0.00673772	1	-0.00168206
Gm45220	0.00706844	1	0.000591347
Adcy3	0.00712094	1	0.000764745
Pcdhgc3	0.00721649	1	-0.000360028
Sigirr	0.00736095	1	-0.00034786
Gm45895	0.00740268	1	0.000996184
9330182L06Rik	0.00740601	1	0.000602503
Gm10335	0.0074282	1	-0.000586077
Trac	0.00744446	1	0.000937037
Gm29055	0.00749849	1	0.000702352
Mtrf1l	0.00758891	1	0.000603306
Cr1l	0.00765585	1	-0.000332236
Cyp4f17	0.00795679	1	0.000574124
Sdad1	0.0080304	1	0.000472354
Gm13502	0.00816439	1	-0.000670783
Srek1	0.00824482	1	0.000335465
Gm45221	0.00851559	1	0.000588614
Ikzf5	0.00855357	1	0.00046862
Gm4735	0.00868155	1	-0.000379509
Cklf	0.00870842	1	-0.000615041
Pmvk	0.00877596	1	-0.000613906
Soat1	0.00897671	1	0.000537474
A730036I17Rik	0.00903773	1	0.000642569
Dcp1a	0.00919799	1	0.000314473
Gm16133	0.00924861	1	0.00245506
Uchl3	0.00929155	1	-0.000312537
Arfgap1	0.00930418	1	0.000317083
Armt1	0.00934132	1	0.000311462
Gm31645	0.00936747	1	0.00245668
Gm8437	0.00939207	1	0.000729871
Gm35558	0.00951401	1	0.000627411
Cyp26a1	0.00953904	1	-0.000612233
Ncaph	0.00957122	1	-0.000589269
Rdh11	0.00981485	1	-0.000524835
Ttc30a1	0.00989808	1	0.000453319
Olfr920	0.00999793	1	0.000615149
Acot13	0.0100872	1	-0.000371866
Gpr153	0.0100906	1	-0.000527165
Rpl17-ps3	0.0101408	1	-0.000513458
Nsdhl	0.0101785	1	-0.000545283
Xpo4	0.010368	1	0.000292174
Wbp2nl	0.0104169	1	0.00186763
Agps	0.0104387	1	0.000288816
1110012L19Rik	0.010533	1	-0.000293764
Lrrc66	0.0105524	1	0.00203386
Poln	0.0105545	1	0.000982128
Gstm4	0.0107255	1	-0.000386807
Wbp11	0.0108262	1	0.000299707
E030030I06Rik	0.0110785	1	-0.000469553
Gm37868	0.0110818	1	0.000481002
Mcm3	0.011094	1	-0.000364439
Gm10680	0.0111971	1	0.000520095
Gm28320	0.0112089	1	0.00160775
Abracl	0.0113065	1	-0.000393654
Gm37651	0.0113554	1	0.000572318
Cmss1	0.0114308	1	-0.000365275
Racgap1	0.0114946	1	-0.000512201
Foxn2	0.0115347	1	0.000312961
Npas3	0.0116153	1	0.00117051
Zfp783	0.0116297	1	0.000516116
Gm43823	0.0116899	1	0.000880256
Idi1	0.0117417	1	-0.000509387
Med15	0.0117763	1	0.000278682
Tmem240	0.011803	1	-0.000559591
Smc2	0.0118651	1	-0.00042833
Gm43138	0.0118779	1	0.000507432
Tex9	0.0119543	1	0.000517563
Trip13	0.0120581	1	-0.000478482
Suco	0.0121142	1	0.00039064
Enkd1	0.0121332	1	0.00050319
Mkln1os	0.0121673	1	-0.0004828
8430429K09Rik	0.0122485	1	-0.000471544
Sfswap	0.0122544	1	0.000309831
Arhgap20	0.0123649	1	0.000815767
Hddc3	0.0124396	1	0.000469419
Gm45328	0.0124515	1	0.000625099
Gm10123	0.0124532	1	-0.000328567
Gm37745	0.0125222	1	0.000468468
Id2	0.0129488	1	0.000476267
Ildr2	0.0129503	1	0.000357132
Cdon	0.0129663	1	-0.000436889
Dhcr7	0.0129805	1	-0.000433076
Gm20687	0.0130121	1	0.00220759
Apob	0.013037	1	0.000260764
Hmgxb4	0.0130598	1	0.000348882
Snord17	0.0131677	1	0.000375999
Zfp280d	0.0131871	1	0.000303533
Gm15441	0.0132098	1	0.000792151
Prr5l	0.0133055	1	0.000447607
Acss2	0.0134022	1	-0.000451418
Gm44045	0.0134578	1	0.000415662
D930036K23Rik	0.013478	1	0.000457202
Gm47431	0.0134907	1	0.00054848
Fam49a	0.0135134	1	0.000363307
Ryr2	0.0135773	1	0.00135772
Gm37909	0.0136286	1	-0.000461036
Slc30a9	0.0136988	1	0.000275076
Mtmr3	0.0137794	1	-0.000283079
Lmntd2	0.013787	1	-0.000433152
Cnnm2	0.0138038	1	0.000334405
Gm3571	0.0138288	1	-0.0004779
Gm13483	0.013861	1	0.000523645
Zfp202	0.0139381	1	0.000429193
Gm3435	0.0139666	1	-0.000495795
Rbfaos	0.013994	1	0.000706256
Gm26588	0.0141841	1	0.000440781
Rufy2	0.0143081	1	0.000372618
Sult1c2	0.0144931	1	-0.000412617
Mphosph6	0.0146822	1	0.000379776
Gm44070	0.0147067	1	-0.000626707
Pde7a	0.0147263	1	-0.000412094
Ubr1	0.0147268	1	0.000246599
Tspoap1	0.0147522	1	-0.000783164
Methig1	0.0148163	1	-0.000482371
Rnf8	0.01493	1	0.000250665
Cstf2t	0.0151619	1	0.000243738
Ccnyl1	0.0151733	1	0.000348645
Wdr76	0.0152471	1	0.000294834
Psmd3	0.0153062	1	-0.000273429
Dnhd1	0.015362	1	0.000416124
Dus4l	0.0154143	1	0.000340448
Ccn6	0.0154468	1	-0.000401982
Samd12	0.0154501	1	0.000434177
1700034P13Rik	0.0155021	1	0.000442658
4732491K20Rik	0.0155428	1	0.000406434
Gm15958	0.0155518	1	0.000641978
Fam186a	0.0155583	1	0.000715065
Cyp51	0.0155868	1	-0.000386627
Gm43258	0.0159685	1	0.000389831
Togaram1	0.01603	1	0.000265143
Crygn	0.0160912	1	-0.000362078
Mbl2	0.0162597	1	-0.000235986
Stap1	0.0163664	1	0.000417784
Gm43499	0.0164191	1	0.000356542
Zfp651	0.0167251	1	0.000399525
Nudt2	0.0168384	1	-0.000249193
4930556H04Rik	0.0168656	1	0.00040489
Il17rc	0.0170357	1	-0.000231123
A930030B08Rik	0.01717	1	0.000639241
Psmb7	0.0173977	1	-0.000244549
Gm37891	0.0175179	1	0.000923383
Bmyc	0.0175308	1	0.000290388
9330160F10Rik	0.0175326	1	0.000349916
Impa2	0.0175502	1	0.000383814
Grk4	0.0175764	1	0.000372082
Zfp398	0.017684	1	0.000242286
Cdca7	0.0177744	1	0.00036782
Zfp438	0.0178056	1	0.000270064
Aldh1a1	0.0178368	1	-0.000229193
Acot9	0.0179204	1	-0.000299835
1700052K11Rik	0.0179722	1	0.000294924
Pde10a	0.0180546	1	-0.000341967
Crybg2	0.0181285	1	0.000397005
Acot6	0.0181288	1	0.000362365
Mrps23	0.0181537	1	0.00024325
Gsta3	0.0181675	1	-0.000280859
Tubgcp5	0.0182784	1	0.000282297
Zfp773	0.0183166	1	-0.000388529
Gm38077	0.0184653	1	0.000302006
Vps26c	0.0185208	1	0.000228446
Gm12219	0.0187329	1	0.000915982
Nipa1	0.0187581	1	-0.000259685
Gm15319	0.0188055	1	0.000483195
Med27	0.0188406	1	0.000227045
Vcp-rs	0.0188549	1	-0.000219823
Gm14295	0.0189303	1	0.000225806
Dnajc30	0.018979	1	0.000226069
Dek	0.0190723	1	-0.000239466
Bend3	0.0190833	1	0.00025139
Zmat5	0.0193823	1	-0.00022325
Gjb5	0.019407	1	0.0007718
Igsf11	0.0195051	1	-0.000217707
Styx	0.0195409	1	0.000314092
Pycard	0.0196071	1	-0.000560794
Zc3h6	0.0196329	1	0.000351421
Gm48375	0.0196549	1	0.000334953
Gm49312	0.0199505	1	0.000824042
Lins1	0.0199936	1	0.000238779
Abcd2	0.0200286	1	-0.000322329
Siah1a	0.0200421	1	0.000258177
Zfp973	0.0200731	1	-0.000327326
Gm15500	0.0201512	1	-0.000216152
Sirpb1b	0.0201706	1	0.000533894
Lmln	0.0202133	1	0.000336952
Kcnq5	0.0202335	1	0.00035762
Manea	0.020299	1	0.0002407
Icos	0.0204082	1	-0.0003485
Gm48092	0.0204112	1	0.000381605
Tma16	0.020464	1	0.000227334
Vps39	0.0205794	1	0.000210947
Xylt1	0.0206238	1	0.000353939
Prdm4	0.020691	1	0.000211965
Kcnk2	0.0207305	1	-0.000382589
Cenpo	0.0208451	1	0.000310282
Nup205	0.0208786	1	-0.000209498
Rpl31-ps8	0.0208995	1	-0.000220435
Nek1	0.0208997	1	0.000234378
Dpysl4	0.0209985	1	0.000365818
Aldoc	0.0210164	1	-0.000248957
Mrpl42	0.0210637	1	-0.000211717
Gm12104	0.0210721	1	0.000785161
Gm26682	0.0211579	1	0.000713144
Paox	0.0211669	1	-0.000254164
Zfp11	0.0212911	1	0.000307677
Gm43073	0.0217091	1	0.000357516
Kansl1l	0.0217451	1	-0.000206068
Gm47766	0.0218607	1	0.000355868
Acly	0.0218655	1	-0.000304649
Fam71e1	0.0218889	1	0.000319996
Gm20528	0.021927	1	0.000391174
Gm15937	0.0219346	1	0.000304291
Gm10076	0.0220397	1	-0.00021277
Strn4	0.0221863	1	-0.000231403
B230377A18Rik	0.02221	1	0.000335237
Qpct	0.0223107	1	-0.000224194
Reep1	0.0223145	1	-0.000291824
Clba1	0.0223458	1	0.000314199
Erich3	0.0223498	1	0.000446996
Adh7	0.0224571	1	0.000322306
Gm2381	0.0224623	1	-0.000918333
Slc30a1	0.022539	1	0.000292561
Gm37370	0.0226342	1	0.000324695
Rps16-ps2	0.0227014	1	-0.000222241
Champ1	0.0227337	1	0.000203878
Tbc1d16	0.02274	1	0.000254072
Ercc6l	0.0227404	1	0.00031201
Zfp160	0.0227733	1	0.000201998
Zfp462	0.0227859	1	-0.000304063
Timp4	0.0228023	1	-0.000920182
Gcat	0.0229895	1	-0.000205299
Bloc1s6	0.0230018	1	0.000223719
Gng7	0.0230695	1	-0.000285756
Gng11	0.0231183	1	-0.000224982
Gm43411	0.0232105	1	0.000344783
Spata7	0.0232179	1	0.000296241
Zfp770	0.0232449	1	0.000228337
Gm39458	0.0233042	1	-0.000343758
Ppil6	0.0233384	1	0.000341179
Mcm6	0.0234589	1	-0.000264377
Tia1	0.023466	1	0.000205828
Abraxas1	0.0235003	1	0.000239907
Wipf3	0.023526	1	0.000285079
Commd1	0.0235792	1	-0.000201793
Arid3a	0.0235896	1	0.000280038
Gstm3	0.023637	1	-0.000258122
Hsd3b3	0.0236799	1	-0.000290004
Cep112	0.0237237	1	0.000318972
Dmtf1	0.0238254	1	0.000197185
Rwdd2a	0.0238967	1	0.000392018
Hdgf	0.0239054	1	-0.000218279
Ndufs8	0.0239514	1	-0.000199999
Ndufb8	0.0240979	1	-0.000200874
Gas8	0.0241278	1	0.000234609
Gm48529	0.0242223	1	0.000254599
Large1	0.0242241	1	-0.000238867
Gm37931	0.0243725	1	0.000320209
Rbm4	0.0244658	1	-0.00019432
Nbas	0.0245684	1	0.000202519
Nck2	0.0246521	1	-0.000226952
Mast4	0.0246636	1	0.000237831
Vcan	0.0248003	1	0.000352739
Hmgcr	0.0249212	1	-0.000263381
Rab10os	0.0250508	1	0.00024301
Pygb	0.0250927	1	-0.000207486
Tm6sf2	0.0251134	1	-0.000192662
Prdm16	0.0251822	1	0.000317118
Zfp626	0.0251982	1	0.000208807
Nceh1	0.0252903	1	0.000271073
6030458C11Rik	0.0253104	1	0.000205146
5430403G16Rik	0.0255019	1	0.000235082
Gm14164	0.0255441	1	0.000550163
Wdr78	0.0256547	1	0.000290301
Zcchc4	0.0258069	1	0.000206351
Oas1g	0.0258089	1	-0.000281503
Cluap1	0.0258118	1	0.000191302
Gm15722	0.0258369	1	0.000805724
Cd226	0.0259627	1	0.000355519
Mocs3	0.0260889	1	0.000195991
Rpl19-ps11	0.0261019	1	-0.000192207
Gm38377	0.0261075	1	0.000309146
Rpp30	0.0261109	1	-0.000220052
Rcn3	0.0261953	1	-0.000201156
Gm38162	0.0262313	1	0.000319166
Gstm5	0.0263033	1	-0.00018911
Psmb3	0.0263253	1	-0.000190425
Zfp941	0.0264774	1	0.000291136
Cd2bp2	0.0264851	1	0.000186907
Mup-ps16	0.0265531	1	-0.00100708
Piwil2	0.0268091	1	0.000364127
Tada1	0.0268141	1	0.000186853
Hcst	0.0269122	1	-0.000309757
Glrx3	0.0269234	1	-0.000204787
Gm37526	0.0269626	1	0.000376525
Lncbate6	0.0270071	1	0.000276453
Gm20632	0.027024	1	0.000274127
Nprl3	0.0270471	1	0.000186807
Psma7	0.0271542	1	-0.000207496
C030006K11Rik	0.027236	1	0.000185053
Adam17	0.0274496	1	-0.00019239
Sap25	0.0275664	1	-0.00026981
Zfp182	0.0275773	1	0.000199021
Upf2	0.0276817	1	-0.000186945
Auts2	0.0279033	1	0.000271586
Gm43256	0.0279136	1	0.000210164
Klk1b27	0.02797	1	0.00100478
Mvk	0.0281104	1	-0.000237415
Gm37036	0.0281582	1	0.000260737
Gm45222	0.0281706	1	0.000199214
Rps20	0.0281915	1	-0.000181344
Flad1	0.0282117	1	0.000204223
Atp1b2	0.0282369	1	0.0002345
Snrpn	0.0284115	1	-0.000181234
Gm30934	0.0284205	1	0.000418968
Ttc30b	0.0284675	1	0.000196295
Rprd1b	0.0284839	1	0.000181066
Hoxa5	0.0284923	1	-0.000239184
Gm44597	0.0285101	1	-0.000232082
Abi1	0.0285884	1	0.000181365
Pik3r6	0.0286141	1	0.000227805
Ddx42	0.0286658	1	0.000201936
AC167036.1	0.0286955	1	-0.000284335
Gm8971	0.0287607	1	0.000575606
Mtap	0.028784	1	0.000200791
Rnf130	0.0288697	1	-0.0002786
Gm6682	0.0289832	1	-0.00022888
Ccdc14	0.0290109	1	0.000243341
Gm44503	0.0291741	1	-0.00172125
Rgs9bp	0.0293861	1	0.00029839
Gm25492	0.0293922	1	0.000274535
Fsip1	0.0294944	1	-0.000365947
Atxn1l	0.0295396	1	0.000189774
Il10	0.0296295	1	0.00115276
Gm42755	0.0296784	1	0.0010394
Gm12033	0.0297333	1	-0.000343944
Gm37391	0.0297888	1	0.000259306
Olfr16	0.0298271	1	0.000272017
Tspan5	0.0298605	1	0.000239974
AW011738	0.0299151	1	0.000233566
Tmem29	0.029994	1	-0.000177552
BC049762	0.0301213	1	-0.000267393
Malrd1	0.0301887	1	-0.000671035
Mul1	0.0302946	1	0.000195327
Rdh14	0.030474	1	-0.000186509
Aurka	0.0305131	1	-0.000244301
Cyp2b9	0.030654	1	-0.00030598
Camk4	0.0307039	1	-0.000416006
Zfp954	0.0307663	1	-0.000177539
Fdps	0.0307742	1	-0.000246767
Gm43484	0.0307812	1	0.000234163
Mfsd11	0.030911	1	0.000184736
Tigar	0.0309417	1	0.000230332
Adam32	0.0309666	1	-0.000723396
6430573P05Rik	0.0310487	1	0.000267475
Gm12577	0.0313526	1	0.00065341
Prorp	0.031379	1	0.000177296
Gm42067	0.0315196	1	-0.0002216
Omd	0.0317775	1	0.00023801
Gm43844	0.0317792	1	0.000216835
Gm20507	0.0318078	1	-0.00240778
Ces1c	0.031815	1	-0.00018791
Psmd10	0.0318315	1	-0.000171585
Gm17198	0.0319387	1	0.000276
Mrps28	0.0319391	1	-0.000172628
Dph7	0.0319662	1	0.000192164
Sart1	0.0319669	1	0.000172036
Ptpru	0.0319937	1	0.000234033
Psma3	0.0320022	1	-0.000173952
Anks1	0.0320146	1	0.000170386
Gm47798	0.0320341	1	0.000191681
Coprs	0.0322432	1	-0.000184731
Invs	0.0322541	1	0.000179329
Zfp952	0.0322828	1	0.000170906
Tulp4	0.0323262	1	0.00017621
Pdzk1ip1	0.0323547	1	-0.000242191
Sh3bgrl	0.0324159	1	-0.000169618
Ifi27l2a	0.0324926	1	-0.000233234
Rps7-ps3	0.0327049	1	-0.00017059
Gm6505	0.0327449	1	-0.00028546
Pogz	0.0327538	1	0.000180354
Ttn	0.0327916	1	0.000266056
Sag	0.0327936	1	0.000449027
Bbs4	0.0328002	1	0.000183516
Scml2	0.0328267	1	-0.00033066
Gm20186	0.0328613	1	-0.000207435
Fam227a	0.0329034	1	0.000233381
Lpar3	0.0329986	1	0.000493478
C4a	0.0332824	1	0.000236257
Dop1a	0.0333865	1	0.000172464
Zfp280c	0.0334355	1	0.000181743
Gsr	0.0334891	1	-0.0001811
Map2k1	0.0335184	1	-0.000185744
Tsix	0.0335198	1	0.000241355
Ftl1	0.0335948	1	-0.000169262
Fads1	0.0336948	1	-0.000166045
Rps18-ps6	0.0338064	1	-0.000168876
Zdhhc13	0.033816	1	0.000186511
Slc26a8	0.033978	1	0.000351864
Pgam1-ps2	0.0340036	1	-0.000180869
Hs6st3	0.0340185	1	-0.00023587
Gm38000	0.0343073	1	0.000666341
Mrpl33	0.0344303	1	-0.000164289
Znhit2	0.0344557	1	0.000164341
Tank	0.0344669	1	0.000164485
Psme1	0.034618	1	-0.000166422
Slpi	0.034712	1	-0.000228352
Oas1a	0.0348004	1	-0.000214377
Gm12701	0.0348049	1	0.000246225
Gm43462	0.0348212	1	0.000189415
Gm50268	0.0348983	1	0.000406714
Gm48943	0.0349029	1	0.000352462
1700093J21Rik	0.0349297	1	0.000423803
Psmb4	0.0349532	1	-0.000173516
Map4	0.0349559	1	-0.0001842
Gm43738	0.035056	1	-0.000244767
Trim30a	0.0351325	1	-0.000181015
Gm7042	0.0351456	1	0.000244777
Bloc1s1	0.0351602	1	-0.000175435
Gm21846	0.0353387	1	0.000675024
Cd244a	0.0354467	1	-0.000255649
Nol7	0.0354576	1	-0.000172392
Nup214	0.0355762	1	0.000162018
Dgke	0.0355962	1	0.000208442
Ptpn4	0.0357054	1	0.000197191
Tmem254b	0.0357129	1	-0.000162803
Cilk1	0.0358011	1	0.000161537
Hnrnpk	0.0358957	1	-0.000282151
4632427E13Rik	0.0359142	1	0.000181349
Rpl31	0.0360587	1	-0.000160499
B930036N10Rik	0.03607	1	-0.000196819
Me1	0.0361007	1	-0.000174911
Gm28373	0.0361014	1	0.00022674
Tuba1b	0.0363622	1	-0.000185049
Gm30505	0.0364551	1	0.000195763
Zpr1	0.0364753	1	-0.000167377
Ubox5	0.0365716	1	0.000173535
Gm48714	0.0366007	1	0.00020176
Pdzrn3	0.0366759	1	0.000197936
Gm26910	0.036769	1	-0.000219388
Gm11766	0.0368716	1	-0.000279342
Haus6	0.0369121	1	0.00016246
Lhx6	0.0369166	1	0.000192303
Hnf1aos2	0.037069	1	-0.000223164
Gm9768	0.0372236	1	0.000230999
Igsf8	0.0373346	1	-0.000159817
Tdg	0.0373626	1	0.000176797
Gm34417	0.0373742	1	-0.000404215
Idh1	0.0374767	1	-0.000162237
Cacnb4	0.0377078	1	-0.000232148
A1bg	0.0378237	1	-0.000253782
Ccnj	0.0378734	1	0.000157293
Ube2n-ps1	0.0380384	1	0.00019689
Tubb4a	0.0381043	1	0.000214204
Pex26	0.0381543	1	0.00017622
Tafa5	0.0381987	1	0.000203367
Far2	0.0382136	1	0.000419961
Usp40	0.0382269	1	0.000162325
Insl3	0.0382454	1	-0.000577442
Gm26447	0.038247	1	0.000170604
Msmo1	0.0382851	1	-0.000191432
Supt4b	0.0384537	1	0.000512641
Pmf1	0.0386325	1	-0.000165037
Unc13d	0.0386737	1	-0.000192683
Gm43080	0.03903	1	0.000192549
Gm19552	0.0391148	1	0.00020841
Ift88	0.039136	1	0.000155707
Csrp2	0.0391727	1	-0.000158499
Prpf40b	0.0393319	1	0.000161778
Gm40055	0.0393671	1	0.000303392
Dennd4c	0.0394117	1	-0.000187486
Eif3l	0.0394559	1	-0.000219694
Pgd	0.0394995	1	-0.000166214
Cpsf3	0.0395396	1	-0.0002009
Gm37666	0.0395583	1	0.000264243
Gm37968	0.0396058	1	0.000215849
Sytl1	0.0396659	1	0.000178511
Casp12	0.0397005	1	0.000192219
Nat8f5	0.0397089	1	-0.000219221
Gm43054	0.0397705	1	-0.000199883
Gm12185	0.0397751	1	-0.000432803
Fbrs	0.0398113	1	0.000175528
Pspc1	0.039843	1	0.00016711
Gm47761	0.0398552	1	0.00026809
Agbl3	0.039937	1	0.000168111
Gm10390	0.0400066	1	0.000225645
Psmb6	0.0400474	1	-0.000171604
Zfp386	0.0400672	1	0.000162539
Nfasc	0.0400921	1	0.000234202
Trim12a	0.0401252	1	0.000383252
Gm45358	0.0401316	1	0.000234219
Mgst2	0.0401851	1	-0.000648382
Gm29719	0.0402935	1	0.000850713
Cct8l1	0.0403059	1	-0.000414907
Usp49	0.040476	1	0.000191285
Nrde2	0.0405383	1	0.000152358
Scn11a	0.0405591	1	0.000502278
Pank2	0.0405779	1	-0.000162131
Pstpip1	0.0406076	1	0.000220693
Ankrd6	0.0406508	1	0.000215531
Cdh3	0.0406769	1	-0.000195202
H2ac8	0.0407885	1	-0.00020134
Gm3126	0.0409552	1	0.000323237
Ank2	0.0409742	1	-0.000174686
Rnaseh2a	0.0411355	1	0.000162688
B430010I23Rik	0.0411848	1	0.00026761
Shmt2	0.0413071	1	-0.000187982
Gm12174	0.0413887	1	-0.000155931
Rgs1	0.0414335	1	0.000222253
Gm8637	0.0414397	1	0.000240487
Mrps21	0.0414557	1	-0.000158315
2310030G06Rik	0.0415052	1	0.000157801
Dap3	0.0416933	1	-0.000188474
Rfc5	0.041741	1	-0.000162242
Zbtb10	0.0417484	1	0.000158105
Gm26779	0.0417776	1	0.000221476
Trim30c	0.041841	1	-0.000202658
Snhg4	0.0419291	1	0.000176686
Gm10288	0.0419313	1	-0.000165867
Gm36723	0.0419597	1	0.000256582
Gm26581	0.0419935	1	0.000547562
Rps6-ps4	0.0420127	1	-0.000150791
Serp2	0.0420639	1	-0.000386432
Adamts20	0.0421137	1	0.000540159
Rpl9-ps4	0.0421252	1	-0.00019657
Zfp772	0.0421286	1	0.000158226
Mif	0.0421286	1	-0.000151824
Cyp4f18	0.0421385	1	-0.000242013
Ccn2	0.0421568	1	-0.000184153
Cidec	0.0421664	1	0.000290035
9030616G12Rik	0.0422073	1	-0.000198423
Gm12195	0.0422735	1	0.000254013
D230025D16Rik	0.0422927	1	-0.000148043
Rundc3a	0.0423842	1	0.000180769
Gm6305	0.0424424	1	0.000460247
Gm29427	0.0425422	1	0.000253092
Sc5d	0.0426491	1	-0.000180195
Lrrc39	0.0427303	1	0.000186358
Gm47789	0.0427833	1	-0.000210773
Tbc1d5	0.0428245	1	-0.000158681
Gm45844	0.0428278	1	0.000194763
Dnajc22	0.0428612	1	-0.00020442
Gm29103	0.0430157	1	0.000215036
Alpk2	0.043029	1	0.000283752
Gm49431	0.0432318	1	0.00018129
Gm11841	0.0432454	1	0.000197593
Ccdc115	0.0432523	1	0.000153937
Upk3b	0.0433253	1	-0.000165725
AU041133	0.0433966	1	0.000157343
Gm42992	0.0434359	1	0.000210056
Wdr5b	0.0434375	1	0.000167734
Cadm2	0.0434652	1	-0.000545806
Coq6	0.0435888	1	-0.000157478
AA413626	0.0436353	1	0.000233801
Krtcap3	0.0436741	1	-0.000180444
Gm38111	0.0436796	1	0.00018897
Rabgap1l	0.0437077	1	0.000145738
Gm37485	0.0437896	1	0.000193221
Gpr21	0.0438109	1	0.000153691
Zbtb38	0.0438328	1	0.000183178
Pcdhga6	0.0439818	1	-0.000171513
5730480H06Rik	0.0439837	1	0.000146566
Tmem116	0.0441101	1	0.000237366
Fyb	0.0441335	1	-0.000171257
Gm42669	0.0441823	1	-0.000236665
Gm37411	0.0441961	1	0.000201864
Gcnt2	0.0441963	1	0.000167389
Psmc1	0.0443107	1	-0.000210867
Ppm1h	0.0443108	1	0.000149692
Zfp113	0.0443418	1	0.000180324
Magi2	0.0443965	1	0.000201456
Psma1	0.0444404	1	-0.000148302
Haus7	0.0445099	1	-0.000145802
H3f3aos	0.044522	1	0.000194674
Exoc8	0.0445316	1	0.00014651
Gm4992	0.0445566	1	-0.000538485
Gm45899	0.0446084	1	0.000547111
Rpusd2	0.044636	1	0.000152204
Bnip3l	0.0446937	1	0.000145333
Gm20432	0.0448479	1	0.000255769
Prox2	0.044876	1	0.000157093
Gm48362	0.0450187	1	-0.000798983
9530085L11Rik	0.0450591	1	0.000157392
Gm12338	0.0450786	1	0.000962988
Echdc1	0.0452292	1	-0.000143624
4930470G03Rik	0.0453137	1	0.000523614
Gm5540	0.0453242	1	-0.000145835
Gm7204	0.0453657	1	-0.000200237
Hsd3b1	0.0453901	1	-0.000462878
Il18bp	0.0454032	1	-0.000142911
Dut	0.0454887	1	-0.000142606
Nsun2	0.045506	1	-0.000143296
F13a1	0.0455571	1	0.00021816
Ybx1	0.0455724	1	-0.000154408
Cog7	0.0456286	1	0.000170736
Gk5	0.0457516	1	0.000186136
Shroom1	0.0458282	1	0.000144421
Snhg10	0.0458601	1	0.000194986
Slc15a5	0.0458886	1	0.000152869
Gm38365	0.0459217	1	0.000169226
Chn1	0.0459236	1	0.000247408
H1f4	0.0461417	1	0.000178231
Gm8806	0.0462109	1	-0.000292321
Atp6v0d2	0.046363	1	-0.000183592
Trub2	0.0465194	1	0.000141753
Ifnlr1	0.0465325	1	0.000193268
Arrdc3	0.0465655	1	0.00019308
Cwf19l1	0.0466815	1	-0.000142046
Zfp960	0.0468001	1	0.00017337
Rpl24	0.0468617	1	-0.000154512
Zdhhc4	0.0469485	1	0.000176876
4732416N19Rik	0.0470569	1	0.00016986
2210417A02Rik	0.0471251	1	0.000179295
Rbak	0.0471718	1	0.000140905
Zfp518a	0.0472989	1	0.00014507
Commd6	0.0473001	1	-0.000147226
Gm42471	0.0473927	1	0.00043642
Glis1	0.0474169	1	0.000401461
Tial1	0.0474259	1	0.000181635
Clec4g	0.0475743	1	-0.000155246
BC030343	0.0476148	1	-0.000186807
Gm43982	0.0476712	1	0.000189483
Spaca6	0.0476846	1	0.00015297
Ccdc87	0.0478142	1	0.00027733
Slc41a1	0.0478218	1	0.000161951
Atp5o	0.0478889	1	-0.000176427
Nrg2	0.0479182	1	0.000358734
Tmem26	0.047935	1	0.000184672
Inhbe	0.0479506	1	0.000182983
Vps29	0.0479678	1	-0.000154492
Ankrd13b	0.0480337	1	-0.000141355
Rps17	0.0480339	1	-0.000143063
Sptbn5	0.0480892	1	0.000199275
Bmp4	0.0481338	1	0.000181252
Gm10033	0.0481377	1	0.000154013
4732496C06Rik	0.0481408	1	0.000189894
Abcf3	0.0483511	1	0.000138552
Polr3g	0.0483628	1	-0.000138147
Stac3	0.0484349	1	0.000201324
Clcn6	0.0485994	1	-0.00015029
Cdkl3	0.0486073	1	-0.000180846
Mchr1	0.0486352	1	-0.000449599
Taco1os	0.048859	1	0.000184144
Hint1	0.048867	1	-0.000152127
Gm7493	0.0488943	1	0.000468211
Chac2	0.0489334	1	-0.000137397
Gm48936	0.0489935	1	0.000287008
Gm48627	0.0490724	1	0.000183449
Nanp	0.0491546	1	0.000155026
Gm47496	0.0491967	1	0.000186868
Cnr1	0.0492153	1	-0.00051879
Zfp24	0.0492784	1	0.0001577
Pigc	0.0493128	1	0.000137866
Ccdc102a	0.0493442	1	-0.000153977
Plppr2	0.04935	1	-0.000137591

## Sheet: SuppTable1C_RNAPOG2DietEffect
Supplemental Table 1C. RNA-Seq Genes from POG2 Diet Effect Analysis (p<0.05)
Gene	pvalue	padj	log2FoldChange
Gm5537	5.60069e-21	1.00779e-16	38.2645
Gm49496	8.75519e-12	7.87705e-08	27.7971
Rps12l1	2.42863e-09	1.4567e-05	-24.2614
Mkrn2	8.85409e-09	3.98301e-05	1.12498
Dmbt1	3.40432e-07	0.00122515	4.01195
Saa2	1.43651e-06	0.00430808	2.0639
Rab30	7.86416e-06	0.0202154	0.453524
Nfya	3.58575e-05	0.0806524	0.0937074
Commd10	5.36167e-05	0.097149	-0.0895079
Syt12	5.66736e-05	0.097149	0.141631
Zbed4	6.24185e-05	0.097149	0.0909504
Amy2a5	6.47876e-05	0.097149	0.313002
Nupr1	8.73664e-05	0.120929	0.106064
Cyp1a1	9.42471e-05	0.121135	-0.0850976
Ccr5	0.000111933	0.128723	0.088487
Cabyr	0.000114459	0.128723	0.089039
Klk1	0.00012531	0.132637	0.111865
Tff2	0.000142616	0.142569	0.0808071
Rnf186	0.000183185	0.167726	0.0672374
Acot4	0.000196225	0.167726	0.0630062
Haus7	0.00020143	0.167726	-0.0714935
Lactb	0.000205067	0.167726	-0.0952197
Wdr6	0.000227513	0.171802	-0.0656185
Prss8	0.000233139	0.171802	-0.0608406
Ptprn2	0.000243257	NA	0.0606893
Slc38a5	0.000245425	0.171802	0.0561445
Plk2	0.000255881	0.171802	0.0661248
Gbe1	0.000257789	0.171802	-0.08799
Tmem254c	0.000280673	0.177982	-0.0709243
Saa1	0.000286845	0.177982	0.0477212
Xpnpep3	0.000306402	0.18378	0.0792966
Pou2f2	0.000329289	0.186379	0.0501956
Abhd16a	0.000333402	0.186379	-0.0891734
Cnpy2	0.000341809	0.186379	-0.0922147
Atp8b2	0.00037243	0.197103	0.059464
Pigyl	0.000407092	0.203158	-0.0838918
Gm28050	0.000413051	0.203158	0.0470887
2010003K11Rik	0.000417742	0.203158	0.0442879
Rad1	0.000449075	0.207275	0.0496698
Ctf1	0.000462999	0.207275	-0.0618806
Snrnp48	0.000473482	0.207275	0.0594671
Slc38a1	0.000477897	0.207275	0.0508452
Tpst2	0.000495573	0.207275	-0.054441
Chmp6	0.000510781	0.207275	-0.0797687
C1d	0.000515302	0.207275	-0.0891284
Arf5	0.000518361	0.207275	-0.0867847
Gm46409	0.00054545	NA	-0.0337108
Bola1	0.000595067	0.232775	-0.0831598
Ptk7	0.00060885	0.233099	-0.049799
Tnrc6c	0.000652933	0.244768	0.0782508
Acsl1	0.000669299	0.245783	0.0674081
Chrna2	0.000702665	0.245866	0.0378263
Arrdc2	0.000711607	0.245866	-0.0367638
Rnf227	0.000721782	0.245866	0.0369725
Hmox1	0.000724181	0.245866	0.0381802
Tppp	0.00074618	0.248644	0.0458378
Gm15452	0.000779151	NA	-0.0269107
Tbcd	0.000788186	0.250737	-0.085246
Gja1	0.000789605	0.250737	0.0594741
Ralgds	0.000794266	0.250737	0.0489617
Cdca7	0.000869952	0.269895	0.0382933
Gm36264	0.000895599	0.273142	-0.0366838
Gm14288	0.000918988	0.275605	0.037691
Rab5b	0.000952128	0.280862	-0.0811843
Haao	0.000996449	0.283512	-0.0801653
Cntnap1	0.00100818	0.283512	0.0339183
Cfap69	0.00101138	0.283512	0.0263942
Gm14636	0.00104245	0.283512	0.0403886
Cblc	0.00105631	0.283512	-0.0672097
Tgfbr2	0.00106947	0.283512	0.0716118
Ctrl	0.0010714	0.283512	0.0245175
Cd44	0.00110698	0.287931	0.045763
Flnc	0.0011258	0.287931	0.0279681
Rad51c	0.00113611	0.287931	0.0295823
Gm38336	0.00117258	0.29016	0.043036
Rnf225	0.0011947	0.29016	0.0334077
Hist1h2bq	0.00120871	0.29016	0.0309595
Gm42743	0.0012094	0.29016	0.0334764
Hexa	0.00124047	0.293223	0.0765855
Soat1	0.00125515	0.293223	-0.045459
Jam2	0.00127106	0.293223	0.054449
Cabcoco1	0.0013088	0.298108	-0.0386083
Osmr	0.00133641	0.298726	0.0416619
Dlec1	0.00135872	0.298726	0.031088
H2ac8	0.00136132	0.298726	0.0349939
Trip13	0.00138055	0.299297	-0.036696
Spata2l	0.00142247	0.303153	-0.0321541
Arel1	0.00143203	0.303153	0.0786342
Nbl1	0.00149772	0.31109	0.0384556
Mycn	0.0015041	0.31109	-0.0350348
Dnah8	0.00161177	0.323562	-0.0306735
Emc9	0.00165098	0.323562	-0.0753459
Abi3	0.00166018	0.323562	0.0460268
Col11a2	0.00166027	0.323562	0.0319513
Lactb2	0.00169178	0.323562	-0.0650885
Scly	0.00173118	0.323562	-0.0748449
Racgap1	0.00175815	0.323562	0.0294439
S100a16	0.00180372	0.323562	-0.0663795
Gpam	0.00180772	0.323562	-0.0471332
Kif26b	0.00183372	0.323562	0.0350683
Tor1b	0.00184108	0.323562	0.0585385
Hspa1b	0.00184784	0.323562	0.0203317
Casp3	0.00186774	0.323562	-0.0524974
Isoc1	0.00187723	0.323562	-0.0784199
Ppp1r3c	0.0019198	0.323562	-0.0279402
Idh1	0.00191999	0.323562	-0.0711345
Glo1	0.0019593	0.323562	-0.0757957
Jag2	0.00197522	0.323562	0.0196935
Arhgef18	0.00197705	0.323562	0.0597234
Misp3	0.00197713	0.323562	0.0197048
Gm10390	0.00198258	0.323562	-0.0227392
Spink1	0.00198271	0.323562	0.0155496
Unc93a	0.00198507	0.323562	-0.0222865
Pnliprp1	0.00201875	0.323562	0.0161057
Gm19409	0.00203864	0.323562	0.0401012
Pex1	0.00203969	0.323562	0.0716517
Gm30931	0.00204991	0.323562	0.0424458
Tlr13	0.00208088	0.325477	0.0431946
Pappa2	0.00213269	0.325477	0.0159901
Zfp36	0.00213895	0.325477	-0.0519671
Nudt2	0.00214436	0.325477	-0.0614911
Plekho2	0.00216062	0.325477	0.0534914
Gm41231	0.00217057	0.325477	-0.0312645
Chst10	0.00219835	NA	0.0147115
Tmem144	0.00230111	0.340013	-0.0526438
9130230L23Rik	0.0023053	0.340013	0.0214958
Fitm2	0.00233136	0.341061	0.046179
Btbd19	0.00236625	0.343374	0.0299757
Mettl9	0.00242403	0.348944	-0.0617578
Gpr160	0.00250784	0.353355	0.0231689
Pla2g4a	0.00250922	0.353355	0.0396839
Gtf3c1	0.00251358	0.353355	0.0734432
Tgs1	0.00255522	0.353667	0.0705451
Cyp21a1	0.0025744	0.353667	0.0168494
Camk1d	0.00260304	0.353667	-0.0368829
Bbs12	0.00262236	0.353667	0.0251787
Ak1	0.00262768	0.353667	0.0211458
Icam1	0.00263373	0.353667	0.046444
Casp8ap2	0.00269755	0.358981	0.052145
9530086O07Rik	0.00271775	0.358981	0.0253168
H2ac7	0.00273315	0.358981	0.0278036
Zpr1	0.00276948	0.361117	0.0511798
Casp4	0.00279493	0.361685	0.0288506
2810002D19Rik	0.0028168	0.361685	0.0343885
Hba-a1	0.00283414	0.361685	0.0366262
Crybg3	0.00289458	0.366796	0.0422581
Ccdc62	0.00293907	0.368626	0.0315666
Fbxl22	0.00296853	0.368626	0.0319759
Synpo	0.00297048	0.368626	0.0518578
Khdc3	0.0030146	NA	-0.0128346
Gm7160	0.00301794	0.371951	0.0386219
Echs1	0.00306652	0.375367	-0.0739088
Iqcb1	0.00311389	0.376095	-0.0301686
Rasl10b	0.00313718	0.376095	0.0207883
Kptn	0.00316957	0.376095	-0.0716355
Ppp1r10	0.00317549	0.376095	0.0389436
Cdc42ep3	0.00318726	0.376095	0.0370118
Tspan9	0.00319788	0.376095	-0.0674441
Hk2	0.00329895	0.380641	0.0360751
Adprm	0.00331726	0.380641	-0.0574059
R3hcc1l	0.00333065	0.380641	0.0505102
Rd3	0.00335261	0.380641	-0.0345905
Gja6	0.00338508	0.380641	0.0238674
Nat14	0.00340417	0.380641	0.0234813
Intu	0.00341593	0.380641	-0.0512496
Flvcr1	0.00343161	0.380641	0.0525853
Xntrpc	0.00343181	0.380641	0.0468893
Pp2d1	0.00343602	NA	-0.0121239
Scrn2	0.00346531	0.380641	-0.0738288
Tead4	0.00346922	0.380641	-0.029
Yipf2	0.00349571	0.381223	-0.0556185
Acot1	0.00354282	0.384033	0.0175077
H2bc6	0.00367258	0.390549	0.0388971
Gm49980	0.00368336	0.390549	0.0323647
Selenoo	0.0036851	0.390549	-0.0678584
Qprt	0.00368975	0.390549	-0.0701727
Fam220a	0.00374535	0.394116	0.0583842
Onecut2	0.00379763	0.397294	0.0510778
Rpl17-ps10	0.00383029	0.397672	-0.0318561
Ttk	0.00387606	0.397672	0.0134324
Rab11fip4	0.00387774	0.397672	0.0452869
Ces2b	0.00388964	0.397672	-0.0432453
Tmem192	0.00399475	0.404631	-0.0697984
Gm31227	0.00406879	0.404631	0.0146179
Fam171b	0.00407393	0.404631	-0.0213553
Copg2	0.0040893	0.404631	-0.0656538
Tnfsfm13	0.0040956	0.404631	-0.0460006
Pecr	0.0041158	0.404631	-0.0705719
Trib3	0.00414436	0.404631	-0.0222636
Il1rn	0.00415571	0.404631	0.0194406
Pink1	0.00418066	0.404631	-0.0720491
Ralgps1	0.00418827	0.404631	-0.0438034
BC034090	0.00420623	0.404631	0.0244193
Gm14410	0.00422967	0.404631	0.0557448
Tcim	0.00425004	0.404631	-0.0275284
Gdf9	0.00430125	0.406371	0.0184068
Hspa1a	0.00431349	0.406371	0.0151341
Cdh4	0.00436887	0.408185	0.0342321
Spag9	0.00442281	0.408185	-0.0691419
Atmin	0.00444221	0.408185	0.0681387
Lrrc75b	0.00445619	0.408185	0.0150211
Igsf5	0.00446082	0.408185	-0.0707863
Sucnr1	0.00448154	0.408185	-0.0273216
Agxt	0.00449938	0.408185	-0.0692636
Adamtsl3	0.00451422	0.408185	0.0134993
H2bc8	0.00462268	0.415902	0.0366983
D730044K07Rik	0.00466044	0.416281	0.0175694
Sirt7	0.00468642	0.416281	-0.0518909
Tmem273	0.00469629	0.416281	0.0211286
Gm32461	0.00478446	0.422017	-0.0336975
Mylpf	0.00485674	0.423733	-0.0245096
D330041H03Rik	0.00486238	0.423733	0.030207
H2bc7	0.00490067	0.423733	0.0200192
Baz1b	0.00493027	0.423733	0.0518538
Acot3	0.00493571	0.423733	0.0123682
Tesmin	0.00500523	0.423733	0.0278892
Csf2rb2	0.00500557	0.423733	0.0335068
Paox	0.00505237	0.423733	-0.0433771
Arhgap30	0.00506724	0.423733	0.048201
Bmyc	0.00506893	0.423733	-0.0440593
Cyp2r1	0.00508561	0.423733	-0.0378727
Hdac6	0.00508649	0.423733	-0.0669259
Hbb-bt	0.00525185	0.434011	0.0330397
Dancr	0.00528151	0.434011	0.0311456
Adgrl3	0.00528223	0.434011	0.0293813
Chpf	0.00532051	0.435169	0.0437354
Gm4204	0.00538478	0.438386	0.0404621
Atf2	0.00542361	0.438386	0.0660293
Evi2a	0.00543293	0.438386	0.0290447
B3gnt6	0.005534	NA	0.0118838
Oat	0.00567978	0.451567	0.039853
Mab21l2	0.00568078	0.451567	0.0181053
Kifbp	0.00572164	0.451567	0.0654645
Stk19	0.00574537	0.451567	0.0509321
Lpgat1	0.00576712	0.451567	0.0650796
Prdm16	0.0057781	0.451567	0.0169958
Fosl2	0.00580463	0.451567	0.0317388
Snx4	0.00580481	0.451567	-0.0690703
Prkra	0.00582213	0.451567	-0.0619412
Vezt	0.0058533	0.452036	-0.0411408
Clnk	0.00594079	NA	-0.00929525
Kcnk5	0.00598426	0.457792	-0.0230245
Phgdh	0.00600911	0.457792	0.0149366
Hsdl2	0.00605244	0.457792	0.0481845
C5ar2	0.00605506	0.457792	0.0447611
Lgals4	0.00623301	0.457792	0.020921
Sri	0.00623587	0.457792	-0.0602312
Crat	0.00627844	0.457792	0.0281078
Fgr	0.00627866	0.457792	0.0290242
Lockd	0.00628607	0.457792	0.00976101
1810008I18Rik	0.00630352	0.457792	-0.0273575
Hrh2	0.00630487	0.457792	0.0145001
Gm45351	0.00633039	0.457792	-0.0258259
Kmt2a	0.00634316	0.457792	0.0535141
Cyp2j5	0.00636107	0.457792	-0.0687204
Edc3	0.00637077	0.457792	-0.0571927
Gm15998	0.00637315	0.457792	-0.0154014
Gm45553	0.00640971	0.457792	0.0179849
Tshz3	0.00641187	0.457792	0.0357633
Gm44913	0.00644434	0.457792	0.0172286
Zrsr1	0.00648675	0.457792	0.0504748
D10Wsu102e	0.00656259	0.457792	0.0548979
Lncbate6	0.00657151	0.457792	0.0249731
Nf2	0.00657906	0.457792	0.0663765
Ggt1	0.00661063	0.457792	0.0122027
Senp8	0.00662075	0.457792	0.0392355
Gm15638	0.0066236	0.457792	0.0300318
Golt1a	0.00670118	0.457792	-0.0577021
Thnsl2	0.00671669	0.457792	-0.0571333
Tgoln1	0.0068148	0.457792	0.0524073
Map4	0.0068172	0.457792	-0.0665751
Srebf1	0.00684688	0.457792	-0.0234618
2210016F16Rik	0.00688048	0.457792	-0.0664741
Vsir	0.0068839	0.457792	0.0297023
AI480526	0.006915	0.457792	0.0381377
Mup18	0.00693904	0.457792	-0.0568924
9330121J05Rik	0.00695709	0.457792	-0.0390941
Gm4366	0.00700867	0.457792	-0.0574406
Gm24119	0.00701316	0.457792	0.026794
Gm15411	0.00705533	0.457792	-0.0246105
B930025P03Rik	0.00707538	0.457792	0.0177721
Gm42699	0.00708231	0.457792	0.021032
Gm3807	0.00708988	0.457792	0.0213925
Fabp2	0.00709507	0.457792	-0.0500683
Gm48161	0.00710542	0.457792	0.0246461
H3f3aos	0.00714608	0.457792	-0.0216748
Gjb1	0.00716005	0.457792	-0.0615142
Zfp358	0.00716463	0.457792	-0.0510596
Mfap4	0.00717029	0.457792	0.0240512
Arfgef2	0.00718316	0.457792	0.0643289
Tmem200b	0.00723702	0.457792	0.0311531
Sigirr	0.00726632	0.457792	-0.064213
Bphl	0.00731444	0.457792	-0.0668556
Ptprf	0.00735445	0.457792	-0.0611036
H4c1	0.0073549	0.457792	0.0219352
Zfp597	0.00739628	0.457792	0.0501002
Zcchc2	0.00743062	0.457792	0.051888
Gm29863	0.00743696	0.457792	-0.0184938
Gm37390	0.00747231	0.457792	0.0173786
Galt	0.00749631	0.457792	-0.0467347
Banp	0.00751316	0.457792	0.0266355
Fam117b	0.00754407	0.457792	-0.0338028
Gm43637	0.00758131	0.457792	0.0216576
Cdk5r1	0.00758251	0.457792	0.0315511
Fancl	0.00759055	0.457792	-0.0486697
Mboat2	0.00760425	0.457792	-0.0130831
Pmpcb	0.00760697	0.457792	-0.0650167
Gm36962	0.00761245	NA	0.00842258
Zfp523	0.00765898	0.459386	-0.0588699
Ccl2	0.00770924	0.459988	0.0124524
Twnk	0.00772015	0.459988	0.0522779
Fosl1	0.00776526	NA	0.0075084
Hist1h2bp	0.00776712	NA	0.00775074
Tmem51	0.00783141	0.465077	-0.0366659
Klk1b5	0.00789649	NA	0.00782566
Hnrnpul1	0.00792274	0.467541	-0.063293
Gt(ROSA)26Sor	0.00796127	0.467541	0.0308116
N4bp1	0.00796278	0.467541	0.0639024
H2bc14	0.00797683	0.467541	0.017621
Dnaaf1	0.00809762	0.471743	0.010208
Zfp687	0.00810095	0.471743	-0.0464262
Ptch2	0.00815858	0.473566	0.0251706
Ppil3	0.00819229	0.473984	-0.053379
Col6a3	0.00829216	0.473984	0.0410017
Nup133	0.00829373	0.473984	-0.0578378
Amy2a4	0.00829716	0.473984	0.00894689
Sqor	0.00829748	0.473984	-0.0578102
Sdr39u1	0.00838405	0.477414	-0.0480194
Znrf2	0.00844772	0.479521	-0.061507
Polr1b	0.00850056	0.481004	0.0526716
Gm20337	0.00857189	0.483519	-0.020819
Nrn1	0.00866959	0.487418	-0.0623273
Cdr2	0.00872533	0.487418	0.0317245
Wbp1	0.00873104	0.487418	-0.0560851
Cyp2d12	0.00879026	0.487418	-0.0213369
Psma7	0.00881861	0.487418	-0.0651754
Ubp1	0.0088228	0.487418	0.0654781
Cacna1c	0.00886605	0.487418	0.0179422
Xkr9	0.00888527	0.487418	-0.0455382
Gm45044	0.0089036	0.487418	0.0154578
Rrp1b	0.00891189	0.487418	0.0322293
Rdh11	0.00894342	0.48766	-0.0323722
D630023F18Rik	0.00898454	NA	0.00788596
Amy2a3	0.00901242	0.489938	0.00839247
Dnajc8	0.00910912	0.493703	-0.0641448
Cspg5	0.0091915	0.494046	-0.0398714
Rnh1	0.00928491	0.494046	-0.06536
Hectd1	0.00937149	0.494046	0.0597193
Fam43a	0.00938542	0.494046	0.0408125
Cbx8	0.00940052	0.494046	0.0221039
Doc2g	0.00940447	0.494046	0.033988
Gm37120	0.00941647	0.494046	0.0193933
Haghl	0.00941751	0.494046	-0.0422002
Pcyt2	0.0094187	0.494046	-0.0646343
Ppa2	0.00946484	0.494046	-0.0639922
Col12a1	0.00954006	0.494046	0.0194969
Erich3	0.00954703	NA	0.0114528
Septin10	0.00959156	0.494046	-0.046203
Klf6	0.00961189	0.494046	0.0325129
Lypla2	0.00962912	0.494046	-0.0646162
Fkbp8	0.00973418	0.494046	-0.0639543
Eid1	0.00973475	0.494046	-0.0533177
Cerkl	0.00975913	0.494046	0.0257348
Snord22	0.00979391	0.494046	0.0443126
Arntl2	0.0098062	0.494046	0.0161822
Kcnn3	0.00982365	0.494046	0.014472
Coq4	0.0098303	0.494046	-0.0427579
Nenf	0.00983521	0.494046	-0.0455001
Ap1s3	0.00986815	0.494046	-0.0248968
Hic1	0.00989541	0.494046	0.0282436
Gm22146	0.00992214	0.494046	0.0178296
Grm8	0.00995159	0.494046	-0.0407712
Lonrf1	0.00999384	0.494046	0.0299209
Snx7	0.0100098	0.494046	-0.0586614
H2aw	0.0100589	0.494046	0.0360473
Gm13783	0.0100689	0.494046	0.0129915
Zfp1	0.0100691	0.494046	-0.0512894
Rnf130	0.0100779	0.494046	-0.0619994
1500015A07Rik	0.0101258	0.494046	0.0324728
H2bc3	0.0102316	0.494046	0.024288
Fer	0.0102659	0.494046	-0.0491829
Pex12	0.0102846	0.494046	0.048949
Ccdc162	0.0103257	0.494046	-0.0357942
Tmem29	0.0103528	0.494046	-0.0570497
Olfm3	0.0104126	0.494046	-0.0221459
Fam186a	0.0104164	NA	0.00945457
Htra2	0.0104262	0.494046	-0.062953
Gm42814	0.0104514	0.494046	-0.0145695
Hbb-bs	0.0105017	0.494046	0.029737
Slc25a14	0.0105157	0.494046	0.0353529
Mroh7	0.0105451	0.494046	0.0178007
Zfp560	0.0105804	0.494046	-0.0413622
Trim80	0.0105867	0.494046	0.0195312
Peak1	0.0105878	0.494046	0.062506
Faap100	0.0106386	0.494046	-0.0463618
Snap29	0.0106411	0.494046	0.0585334
Mmp12	0.0106507	0.494046	0.0143001
Arhgap12	0.010653	0.494046	-0.0600244
Zfp579	0.0106531	0.494046	-0.0415029
Lancl3	0.0106606	0.494046	-0.0112942
Gm28424	0.0106643	0.494046	0.0165799
Dlat	0.0106791	0.494046	-0.0472834
H2ac15	0.010702	0.494046	0.0179935
Serpina3g	0.010746	0.494046	0.016814
Gipc1	0.010747	0.494046	-0.0570605
Mrgpre	0.0107671	0.494046	-0.0248988
Ace	0.0107977	0.494046	0.0352787
Hsph1	0.0108042	0.494046	0.0162152
Hba-a2	0.0108414	0.494046	0.0255187
Ctif	0.0108452	0.494046	0.0373633
1110002L01Rik	0.0109616	0.498089	0.0339789
Gm10044	0.010994	NA	0.0084819
Cttnbp2	0.0110059	0.49884	0.0241451
1700019D03Rik	0.0110867	NA	0.0067985
Neto2	0.0111143	0.50009	0.0188201
Yif1b	0.0111153	0.50009	-0.0520786
H3c15	0.0111168	0.50009	0.0216143
Gm18087	0.0111749	0.500887	0.014895
Tnxb	0.0111902	0.500887	0.0489401
Dmd	0.0112464	0.501729	0.0409405
Phrf1	0.0112648	0.501729	0.0430742
Homez	0.0113236	0.502847	-0.0288672
Egr1	0.0113744	0.502847	0.012671
Fam53b	0.0114003	0.502847	0.0504252
Ces2h	0.0114017	0.502847	-0.0573554
9430015G10Rik	0.0114648	0.503675	0.0382817
Plekhf1	0.0115864	0.503675	-0.0347271
Ikbkg	0.0116119	0.503675	0.0613316
Hcn2	0.0116407	0.503675	-0.0283912
Fam173a	0.0116504	0.503675	-0.0585246
Gm12276	0.0116588	0.503675	0.0145488
Fes	0.0116901	0.503675	-0.0365846
Setdb2	0.0117144	0.503675	-0.0184641
Kcnd1	0.011742	0.503675	0.0148706
Ndufv3	0.0117471	0.503675	-0.0608748
Card9	0.0118273	0.503675	0.0172863
Runx2	0.0118539	0.503675	0.0169485
Klkb1	0.0118735	0.503675	-0.0598602
Cdk4	0.0118872	0.503675	0.0411847
Elfn2	0.011969	0.503675	-0.0169201
Echdc1	0.0119882	0.503675	-0.0460374
Ociad2	0.0120083	0.503675	-0.0513072
Tuba4a	0.0120236	0.503675	-0.0301017
Ppp1r9b	0.0120671	0.503675	0.0556172
Ces1f	0.012075	0.503675	-0.0514646
Nmrk1	0.012088	0.503675	0.0214383
Arl8b	0.012108	0.503675	0.0571428
Mical3	0.0121475	0.503675	0.0546453
Sh3bp2	0.0121674	0.503675	-0.0343601
Prr5l	0.0121827	0.503675	0.0254318
Zfp111	0.0122009	0.503675	0.0556498
Vkorc1	0.0122379	0.503675	-0.0608569
Gstm7	0.0122555	0.503675	-0.049305
Gm26736	0.012324	0.503675	0.013458
Tex14	0.012455	0.503675	0.0213793
Sc5d	0.0124723	0.503675	-0.0285292
Gm10501	0.012493	0.503675	0.0252278
Plxna1	0.0125251	0.503675	0.0437841
Nol3	0.0125902	0.503675	-0.0206129
Rdh7	0.0126118	0.503675	-0.0619807
Cdc7	0.0126335	0.503675	0.0147148
Plin2	0.0126489	0.503675	0.0275844
Wdr13	0.0126527	0.503675	-0.0611792
Mki67	0.0126722	0.503675	0.0177268
Gm45865	0.0126795	0.503675	-0.0152915
Gm4070	0.0127193	0.503675	0.0272953
4933422A05Rik	0.0127234	NA	0.0072815
Dct	0.0127287	0.503675	-0.023764
Gm31522	0.0127786	0.503675	-0.0167246
Aldh8a1	0.0127813	0.503675	-0.059014
Dido1	0.012786	0.503675	0.0474938
Tbc1d7	0.0128194	0.503675	-0.0533653
Bnip1	0.0128287	0.503675	-0.0551144
P3h2	0.0128308	0.503675	0.0333694
Vdac3	0.0128435	0.503675	-0.0612512
Mtus1	0.0128677	0.503675	0.0532251
Arrb1	0.0129509	0.503675	0.049885
Tsfm	0.0129554	0.503675	-0.0541204
Slc7a6	0.0129743	0.503675	0.023798
Gm7285	0.0129915	0.503675	0.0164011
Aktip	0.0130282	0.503675	-0.0563655
Synm	0.0130363	0.503675	0.0206063
Nit1	0.0130821	0.503675	-0.0566405
Cela1	0.0131731	0.503675	0.0212503
Upb1	0.01318	0.503675	-0.0560074
Cops4	0.0131907	0.503675	-0.0581944
Gm48010	0.0131909	0.503675	0.0169005
Akr1c6	0.0132155	0.503675	-0.0485692
Nipsnap1	0.0132171	0.503675	-0.056301
Gpat2	0.0132251	0.503675	-0.0272868
Pknox2	0.0132612	0.503675	0.0265485
Gm20632	0.0132826	0.503675	-0.0215141
Fuom	0.0133024	0.503675	-0.0560707
Mas1	0.0133239	0.503675	-0.0203045
Hnf1a	0.0134827	0.50861	0.0442166
Yap1	0.0135326	0.509424	0.0581676
Lingo1	0.0136194	0.511621	0.0140613
Depdc1b	0.0136764	0.512061	0.0154409
Nceh1	0.013717	0.512061	0.0263425
Gm49223	0.0137284	0.512061	0.0174746
Cmtm2a	0.013756	NA	0.00651873
Myom1	0.0138285	0.512061	0.0174352
Spc24	0.0138286	0.512061	-0.0384255
2810408I11Rik	0.0138524	0.512061	0.0303468
Ybey	0.013856	0.512061	0.052831
Adat1	0.0138587	0.512061	0.0418204
Slc23a1	0.013923	0.512098	-0.0525709
Snca	0.0139354	0.512098	0.0218867
Zfp583	0.0139592	0.512098	0.013296
Alpl	0.0139736	0.512098	0.0310665
Usp5	0.014097	0.514688	-0.0609663
Rtkn2	0.0141445	NA	0.00945399
Mpp4	0.0141866	0.514688	0.015903
Tuba8	0.0142138	0.514688	0.0151237
Cbr4	0.0142176	0.514688	-0.0486139
Pdcd11	0.0142314	0.514688	0.0435648
Ftcd	0.0142394	0.514688	-0.0599468
Sf3b6	0.0142444	0.514688	-0.0519946
Fam161b	0.0143816	0.518603	0.019657
Atad2	0.0144122	0.518666	0.0391808
L3mbtl3	0.0144941	0.520571	0.0403241
Tbx3	0.0145467	0.521422	0.0192964
Gnl3	0.0146514	0.522365	0.0357408
Arid5a	0.0146906	0.522365	0.0229018
Zfp26	0.014698	0.522365	-0.0548066
2310040G24Rik	0.0147278	0.522365	-0.0290513
Nolc1	0.0147339	0.522365	0.0289689
Etfa	0.014762	0.522365	-0.0608251
Fam102a	0.0148267	0.522365	0.0330574
Erich5	0.0148275	0.522365	0.0168096
Pir	0.0148508	0.522365	-0.0441305
Echdc3	0.0148811	0.522365	-0.0580395
Gm43323	0.0148924	0.522365	0.0301398
Oaz1	0.0149256	0.522513	-0.0609292
Fcho1	0.0149928	0.523844	-0.0106498
Pkd1	0.0151181	0.525433	0.0473536
Fcgr4	0.0151519	0.525433	0.0274295
Unc79	0.015165	0.525433	0.0125777
Psip1	0.0151864	0.525433	-0.0597957
Pdxp	0.0151973	0.525433	0.0124132
Tppp3	0.0152564	0.525433	0.0189437
Gm42913	0.0152827	0.525433	0.020535
Synpo2	0.0152854	0.525433	0.0216173
Slc25a42	0.0153265	0.525433	0.0402063
Arl2bp	0.015371	0.525433	-0.0244824
Tent4b	0.0153745	0.525433	0.0605299
Dusp1	0.015419	0.525433	-0.0226264
Smim7	0.0154367	0.525433	-0.05881
BC049715	0.0154704	0.525433	0.0153674
Gm6598	0.0154764	0.525433	0.0251745
Fosb	0.0155278	0.525433	0.00983914
Trmt61a	0.0155497	0.525433	0.0250482
Stoml2	0.0155638	0.525433	-0.0605278
Gm16740	0.0156347	0.525866	-0.0337451
Rbm14	0.0156351	0.525866	0.0451631
Stab1	0.0157077	0.52659	0.0580566
Avil	0.0157263	0.52659	0.0126405
Chac1	0.0158037	0.52659	-0.0192389
2210010C04Rik	0.0158174	0.52659	0.00504321
Serpind1	0.0158403	0.52659	-0.0602618
Gm20649	0.0158483	0.52659	-0.00621016
Zdhhc4	0.0158922	0.52659	-0.0599163
Slc25a21	0.0159967	0.52659	-0.0371349
Gm11769	0.0160461	0.52659	0.0141138
Jak3	0.0160812	0.52659	0.0286163
Zswim3	0.0160954	0.52659	0.0264751
Ddx21	0.0161243	0.52659	0.0428909
Gm49284	0.0161612	0.52659	0.035459
Fxn	0.0161781	0.52659	-0.0554427
Chml	0.0162062	0.52659	0.0218945
Lamtor2	0.0162114	0.52659	-0.0561966
Metap1d	0.0162115	0.52659	-0.0587235
Ywhag	0.0162177	0.52659	0.0504164
Cops8	0.0162899	0.52659	0.0564644
AI463170	0.0162933	0.52659	-0.0164732
Calr3	0.0163036	0.52659	0.0341178
Sgtb	0.0163173	0.52659	-0.0281985
Arhgap24	0.0163297	0.52659	-0.0282801
Kdm5d	0.0164297	0.528866	-0.0561945
Gm49902	0.0164514	NA	0.00695756
Parp16	0.0164843	0.529206	0.0314194
Msh2	0.0165084	0.529206	-0.0474489
Fzd3	0.0165285	0.529206	0.0262667
Vmac	0.0165939	0.530095	-0.0505515
Rab7b	0.0166434	0.530095	0.0191758
Nt5dc1	0.0166446	0.530095	-0.0520506
Mvk	0.016774	0.532738	-0.0288456
Hoxb2	0.0168824	0.532738	0.0209315
Eml2	0.0168952	0.532738	-0.0426998
Fut11	0.0169669	0.532738	0.0454761
Nlrc4	0.0169913	0.532738	0.0256166
Slc22a3	0.0170045	0.532738	0.0244146
Rbm12b2	0.0170249	0.532738	0.043121
Kars	0.0170489	0.532738	-0.0590561
Hoxb4	0.0170507	0.532738	0.0307857
Pyurf	0.0170807	0.532738	-0.0534454
Rpa3	0.0171071	0.532738	-0.0438874
Map3k7	0.0171312	0.532738	-0.0538103
Armcx4	0.0171819	0.532738	0.027576
Cdc37l1	0.0171955	0.532738	-0.0374963
Dnajb4	0.0172044	0.532738	0.0371837
Sgk2	0.0172309	0.532738	-0.027972
Prrc2c	0.0172309	0.532738	0.0595508
Pdzrn3	0.0173142	0.534295	0.0280636
Arrdc4	0.0173407	0.534295	0.0363864
Ino80c	0.0173944	0.534757	-0.0561303
Gtf2h1	0.0174151	0.534757	0.0483123
Gm26542	0.0174151	NA	-0.00997788
Gm45191	0.0174456	0.534781	0.0141697
Prpf4	0.0175397	0.536063	0.0590083
Prkcd	0.017547	0.536063	-0.0429825
Cers6	0.0176445	0.53786	0.0242003
Rpl27a	0.0176656	0.53786	-0.051944
Zfand2a	0.0177348	0.539053	0.0445702
Spag7	0.0178232	0.540828	-0.0577361
Igsf1	0.0178702	0.541341	-0.0227682
Oscp1	0.0179344	0.541631	0.0111262
Med16	0.0179473	0.541631	-0.0519918
Rmdn1	0.0179701	0.541631	-0.0536164
Fbxo45	0.0181316	0.541964	0.0581491
Rps23rg1	0.0181474	0.541964	-0.0161848
Spaar	0.018158	0.541964	0.0159688
Chp1	0.0182147	0.541964	0.0492268
Gm10642	0.018227	0.541964	-0.0190567
Chordc1	0.0182299	0.541964	0.0259008
Wscd2	0.0182654	NA	0.00743895
Zfp689	0.01827	0.541964	0.0250403
Cenpb	0.0183175	0.541964	-0.0577496
Sult1b1	0.0183391	0.541964	-0.0468723
2610306O10Rik	0.018341	0.541964	0.0174678
Upf1	0.0183952	0.541964	0.0562115
Gm32017	0.0184	NA	0.00738668
Gstm4	0.0184179	0.541964	-0.0397608
Epb41l5	0.0184385	0.541964	-0.0547881
Slc25a1	0.0184614	0.541964	-0.050374
Arhgef16	0.0184624	0.541964	-0.0251927
Gm48062	0.0185104	0.541964	0.0321427
Acly	0.0185329	0.541964	-0.024418
Smdt1	0.0185479	0.541964	-0.0568351
Xpo5	0.0185534	0.541964	0.0570702
Kcnh2	0.0185546	NA	0.00657124
Stk40	0.0186291	0.5421	0.0454489
Dgcr6	0.018666	0.5421	-0.052572
Tmed6	0.018682	0.5421	0.0118849
Il18	0.0187004	0.5421	-0.0359197
Sftpa1	0.018713	0.5421	0.01884
Gm45632	0.0187388	0.5421	0.022129
BC030343	0.0188459	0.544116	0.0172542
Fkrp	0.0189109	0.544116	-0.0585251
Kit	0.018926	0.544116	0.0405116
Gcgr	0.0189295	0.544116	-0.0584518
Fggy	0.0189698	0.544406	-0.0581131
Zc3h13	0.0190043	0.544527	0.0449484
Psen1	0.0190494	0.544953	0.0578838
Ebpl	0.0190891	0.545035	-0.0432444
Gm36435	0.0191129	0.545035	-0.0154609
Plekha4	0.0191442	0.545066	0.019102
Fn3krp	0.0191901	0.545507	-0.0524151
Zfp941	0.0193078	0.547516	-0.0157319
Htra3	0.0193904	0.547516	0.0233555
Ly6a	0.0193997	0.547516	0.0259756
Cpsf3	0.0194216	0.547516	-0.0583803
Hgf	0.0194247	0.547516	0.0495169
Gm20319	0.0194597	0.547516	-0.0494607
Gm9917	0.0194785	0.547516	0.0254611
Zfp113	0.0195042	0.547516	0.0247093
Plpp2	0.0196199	0.549906	0.0433405
Gm10370	0.0197295	0.551253	0.0102718
Zfp748	0.0197559	0.551253	0.0482909
Cidec	0.0197598	0.551253	0.00920886
Oard1	0.0199335	0.554165	-0.0556795
Gm20634	0.0199679	0.554165	0.0251178
Pop1	0.0199713	0.554165	0.0326458
Gm49694	0.0200623	NA	0.00832795
Pik3r2	0.0200624	0.554165	-0.0529431
Sh3kbp1	0.0200777	0.554165	0.02695
Unkl	0.0200859	0.554165	0.0311805
Plce1	0.0201064	0.554165	0.0390692
Ago3	0.020134	0.554165	0.0273749
Psmb3	0.0201414	0.554165	-0.0535363
Soat2	0.0201968	0.554843	-0.0394342
Mcmdc2	0.0202692	0.55537	-0.00940604
Amdhd1	0.0202777	0.55537	-0.0382768
4930522L14Rik	0.0203475	0.556434	-0.0239731
Gm9929	0.0204296	NA	0.00884802
B930059L03Rik	0.0205201	0.559865	0.018918
Dact2	0.0205352	0.559865	0.0247415
Uckl1	0.0205775	0.55988	0.0507223
Sdc2	0.0206119	0.55988	-0.0565773
Nipsnap3b	0.0206291	0.55988	-0.0572738
Tchp	0.0206955	0.559963	0.0239669
Ccz1	0.0207138	0.559963	-0.0546203
Gm50402	0.0207407	NA	-0.00737142
Tcea3	0.0207745	0.559963	-0.0422122
Gjb4	0.0207792	0.559963	0.0249089
Aatf	0.0208507	0.559963	0.0529298
Gm14049	0.0208815	0.559963	0.0165519
Dnm1	0.0208924	0.559963	0.0155545
Ctso	0.0209061	0.559963	-0.0552242
Marcksl1-ps4	0.0209123	0.559963	0.00425441
Acsm5	0.0209459	0.560031	-0.0434892
Trmt1	0.0210184	0.561028	0.046571
Zc3h4	0.0210536	0.561028	0.0458143
Lmcd1	0.0210767	0.561028	0.0215341
A030005L19Rik	0.0211484	0.561046	-0.00966139
6430548M08Rik	0.0211619	0.561046	0.0212421
Mafb	0.021171	0.561046	-0.0188629
Prss53	0.0212606	0.561585	0.0267514
Mcat	0.0212823	0.561585	-0.0505489
Fut2	0.0213161	0.561585	0.0089435
Pcdhga4	0.0213162	0.561585	0.0281915
Maf1	0.0214099	0.563231	-0.0399019
Ptpn1	0.0214741	0.56332	0.0341751
D030034A15Rik	0.0214816	0.56332	-0.0207698
Nkrf	0.02152	0.56332	0.0409087
Rps18-ps6	0.0215463	0.56332	-0.0426083
Lzic	0.021622	0.56332	0.0484887
Slc25a31	0.0216354	0.56332	-0.00828125
B930036N10Rik	0.0216512	0.56332	0.0281842
Supt3	0.0217256	0.56332	-0.0394297
Angel1	0.0217333	0.56332	-0.0455404
Dab2	0.0217343	0.56332	0.0380406
Abcb10	0.0218175	0.56332	-0.0440789
Taf1c	0.0218479	0.56332	0.0260236
Degs1	0.0218674	0.56332	-0.0572249
Knl1	0.021889	0.56332	0.0125208
Lhfpl2	0.0218942	0.56332	0.0202736
Bloc1s1	0.0219142	0.56332	-0.0545547
Gm10638	0.0220507	0.564012	0.0162301
Tspan4	0.0220968	0.564012	0.0352921
Ppp6r3	0.0220989	0.564012	-0.0568856
Gm37233	0.0221123	0.564012	0.0171507
Dlgap1	0.0221223	0.564012	-0.0361854
R74862	0.0221621	0.564012	-0.0182121
Stub1	0.0221747	0.564012	-0.0545277
Il2rb	0.0222035	0.564012	0.0235563
Pdcd5	0.0222519	0.564012	-0.0528278
Gm50388	0.0222633	0.564012	-0.0174757
Mterf1a	0.0223409	0.564012	0.0285666
Asb7	0.0224544	0.564012	-0.0266842
Nsmce1	0.022468	0.564012	-0.0425776
Tmem25	0.0224828	0.564012	0.0384815
Klf12	0.0224911	0.564012	-0.0377393
Pigl	0.0224961	0.564012	0.0453842
Mrps30	0.0225149	0.564012	-0.0568583
Shank3	0.0225354	0.564012	0.0401666
4933406P04Rik	0.0225628	0.564012	0.0207625
Nelfe	0.0225748	0.564012	-0.0467266
Chrne	0.0226027	NA	-0.00935857
Slc12a2	0.0226259	0.564012	0.0565721
Ogdh	0.0226477	0.564012	0.0541414
Gm43071	0.0226678	0.564012	0.0220166
Ndel1	0.0227234	0.564012	0.0438591
Adamts4	0.0227263	0.564012	0.0126699
Pqlc3	0.0228202	0.564012	-0.0138668
Tmem132e	0.0228458	0.564012	0.0335387
Cckar	0.0228702	0.564012	0.00946908
Dazap2	0.0229225	0.564012	-0.0543426
Ets2	0.0229268	0.564012	0.0455481
Srd5a3	0.022941	0.564012	-0.0548846
Il6st	0.0229441	0.564012	0.0488008
Tcte2	0.0230416	0.565634	0.0191612
Acat2	0.0230981	0.565742	-0.0243946
Eva1c	0.0231088	0.565742	-0.0181366
Ppp4r1	0.0232063	0.565828	0.045427
2810013P06Rik	0.0232234	0.565828	0.0281913
Nepro	0.0232305	0.565828	0.0329053
Zfp467	0.0232567	0.565828	-0.0310084
Gm12840	0.0232977	0.565828	0.0180728
Cacnb3	0.023301	0.565828	0.0217306
Cd209c	0.0234553	NA	0.00588978
Gm17634	0.0235122	0.568013	-0.0185414
Lrrc15	0.023529	NA	0.00906026
Pafah1b3	0.0235365	0.568013	-0.0328155
Gmds	0.0235496	0.568013	-0.0232836
Acot2	0.0235575	0.568013	0.0193856
Sorbs2	0.0235607	0.568013	-0.0374271
Cercam	0.0235837	0.568013	-0.0201038
Depdc1a	0.0236253	NA	0.00567088
Iscu	0.0236651	0.568013	-0.0552922
Sf3a1	0.0236813	0.568013	0.0408944
Sars2	0.0236999	0.568013	-0.0517749
Nnmt	0.0237962	0.568013	0.00874672
Hoga1	0.0238556	0.568013	-0.0436098
Ttc3	0.0238874	0.568013	0.0443282
Gm14762	0.0239033	0.568013	0.0106282
Atf3	0.0239128	0.568013	0.0138053
Smu1	0.0239218	0.568013	-0.0558112
Wipf1	0.0239472	0.568013	0.0437559
1700055D18Rik	0.0239822	0.568013	0.0211878
4933433G15Rik	0.0239842	0.568013	0.0129614
Gm14373	0.0239908	0.568013	0.0268239
Kdsr	0.0240269	0.568121	0.0335467
Ccdc9	0.0241443	0.569525	-0.0489755
Wdr83os	0.0241496	0.569525	-0.0539338
Ndufc2	0.0242201	0.570022	-0.0484648
Gm2223	0.0242544	0.570022	-0.0444216
Calhm2	0.0242657	0.570022	0.0395514
Gemin5	0.0244435	0.57345	0.0461969
Pls3	0.0245303	0.574738	-0.0499402
Dvl3	0.0245623	0.574738	0.0463807
Cdh23	0.0246338	NA	0.00525448
Gpx2	0.0246342	0.575673	-0.0140434
Akr1c20	0.0246974	0.576401	-0.0409377
Zfp512b	0.0247832	0.577246	-0.0426825
Tspo	0.024846	0.577246	-0.0551464
Gins1	0.024862	0.577246	-0.0335304
Scarna2	0.0248689	0.577246	-0.0544829
Gars	0.0249046	0.577246	-0.0554525
Csrp3	0.0249261	0.577246	-0.0369905
Csf2rb	0.024969	0.577496	0.0275103
Wasf3	0.0251346	0.578779	0.00745871
Cyp4f16	0.025141	0.578779	0.0353278
Gm7932	0.0251474	NA	0.00576557
Rgs17	0.0251552	NA	0.00946878
Carns1	0.025188	0.578779	-0.0190281
Gm48621	0.0251917	0.578779	0.0142526
Tgfa	0.0252537	0.578779	-0.0491006
Adh5	0.0252594	0.578779	-0.0535369
Gm47525	0.0252666	NA	0.00942377
Otud3	0.0252777	0.578779	0.0431007
Slc39a11	0.0252818	0.578779	-0.0499192
Cd24a	0.0253307	0.578917	0.0253537
Kif4	0.0253522	0.578917	0.0177447
Gm11196	0.0254125	0.57956	-0.00941138
Esd	0.0256151	0.582964	-0.0556345
Adgrv1	0.0256266	0.582964	-0.0205067
Gm47096	0.025629	NA	-0.00936545
Gm32391	0.0257889	0.583719	-0.0201748
Mrps15	0.0258399	0.583719	-0.0532831
Gckr	0.0258444	0.583719	-0.0555433
Gm4316	0.0258476	0.583719	0.0299392
Cpa2	0.0258762	0.583719	0.00385994
Gm16897	0.0258873	0.583719	0.0174845
Pcsk5	0.0260413	0.583719	0.0414815
Gm17690	0.0260667	0.583719	0.030452
A4gnt	0.0260682	0.583719	-0.0157668
Eif2b4	0.0260732	0.583719	0.0383751
Zfp287	0.0260876	0.583719	0.023104
Gm39041	0.0261768	0.583719	0.0143933
Acox1	0.0262283	0.583719	0.0458503
Slco1a1	0.0262466	0.583719	-0.0508391
Plekhd1	0.0262571	0.583719	-0.00874901
Acnat2	0.0262612	0.583719	0.0165002
Gm16091	0.026267	NA	0.0087716
Doc2b	0.0262709	0.583719	-0.0120032
Zfp94	0.0263155	0.583719	0.0380516
Spcs1	0.026356	0.583719	-0.0510768
Slc5a3	0.0263609	0.583719	0.0233999
Pak3	0.0264409	NA	0.00635417
Phf5a	0.0264588	0.583719	0.0440344
Pigg	0.0264828	0.583719	0.0550604
Amdhd2	0.0264924	0.583719	-0.0442093
Polr1a	0.0265194	0.583719	0.0364012
Sec24c	0.0266433	0.583719	0.0459514
Slc13a2	0.026686	0.583719	-0.0237143
Rps10-ps2	0.0266956	0.583719	-0.0303521
Rnf20	0.0267047	0.583719	0.05507
Fzd2	0.0267204	0.583719	0.013211
Gm36970	0.0267255	0.583719	0.00848071
Exoc6	0.0267342	0.583719	-0.0519479
Cyp20a1	0.0267382	0.583719	-0.0436846
Klf9	0.0267578	0.583719	-0.0292071
Csf1	0.0267627	0.583719	0.0289904
Apol7b	0.0267718	NA	-0.0061582
Ccar1	0.0268821	0.584735	0.0458567
Cyp2a12	0.0268985	0.584735	-0.0546967
Zmat5	0.0269461	0.584735	-0.0454667
Dlg3	0.0269635	0.584735	-0.0386034
Kcnk10	0.0269791	0.584735	0.0037175
Hsf2bp	0.0270043	0.584735	-0.0092546
Ptpn14	0.0270753	0.585569	0.0425944
Capn2	0.027129	0.585691	-0.0530521
Wdr7	0.0271655	0.585691	0.0545359
Fgl1	0.0272002	0.585691	0.0138923
Snapc2	0.0272112	0.585691	-0.0437285
Gls	0.0274248	0.589583	0.0303449
Pip4p1	0.0274659	0.589762	-0.0513374
Lmf1	0.0275292	0.589779	-0.0536031
Acsl5	0.0275322	0.589779	-0.0385091
Ptar1	0.0277323	0.592211	0.0384975
Map4k4	0.0277325	0.592211	0.0345107
D530018E20Rik	0.0277668	0.592211	0.0296595
Col1a1	0.0277953	0.592211	0.0212914
Brd4	0.0278103	0.592211	0.0463646
Tpst1	0.0279336	0.593703	-0.0409387
Uspl1	0.0280003	0.593703	0.0440923
Rps27rt	0.0280057	0.593703	-0.0246885
Pmp22	0.0280276	0.593703	0.0261049
Tubb5	0.0280453	0.593703	-0.0315013
Amd1	0.0280793	0.593723	-0.0286791
Gm4468	0.0281127	NA	0.0069195
Ddx18	0.0281457	0.59443	0.0451456
Ankrd55	0.0282407	0.595736	0.0225372
Cbr2	0.0282716	NA	0.00901187
Gm43272	0.0282787	NA	-0.00634533
Stx4a	0.0283231	0.595826	-0.0419255
Commd3	0.0283263	0.595826	-0.0509231
Hnf1aos1	0.028367	0.595826	-0.0317463
Ufc1	0.0283774	0.595826	-0.0470334
Gm28557	0.0284548	0.596026	0.0469517
6530402F18Rik	0.0285255	0.596026	0.0352213
Midn	0.0285703	0.596026	-0.0271894
Nudt1	0.0285845	0.596026	-0.0441139
BC005537	0.0285862	0.596026	0.0404898
Rpgrip1l	0.0285882	0.596026	0.0246467
Cib3	0.028645	0.596026	-0.0132293
Ccdc68	0.0286519	0.596026	-0.0340503
Gm7129	0.0286864	NA	-0.00615993
Ndufs8	0.0287134	0.596616	-0.0511162
Fpr1	0.0287517	0.596723	0.0280979
Gm48273	0.0287688	NA	0.00674219
Gas7	0.0288631	0.59771	-0.0208113
Nsdhl	0.028882	0.59771	-0.0224421
Gm44878	0.0288989	0.59771	0.0190243
Pcdh17	0.0290728	0.599485	-0.0310364
Rnf170-ps	0.029125	0.599485	-0.0120253
Zfyve21	0.0291302	0.599485	-0.0369652
Gm18666	0.0291391	0.599485	-0.00370457
Ado	0.0291657	0.599485	0.051727
Gm14305	0.0291847	0.599485	0.0272968
Fabp7	0.0292419	0.599976	0.0244172
Vwf	0.0293396	0.600715	0.0439643
Ddit3	0.0294296	0.600715	0.0238626
Fcgr3	0.0294353	0.600715	0.0413735
Mgmt	0.0294977	0.600715	-0.040008
Fbln2	0.0295587	0.600715	0.0375706
Acbd6	0.0295772	0.600715	-0.0522341
Traf3ip1	0.0295868	0.600715	0.0464948
Ddx31	0.0296698	0.600715	0.0371768
Sycn	0.0296867	0.600715	0.00372288
H3c3	0.0297073	0.600715	0.0161299
Gm44744	0.0297494	0.600715	-0.0144778
Fhod1	0.0297519	0.600715	0.0353422
Lgals9	0.0297536	0.600715	-0.0420864
Zfp715	0.0297567	0.600715	0.0445743
1500005C15Rik	0.0297787	0.600715	0.0104285
Prpf4b	0.0299707	0.603278	0.0460646
Tstd3	0.0300351	0.603278	-0.0447639
Zfp78	0.0301071	0.603278	0.0173245
Nfe2	0.0301675	0.603278	-0.0121167
4732491K20Rik	0.0301679	0.603278	-0.0198362
C1rl	0.0301995	0.603278	-0.0535922
Gxylt1	0.0302332	0.603278	0.0516553
Dnali1	0.0302428	NA	0.00740025
Zmym3	0.030243	0.603278	-0.0293573
Gm7785	0.0302706	0.603278	-0.0196132
Gripap1	0.0303201	0.603278	0.0462266
Chd6	0.0303269	0.603278	-0.0397079
Gm31333	0.0303625	0.603278	-0.0200768
Qdpr	0.030376	0.603278	-0.0464278
Hlx	0.0304721	0.603278	0.0333421
Tmem160	0.0305093	0.603278	-0.0469755
Cherp	0.0305903	0.603278	0.0450577
Cers2	0.0305976	0.603278	-0.0462288
Gm44022	0.0306553	0.603278	0.0115588
Lrtm2	0.0306859	0.603278	0.0104369
Gm43411	0.0306978	0.603278	0.0106127
Smok3a	0.0307464	NA	-0.00465528
Trim41	0.0307683	0.603278	0.0354631
Sh3bp5l	0.0307777	0.603278	0.0486433
Pla2g12b	0.0308	0.603278	-0.0483087
Haus1	0.0308052	0.603278	-0.035176
A330023F24Rik	0.0308244	0.603278	0.032009
Sh3bp4	0.0308535	0.603278	0.0297335
Igsf6	0.0308824	0.603278	0.0309867
Nqo2	0.0309122	0.603278	-0.036411
Bco2	0.0309504	0.603278	-0.0319791
Sfn	0.0310398	0.603278	-0.0229927
Snrnp25	0.0310559	0.603278	-0.0361944
Gm17198	0.0311188	0.603278	0.0109604
Senp1	0.0311826	0.603278	0.0425394
Gm15318	0.0312144	0.603278	-0.0250582
Spef1	0.0312433	0.603278	0.0287948
Fmc1	0.031294	0.603278	-0.0483696
Gm44996	0.0313479	0.603278	0.0127805
Pgpep1	0.0313866	0.603278	-0.0263738
Gm43766	0.0313907	NA	0.005826
Chst14	0.0314101	0.603278	-0.0362306
Ubxn11	0.0314352	0.603278	0.00916425
Ddx27	0.0314486	0.603278	0.040464
Orm2	0.0314875	0.603278	0.0219507
Cenpf	0.0314959	0.603278	0.0110558
Rasal1	0.0315222	0.603278	0.00863915
Ttf1	0.0315246	0.603278	0.0425238
Terf2ip	0.0315656	0.603278	0.0531782
Zadh2	0.0315734	0.603278	-0.0533973
Sap25	0.0315814	0.603278	0.0178027
Gsdmd	0.0316104	0.603278	-0.0447453
Irf2bpl	0.0316874	0.603278	-0.0333694
Nit2	0.0317182	0.603278	-0.0392481
Car5b	0.0317702	0.603278	-0.0405918
Ror2	0.0317706	NA	0.00889035
Gm15441	0.0318322	0.603278	0.00850477
Gm42890	0.0319167	0.603278	0.0158497
Gpr35	0.0319271	0.603278	0.0133943
5430427N15Rik	0.0319524	0.603278	-0.0121553
Rhoa	0.0319907	0.603278	-0.0522668
Acta2	0.0320109	0.603278	0.0159139
Usp50	0.0320205	0.603278	-0.0237889
Gm6377	0.0321031	0.603278	-0.0197643
Gm1673	0.0321365	0.603278	-0.0115052
Fibp	0.0321423	0.603278	-0.0412702
Ak9	0.0321447	NA	0.00570344
Tpx2	0.032157	0.603278	0.011687
Zdhhc3	0.032167	0.603278	-0.0532687
Prc1	0.0322543	0.603278	0.0126208
Pdxk	0.0322618	0.603278	0.0402276
Ago1	0.0323354	0.603278	-0.0512629
Gm5590	0.0323389	NA	0.00482447
Gal3st1	0.0323613	0.603278	-0.0164979
Cd209g	0.0323743	0.603278	-0.00957522
Rbm15b	0.0323796	0.603278	0.0361981
Rcan1	0.0323905	0.603278	0.0212682
Abracl	0.0323925	0.603278	-0.0335933
Zfp568	0.0324204	0.603278	0.0480321
Msra	0.0324445	0.603278	-0.0531918
Ddah1	0.0324716	0.603278	-0.031
Lrrc7	0.0324764	NA	0.00394596
Dynll1	0.0324869	0.603278	0.0206896
Rnf24	0.0324891	0.603278	0.029039
Dpm3	0.0325208	0.603278	-0.0414417
Mroh6	0.0326371	0.603874	0.0139809
Rps16-ps2	0.0326419	0.603874	-0.0376181
Zfp276	0.0326536	0.603874	-0.0240502
Tnk2os	0.0326573	NA	0.00701922
Rasa2	0.0327229	0.604167	-0.0269252
Coq8a	0.0327425	0.604167	-0.0183773
Slc39a6	0.0328055	0.604167	0.0233429
Gm44549	0.0328301	NA	-0.00760539
Gm15611	0.0328435	0.604167	0.0138311
Stk11ip	0.032902	0.604167	0.0255533
Gm30055	0.0329029	NA	0.00533098
Gm3571	0.0329438	0.604167	-0.0128281
Cdca8	0.0329491	0.604167	0.0238354
Tspan5	0.0329531	0.604167	0.0226204
Dffa	0.0329791	0.604167	0.0374663
Ugt1a6a	0.0330249	0.604167	-0.0436326
Atxn3	0.0330388	0.604167	-0.0509285
Fbxo43	0.0330587	NA	0.00642438
Galnt16	0.0330985	0.604644	0.0124649
Mccc2	0.033139	0.60477	-0.0520583
Gm38377	0.0332266	0.605386	0.012209
6430710C18Rik	0.0332696	NA	0.00626316
Elac2	0.0332734	0.605386	-0.0529404
Hint3	0.0332737	0.605386	-0.0500709
Gm4335	0.0332862	NA	0.00840683
Kbtbd6	0.033402	0.605527	0.00780445
Nfe2l2	0.0334103	0.605527	0.0365064
C4a	0.0334243	0.605527	0.0178104
Mir670hg	0.0334487	0.605527	0.0149261
Arhgef12	0.0334931	0.605527	0.0497514
Grwd1	0.0335336	0.605527	0.0314689
Src	0.0335641	0.605527	-0.026348
Fbf1	0.0335838	0.605527	0.0119909
Syne4	0.0335843	0.605527	0.0141401
Insig1	0.0336389	0.605905	-0.0184811
D830050J10Rik	0.0336854	0.606136	-0.0252649
Gm4956	0.0340191	0.608853	-0.0254176
Fdps	0.034026	0.608853	-0.0188415
Cdk9	0.0340276	0.608853	-0.050821
Guca1a	0.0340346	0.608853	-0.0144285
Phf21b	0.0340788	0.608853	0.0150582
Gm37827	0.0341695	0.608853	0.0126072
Lyrm2	0.0341732	0.608853	-0.0390757
Cluap1	0.0342273	0.608853	0.0429784
Dhcr7	0.0342293	0.608853	-0.024453
Shtn1	0.0342316	0.608853	0.0463855
Gm14176	0.034233	0.608853	-0.00580406
Chst1	0.0342425	0.608853	-0.0117165
Tfpt	0.0342958	0.609004	0.0441044
Numb	0.0343218	0.609004	0.0417619
Ddi2	0.0343851	0.609004	0.0507033
B4galt3	0.0344032	0.609004	0.044936
Pdgfra	0.0344202	0.609004	0.0282642
Ehbp1	0.0344935	0.609518	-0.0352521
Lpcat3	0.034517	0.609518	-0.0419341
B9d1	0.0345892	0.609619	-0.0136388
Rsrc1	0.0346058	0.609619	-0.0491814
Akap1	0.0346243	0.609619	0.0437452
Hnrnpa3	0.034713	0.610582	-0.0389063
Stxbp2	0.0347827	0.61121	-0.0455117
Elmo3	0.0348936	0.61209	-0.0433023
Car8	0.0349008	0.61209	-0.0390545
St6galnac2	0.0349566	0.612473	-0.0216568
Gm37651	0.0349996	0.612595	0.012684
Gm17709	0.0350111	NA	0.00720952
Abhd11	0.0350317	0.612595	-0.04954
Acp1	0.0352552	0.614165	-0.0509072
Gm28187	0.0352657	0.614165	0.018644
Ehd3	0.0353092	0.614165	-0.0355476
Got2-ps1	0.035325	0.614165	-0.0473666
Aqp12	0.0353518	NA	0.00389405
Gm43173	0.0353758	NA	0.00544492
Masp1	0.0353857	0.614165	-0.0485324
Gm15459	0.0353897	0.614165	0.0173469
Tet2	0.0354061	0.614165	0.0334052
Bag3	0.0354079	0.614165	0.0204066
Gm45609	0.0354287	0.614165	0.0134486
Tubgcp2	0.035503	0.614676	-0.0490519
C79130	0.0355671	0.614676	0.0273188
H3f3a	0.0355792	0.614676	-0.0520144
Zgpat	0.0355948	0.614676	0.0445495
Dync1i2	0.035732	0.616454	-0.0521858
E030030I06Rik	0.0358057	0.617133	0.0264483
Gm44888	0.035875	0.617214	0.0182991
Ogfod1	0.0358953	0.617214	0.042824
Washc5	0.03597	0.617214	-0.0500561
Knop1	0.0359726	0.617214	0.0406329
Phf11c	0.0359818	0.617214	-0.0110352
Pcdhb14	0.0360405	0.61763	-0.0248906
Mettl17	0.0361266	0.618354	0.0442556
Fgd1	0.0362624	0.618354	-0.0197492
2900093K20Rik	0.0362893	0.618354	0.0194506
Nop58	0.0363924	0.618354	0.018982
Emilin2	0.0363975	0.618354	0.0231444
Dcx	0.0364182	0.618354	-0.0102647
Akr1c19	0.0364512	0.618354	0.0231586
Itgb4	0.0364517	0.618354	0.0208218
H2az2	0.0364699	0.618354	-0.0350251
Cpt2	0.0364952	0.618354	0.0384689
Gstz1	0.0364975	0.618354	-0.0508486
Mcm4	0.036506	0.618354	0.0318785
Tlcd1	0.0365294	0.618354	-0.0470984
Cenpe	0.0366449	0.619726	0.0124911
Ypel4	0.0366863	NA	0.0055152
Krt10	0.0368061	0.62096	0.0121088
2610318N02Rik	0.0368064	NA	0.00552467
Camk2g	0.0368544	0.62096	-0.0366438
Mrps28	0.036912	0.62096	-0.0462751
Themis2	0.0369311	0.62096	0.0294613
Cyb5r4	0.0369781	0.62096	-0.0515345
Ube2n-ps1	0.0369783	0.62096	0.0235747
9530046B11Rik	0.0369992	0.62096	0.00878108
Pex7	0.0370435	0.62096	-0.0502027
Foxn2	0.0370463	0.62096	0.0415194
Tfpi2	0.037063	0.62096	-0.0256843
Thbs1	0.0371188	0.621316	0.0108767
Gm50203	0.0371769	0.621712	0.0107924
Crlf1	0.0371867	NA	0.00555036
Cyp4a10	0.0372298	0.621852	0.00871233
Setx	0.0372544	0.621852	-0.0416574
1700030K09Rik	0.0373033	0.622091	0.0273679
Pcgf3	0.037354	0.62236	0.0442526
Gm28719	0.0374376	0.62278	-0.0302683
Trim65	0.0374636	0.62278	0.033852
Abhd2	0.0374831	0.62278	0.0346952
Ndst1	0.0376237	0.62454	-0.047092
4933404O12Rik	0.0376694	0.624722	0.0280923
Gm12925	0.0377515	NA	0.00479578
Tmem94	0.0377928	0.624871	-0.0491401
Mcu	0.0377968	0.624871	-0.0301094
Trps1	0.0378095	0.624871	0.0308039
Itga10	0.0378173	0.624871	0.0197759
Idh3g	0.037925	0.626076	-0.0471564
Tbc1d9b	0.0380306	0.626887	-0.051417
Smn1	0.0380472	0.626887	0.042112
Sult1e1	0.0380791	0.626887	0.00793948
Car1	0.038114	0.626887	-0.0374926
8430426J06Rik	0.0381631	0.626887	-0.0159769
Celf2	0.0381832	0.626887	0.0375163
Mbnl2	0.0383531	0.628384	0.0199565
Txnrd2	0.0383801	0.628384	-0.0470985
Gm9847	0.0384158	NA	0.00477703
Tchh	0.038416	0.628384	0.0111227
Commd1	0.0384265	0.628384	-0.0411431
Evi5l	0.038449	0.628384	-0.0323893
Zfand4	0.0386016	0.628797	-0.0185338
Tagln2	0.0386372	0.628797	0.0282247
Nop2	0.0386378	0.628797	0.0275797
Zbtb20	0.0386729	0.628797	0.0309418
Ggt5	0.0386806	0.628797	0.0155673
Gm45470	0.0387226	0.628797	0.00786596
Gm11843	0.0387406	0.628797	0.00765301
Sf3a2	0.0387906	0.628797	0.0445965
Ache	0.0388276	0.628797	0.0208412
Fasn	0.0388692	0.628797	-0.0177195
Pex13	0.038911	0.628797	0.0506836
Tbcb	0.0389203	0.628797	-0.0366693
Psmb6	0.0389458	0.628797	-0.0494384
Gm13420	0.0389635	0.628797	-0.0116227
Gm8369	0.0390379	0.629208	0.0108864
Thap4	0.0390589	0.629208	-0.0312856
Fbxo6	0.0391053	0.629393	-0.036289
Pth1r	0.0391435	0.629445	-0.0264211
Slc9a9	0.0392111	0.629635	-0.0388037
Gm13142	0.0392671	NA	-0.00555936
Hist1h4m	0.0393441	0.629635	0.0161533
Apool	0.0393507	0.629635	-0.0496303
Dnase1l1	0.0393726	0.629635	-0.0381533
Gps1	0.0394116	0.629635	-0.0498922
Gm42860	0.039456	NA	0.00643154
Gm13456	0.0394946	0.629635	-0.0295425
Cd36	0.039499	0.629635	0.0240447
P4ha1	0.0395404	0.629635	0.0174427
Oaz1-ps	0.0395445	0.629635	-0.0484414
Mkks	0.0395602	0.629635	0.0382458
Edc4	0.0395618	0.629635	0.046198
Tmbim6	0.0395791	0.629635	-0.0493725
Tmem258	0.0396418	0.629635	-0.0310284
Cyp4f14	0.03967	0.629635	-0.0411266
Brdt	0.039705	0.629635	-0.029053
Adpgk	0.0397934	0.629635	0.0439899
Spata22	0.0398032	0.629635	-0.0162486
9530068E07Rik	0.0398092	0.629635	-0.0504954
Slc22a5	0.0398502	0.629635	0.0160387
Usp31	0.0398877	0.629635	0.027055
Anxa4	0.0398902	0.629635	-0.0455362
Hmbs	0.0399366	0.629815	-0.0463301
Adcy4	0.0399784	0.629923	0.0315494
1700001O22Rik	0.0399988	NA	0.00538838
Adrb2	0.0400183	0.63	0.0224951
Specc1	0.04016	0.630757	0.0224948
Chac2	0.0401761	0.630757	-0.0396693
Tnnc1	0.0401891	0.630757	0.0177541
Zfp800	0.0402721	0.630757	0.0472166
Ercc6	0.0403147	0.630757	0.0294656
Gm42690	0.0403161	0.630757	0.020191
Gm16437	0.0403454	NA	-0.00610584
Wdr47	0.0404641	0.630757	0.0199693
Cd19	0.040512	0.630757	0.00758167
Rps7-ps3	0.040585	0.630757	-0.0388014
Ajap1	0.0406074	0.630757	-0.00883075
Pkib	0.0406398	0.630757	0.0105314
Lag3	0.0406753	0.630757	0.0217945
Oplah	0.040725	0.630757	0.0382462
Dok2	0.0407418	0.630757	0.0254989
Gm50433	0.0407493	0.630757	0.0161807
Ethe1	0.0407682	0.630757	-0.027597
Amy2a1	0.0407715	0.630757	0.00306667
Cyb5b	0.0407848	0.630757	-0.0302995
Mtmr12	0.0408023	0.630757	0.0345376
Akr1b8	0.0408244	0.630757	0.0260992
Nlgn3	0.0408356	NA	0.00643989
Syt1	0.0408498	0.630757	-0.0231547
Snord15b	0.0409175	0.630757	0.0272536
Top1	0.0409205	0.630757	0.0410184
Slc1a2	0.0409212	0.630757	0.0281315
Dut	0.0409525	0.630757	-0.039792
Arhgdig	0.0409699	NA	0.00333685
Srsf5	0.0410122	0.630757	-0.0338
Gm5844	0.0410129	0.630757	0.00951193
H4c11	0.0410493	0.630778	0.0210165
Ung	0.041125	0.630852	0.0161504
Spta1	0.0411556	0.630852	0.0188719
Fam102b	0.0411676	0.630852	0.0437647
Lsm4	0.0411944	0.630852	-0.0453467
Mettl3	0.0413073	0.631078	0.0385319
F630028O10Rik	0.0413819	0.631078	0.0241912
A330040F15Rik	0.0414336	0.631078	0.0259901
Lmo7	0.0414425	0.631078	0.0333718
Plec	0.041449	0.631078	0.0452208
Mutyh	0.0415149	0.631078	-0.0128282
Cmc2	0.0415191	0.631078	-0.0343023
Mast3	0.0415417	0.631078	-0.0202078
Det1	0.0415907	0.631078	0.0379098
Slc1a5	0.0416603	0.631078	0.0216948
Trip4	0.0416875	0.631078	-0.0492152
Gm37588	0.041689	0.631078	-0.0284104
Adamtsl5	0.041717	0.631078	0.0202953
Hapln3	0.0417335	0.631078	0.00695616
Magix	0.0417351	0.631078	-0.0332433
Vmn1r5	0.0417772	NA	-0.00540225
H2bc9	0.0417946	0.631125	0.0152019
Slc30a8	0.041799	NA	-0.00434192
Araf	0.0418361	0.631125	-0.0501682
Erc2	0.0418498	0.631125	-0.0241416
Dolpp1	0.0418955	0.631125	0.0456837
Vhl	0.0419137	0.631125	0.0390972
Acap3	0.0420989	0.632668	0.0274254
Ces1e	0.0421098	0.632668	-0.0360104
Galnt6os	0.0421362	NA	0.00398301
Gm49312	0.0421527	NA	0.00701017
Fbxw9	0.0421819	0.632668	-0.0431652
C5ar1	0.0422206	0.632668	0.0154064
Gm9403	0.0422403	0.632668	0.0249658
Col4a6	0.0423065	0.632668	0.0158357
Cpa1	0.042319	0.632668	0.00306739
Gm26901	0.0423603	0.632668	0.0109195
Mapk9	0.0424545	0.632668	-0.0488932
Trim39	0.0425677	0.632668	0.0383692
Atp1a4	0.0425809	NA	0.00532851
4930481B07Rik	0.0425827	0.632668	0.0182237
Khk	0.0425863	0.632668	-0.0417752
Elmod3	0.0425887	0.632668	0.0281087
Gp2	0.0426435	0.632668	0.00304437
8430432A02Rik	0.042683	0.632668	0.0168525
Jag1	0.0426895	0.632668	0.0313768
Uck2	0.0427453	0.632668	0.021044
Ccr2	0.042783	0.632668	0.0172156
Rpl11	0.0429048	0.632668	-0.0411207
Ces2a	0.0429218	0.632668	-0.0411251
Hspa8	0.0429566	0.632668	0.0170022
Kcnq1ot1	0.0429635	0.632668	0.0312521
Tmsb15b1	0.0429668	0.632668	-0.0130951
Dcaf4	0.0429714	0.632668	-0.0313994
Robo2	0.0429772	0.632668	-0.0294281
Gm47652	0.0429825	0.632668	0.0140153
Cul7	0.0429954	0.632668	-0.0412915
Gm48958	0.0430006	0.632668	0.0191649
Rrp12	0.0431669	0.634007	0.022844
Was	0.0432208	0.634007	0.0256574
Kat8	0.0432213	0.634007	0.048114
Cldn34c1	0.043293	0.634007	-0.0212944
Zfp934	0.0433362	0.634007	-0.010204
Mkrn2os	0.0433569	0.634007	-0.039216
Tyms	0.0434037	0.634007	-0.0203778
Kif1c	0.0434044	0.634007	-0.0489225
Ncbp2	0.0434087	0.634007	0.030325
Clca3a1	0.0435293	0.635102	0.0281577
4933421O10Rik	0.0435572	0.635102	0.0363483
Ackr1	0.0435896	0.635102	0.0190739
Arhgef7	0.0436521	0.635499	0.0345408
Glt8d2	0.0436962	0.635593	0.0107063
Svep1	0.0437292	0.635593	0.023538
Snx30	0.0437952	0.635837	-0.029322
Tmem205	0.0438168	0.635837	-0.045216
Ptcd1	0.0438654	0.635837	0.0380271
Gm16587	0.0439156	0.635837	0.0189041
Eno2	0.0439227	0.635837	0.0085938
Tmem50b	0.0440697	0.637311	0.0344479
Dusp6	0.044195	0.637311	0.0210311
Cryzl1	0.0442383	0.637311	-0.0367342
Fzd4	0.0442678	0.637311	0.0273985
Atp6v1g1	0.0442753	0.637311	-0.0423984
Klhl20	0.0443041	0.637311	0.0467749
P2ry4	0.0443046	0.637311	-0.0374612
Gm39326	0.0443373	NA	0.00579556
Clps	0.0443855	0.637311	0.00296303
Dennd4b	0.0444031	0.637311	0.031806
H2bc11	0.0444118	0.637311	0.0142841
Gm25791	0.0444173	NA	0.00307368
A930001C03Rik	0.0444396	0.637311	-0.0246463
Tbx3os1	0.0444512	0.637311	0.0191598
Trhde	0.044485	0.637311	-0.0174081
Ift27	0.044536	0.63742	-0.0414993
F2r	0.0445634	0.63742	-0.030313
Tent4a	0.0446777	0.638202	0.0302816
Cd33	0.0447261	0.638202	0.0147455
Eif2ak4	0.0447527	0.638202	-0.0475252
Map2k6	0.0447663	0.638202	-0.0132574
H2bc15	0.0448056	0.638202	0.00936792
Lin54	0.0448924	0.638202	0.035141
Zfp977	0.0448979	0.638202	-0.0216515
Gm50209	0.0449022	NA	0.00464981
Nos1ap	0.0449088	0.638202	0.0214168
Lrch3	0.0449373	0.638202	0.0476689
Gm7493	0.0449571	NA	0.00484941
Gtf2e1	0.0450191	0.638544	0.041094
Igf1r	0.0450343	0.638544	0.0362434
Egr2	0.0450679	0.638544	0.0084385
Slc25a53	0.0451388	0.638633	0.0231756
Zfp346	0.0451673	0.638633	0.0317497
Plpp6	0.0451866	0.638633	-0.0411105
Egf	0.0453219	0.638633	0.0196063
Fdft1	0.0453674	0.638633	-0.025194
Alpk1	0.0453948	0.638633	0.0179653
Plek	0.0454037	0.638633	0.0237083
Mthfsl	0.0454057	0.638633	-0.0422464
H2ac4	0.0454179	0.638633	0.0145797
Cela2a	0.0455626	0.638633	0.00293773
Gm12902	0.0455775	0.638633	0.0120986
Sccpdh	0.0455828	0.638633	-0.0266
Mphosph10	0.0455858	0.638633	0.0326864
Atg10	0.045607	0.638633	-0.0325227
Gm12229	0.0456287	NA	0.00627754
Tmem204	0.0456419	0.638633	-0.0387357
Dock1	0.0456594	0.638633	0.0455405
Snf8	0.0456775	0.638633	-0.0487876
Esrp1	0.0458508	0.640214	0.0115985
Eaf2	0.0458618	0.640214	-0.01395
Gm37159	0.0459034	0.640247	0.0128074
Kdm2a	0.0459373	0.640247	0.0414836
Crygn	0.0459708	0.640247	-0.0275669
Yif1a	0.0460444	0.64061	-0.0474592
Bicc1	0.0460877	0.64061	0.0371249
Hmgb3	0.0461037	0.64061	-0.0311817
4430402I18Rik	0.0462034	0.6415	-0.0149154
Bmp5	0.0462723	0.641961	-0.0376389
Smim38	0.0463152	NA	0.00499002
Hnrnph3	0.0464062	0.643109	0.0448409
Fam222b	0.0464471	0.643109	0.0373032
Sys1	0.046485	0.643109	-0.0465483
B3galnt1	0.0465713	0.643109	0.0176599
Cpeb1	0.04658	0.643109	0.0134751
Dnm3	0.0467127	0.643109	-0.0149331
2500002B13Rik	0.0467545	0.643109	0.0157467
Gm9993	0.0467768	0.643109	0.0248093
Cep290	0.046791	0.643109	0.0252876
Fopnl	0.046799	0.643109	-0.0460941
Cox5b	0.0468007	0.643109	-0.0436806
Cdkl2	0.046822	0.643109	-0.0365373
Fam168b	0.0468392	0.643109	0.04926
Pnliprp2	0.0468554	0.643109	0.00307175
H4c4	0.0469838	0.64438	0.0401225
Nrm	0.0470469	0.644754	0.0197657
Piezo1	0.0471148	0.645193	0.038043
Hyi	0.047162	0.645348	-0.0384894
Rgs9bp	0.0472023	0.645406	0.010336
Ankrd52	0.0472409	0.645406	0.048298
Psmb7	0.0472738	0.645406	-0.0489079
Dnah10	0.0473082	NA	0.00708336
Fahd2a	0.0473184	0.645525	-0.0449528
Arvcf	0.0473659	0.645683	-0.0374578
Nrg1	0.0474653	0.64616	0.0135807
Acot9	0.0475079	0.64616	-0.028227
Ssu72	0.0475356	0.64616	-0.0491186
Parl	0.0475953	0.64616	-0.0292241
Rph3al	0.0476592	0.64616	-0.0340528
Ednrb	0.0476888	0.64616	0.0375927
Amigo3	0.0477158	0.64616	0.0176535
Snrpn	0.0477199	0.64616	-0.0445325
Itga4	0.0477452	0.64616	0.0217645
Zbtb38	0.0478222	0.64616	0.0487013
Tnc	0.047823	0.64616	0.0150687
Slc25a23	0.0478318	0.64616	-0.0438161
Gm11454	0.0479216	NA	-0.00619537
Chmp2a	0.0479507	0.64687	-0.0477951
Atp6v1b2	0.0480247	0.64687	0.0488411
Pln	0.0480337	NA	0.00531497
Tmem150c	0.0480876	0.64687	-0.00797893
Rundc3a	0.0481218	0.64687	-0.0225619
Taco1os	0.0481336	0.64687	-0.0153295
Sfr1	0.0481464	0.64687	-0.0479292
Gm12112	0.0482755	0.64687	0.0096424
Gm5148	0.0482906	0.64687	-0.0124282
Cebpzos	0.0483003	0.64687	-0.0424665
Mtfr1l	0.0483152	0.64687	-0.0453915
Ndufa1	0.0483849	0.64687	-0.0435042
Mst1r	0.0484029	0.64687	0.0131189
Dcaf10	0.0484207	0.64687	0.0369958
Rala	0.0484233	0.64687	-0.0478465
Fech	0.0484532	0.64687	-0.0487743
Gm6548	0.0484595	0.64687	0.0281799
Ccdc157	0.0485219	0.647033	0.0408695
Cdk10	0.048544	0.647033	-0.0487382
Gm43259	0.0485926	0.647033	0.0281793
Kirrel	0.0486156	0.647033	0.0358013
Gm44386	0.0486159	NA	-0.00457201
Micu2	0.0488285	0.649386	-0.0345875
Ptpn21	0.0489262	0.650158	0.041978
Ndufb8	0.0489802	0.650158	-0.0461925
Mmel1	0.0490367	0.650158	-0.0113242
Abcc12	0.0490639	0.650158	0.00959924
Hus1b	0.0490671	0.650158	-0.0143394
Clec2e	0.0491074	NA	-0.00455645
Gm15760	0.0491392	0.650634	0.0164814
Hmgb1-ps5	0.0491622	NA	0.00751184
Slc30a5	0.0491934	0.650776	0.027633
Rab24	0.0492223	0.650776	-0.0486355
Gm47601	0.0492416	NA	-0.00829519
Stap1	0.0493733	0.652063	0.0127612
Amigo2	0.0494592	0.652063	0.026148
Gm45493	0.0494947	0.652063	0.0203304

## Sheet: SuppTable1D_MetabMainDietEffect
Supplemental Table 1D. Metabolomics Metabolites from Main Diet Effect Analysis (ALL)
Metabolite Name A	Metabolite Name B (Metaboanalyst Nomenclature)	SUPER PATHWAY	SUB PATHWAY	Effect	Transformation Used	Does Transformation Fix Normality (A) & Variance (B)? (y~(diet+POG))	Data in 'USE ME' column (y~(diet+POG))	USE ME G1: Con diet 1a_2322 (y~(diet+POG))	USE ME G1: Con diet 1a_2238 (y~(diet+POG))	USE ME G1: Con diet 1a_1835 (y~(diet+POG))	USE ME G1: LVD diet 1a_2632 (y~(diet+POG))	USE ME G1: LVD diet 1a_239 (y~(diet+POG))	USE ME G1: LVD diet 1a_168 (y~(diet+POG))	USE ME G1: Con diet 1b_2331 (y~(diet+POG))	USE ME G1: Con diet 1b_2254 (y~(diet+POG))	USE ME G1: Con diet 1b_2187 (y~(diet+POG))	USE ME G1: LVD diet 1b_1920 (y~(diet+POG))	USE ME G1: LVD diet 1b_1848 (y~(diet+POG))	USE ME G1: LVD diet 1b_1847 (y~(diet+POG))	G1: Con diet 1a_2322 (imputed)	G1: Con diet 1a_2238 (imputed)	G1: Con diet 1a_1835 (imputed)	G1: LVD diet 1a_2632 (imputed)	G1: LVD diet 1a_239 (imputed)	G1: LVD diet 1a_168 (imputed)	G1: Con diet 1b_2331 (imputed)	G1: Con diet 1b_2254 (imputed)	G1: Con diet 1b_2187 (imputed)	G1: LVD diet 1b_1920 (imputed)	G1: LVD diet 1b_1848 (imputed)	G1: LVD diet 1b_1847 (imputed)	Shapiro-Wilk Prob<W (Diet+POG) - Testing Normality	Imputed Data Bartlett's p-Value (Diet+POG) - testing homoscedasticity	BoxCox Transformed Value G1: Con diet 1a_2322	BoxCox Transformed Value G1: Con diet 1a_2238	BoxCox Transformed Value G1: Con diet 1a_1835	BoxCox Transformed Value G1: LVD diet 1a_2632	BoxCox Transformed Value G1: LVD diet 1a_239	BoxCox Transformed Value G1: LVD diet 1a_168	BoxCox Transformed Value G1: Con diet 1b_2331	BoxCox Transformed Value G1: Con diet 1b_2254	BoxCox Transformed Value G1: Con diet 1b_2187	BoxCox Transformed Value G1: LVD diet 1b_1920	BoxCox Transformed Value G1: LVD diet 1b_1848	BoxCox Transformed Value G1: LVD diet 1b_1847	BoxCox Shapiro-Wilk Prob<W (Diet+POG) - Testing Normality	BoxCox Data Bartlett's p-Value (Diet+POG) - testing homoscedasticity	log10(G1: Con diet 1a_2322)	log10(G1: Con diet 1a_2238)
pyruvate	Pyruvic acid	Carbohydrate	Glycolysis, Gluconeogenesis, and Pyruvate Metabolism	Diet (y~(diet+strain))	NONE	NA	Imputed Raw Data	9.23	12.54	11.46	0.96	0.73	2.85	5.47	3.24	5.71	7.15	8.16	6.77	9.23	12.54	11.46	0.96	0.73	2.85	5.47	3.24	5.71	7.15	8.16	6.77	0.128038	0.921828	8.61382	10.9872	10.2435	-0.0740789	-0.526471	2.68573	5.45278	3.14744	5.67621	6.94613	7.77691	6.62169	0.0952625	0.998361	0.965202	1.0983
N1-methyladenosine	1-Methyladenosine	Nucleotide	Purine Metabolism, Adenine containing	Diet (y~(diet+strain))	NONE	NA	Imputed Raw Data	0.81	0.89	0.99	1.23	1.36	1.19	1.01	0.92	0.93	0.73	0.74	0.74	0.81	0.89	0.99	1.23	1.36	1.19	1.01	0.92	0.93	0.73	0.74	0.74	0.164188	0.841166	-0.205979	-0.109771	-0.00908379	0.172286	0.246507	0.146581	0.00892441	-0.0775338	-0.067198	-0.320626	-0.305099	-0.305099	0.0832185	0.871525	-0.091515	-0.05061
13-HODE + 9-HODE	NA	Lipid	Fatty Acid, Monohydroxy	Diet (y~(diet+strain))	NONE	NA	Imputed Raw Data	0.74	0.66	0.88	1.32	1.25	1.41	1.46	1.25	1.19	0.82	1.03	0.9	0.74	0.66	0.88	1.32	1.25	1.41	1.46	1.25	1.19	0.82	1.03	0.9	0.184041	0.935116	-0.278123	-0.37056	-0.124629	0.308366	0.243462	0.390011	0.434552	0.243462	0.186776	-0.189241	0.0302939	-0.10345	0.187655	0.935567	-0.130768	-0.180456
ornithine	Ornithine	Amino Acid	Urea cycle; Arginine and Proline Metabolism	Diet (y~(diet+strain))	NONE	NA	Imputed Raw Data	0.86	0.87	0.86	1.16	1.03	1.08	0.84	0.84	0.86	0.79	0.73	0.65	0.86	0.87	0.86	1.16	1.03	1.08	0.84	0.84	0.86	0.79	0.73	0.65	0.335337	0.977459	-0.132118	-0.122063	-0.132118	0.132013	0.0261321	0.0682039	-0.152548	-0.152548	-0.132118	-0.2056	-0.273396	-0.372035	0.306278	0.865785	-0.0655015	-0.0604807
glutamate	L-Glutamic acid	Amino Acid	Glutamate Metabolism	Diet (y~(diet+strain))	NONE	NA	Imputed Raw Data	0.46	0.52	0.57	1.12	1.28	0.93	0.77	0.67	0.57	0.6	0.41	0.39	0.46	0.52	0.57	1.12	1.28	0.93	0.77	0.67	0.57	0.6	0.41	0.39	0.242704	0.940677	-0.493849	-0.40795	-0.345685	0.0628416	0.134169	-0.0413893	-0.153426	-0.24018	-0.345685	-0.311644	-0.577424	-0.614666	0.186788	0.839753	-0.337242	-0.283997
12,13-DiHOME	12,13-DHOME	Lipid	Fatty Acid, Dihydroxy	Diet (y~(diet+strain))	NONE	NA	Imputed Raw Data	0.87	0.61	0.79	1.05	1.26	1.36	1.22	1.03	0.96	0.72	0.79	0.71	0.87	0.61	0.79	1.05	1.26	1.36	1.22	1.03	0.96	0.72	0.79	0.71	0.503633	0.871611	-0.128214	-0.450673	-0.216448	0.0451523	0.214956	0.286593	0.184786	0.0273404	-0.0376852	-0.300876	-0.216448	-0.313566	0.689939	0.839962	-0.0604807	-0.21467
pyridoxamine phosphate	Pyridoxamine 5'-phosphate	Cofactors and Vitamins	Vitamin B6 Metabolism	Diet (y~(diet+strain))	NONE	NA	Imputed Raw Data	0.54	0.47	0.64	1.08	1.04	0.8	0.6	0.67	0.57	0.49	0.42	0.49	0.54	0.47	0.64	1.08	1.04	0.8	0.6	0.67	0.57	0.49	0.42	0.49	0.214014	0.721397	-0.337349	-0.440516	-0.226372	0.0311839	0.0161428	-0.102647	-0.266681	-0.199053	-0.300307	-0.408281	-0.533348	-0.408281	0.323119	0.875876	-0.267606	-0.327902
oleoyl-linoleoyl-glycerol (18:1/18:2) [1]	NA	Lipid	Diacylglycerol	Diet (y~(diet+strain))	BoxCox	B	BoxCox	-0.32702	-0.593124	-0.563946	-0.120703	0.386451	0.412611	0.194165	-0.205182	0.194165	-0.434303	-0.271253	-0.367604	0.76	0.65	0.66	0.89	2.02	2.23	1.29	0.83	1.29	0.71	0.79	0.74	0.0115745	0.465719	-0.32702	-0.593124	-0.563946	-0.120703	0.386451	0.412611	0.194165	-0.205182	0.194165	-0.434303	-0.271253	-0.367604	0.0282157	0.941538	-0.119186	-0.187087
palmitoyl-linoleoyl-glycerol (16:0/18:2) [1]*	DG(16:0/18:2(9Z,12Z)/0:0)	Lipid	Diacylglycerol	Diet (y~(diet+strain))	BoxCox	AB	BoxCox	-0.266817	-0.36269	-0.501535	-0.141569	0.349755	0.346925	0.245427	0.0643826	0.165522	-0.322441	-0.216249	-0.101708	0.8	0.75	0.69	0.88	1.65	1.64	1.36	1.07	1.21	0.77	0.83	0.91	0.0135041	0.532703	-0.266817	-0.36269	-0.501535	-0.141569	0.349755	0.346925	0.245427	0.0643826	0.165522	-0.322441	-0.216249	-0.101708	0.130284	0.73357	-0.09691	-0.124939
pyridoxamine	Pyridoxamine	Cofactors and Vitamins	Vitamin B6 Metabolism	Diet (y~(diet+strain))	NONE	NA	Imputed Raw Data	0.82	0.78	1.05	1.32	1.61	1.39	0.94	0.73	0.84	0.73	0.73	0.72	0.82	0.78	1.05	1.32	1.61	1.39	0.94	0.73	0.84	0.73	0.73	0.72	0.483925	0.749319	-0.19696	-0.258879	0.0384658	0.179554	0.262375	0.204062	-0.0539643	-0.350086	-0.169079	-0.350086	-0.350086	-0.3705	0.645397	0.954769	-0.0861861	-0.107905
aspartate	L-Aspartic acid	Amino Acid	Alanine and Aspartate Metabolism	Diet (y~(diet+strain))	NONE	NA	Imputed Raw Data	0.76	0.63	0.79	1.23	1.28	0.9	0.93	1.03	0.89	0.72	0.69	0.73	0.76	0.63	0.79	1.23	1.28	0.9	0.93	1.03	0.89	0.72	0.69	0.73	0.123072	0.653351	-0.234011	-0.436128	-0.196901	0.137894	0.161254	-0.0821891	-0.0556577	0.0215153	-0.0914345	-0.288351	-0.333285	-0.274202	0.422336	0.720703	-0.119186	-0.200659
N-acetyltaurine	NA	Amino Acid	Methionine, Cysteine, SAM and Taurine Metabolism	Diet (y~(diet+strain))	NONE	NA	Imputed Raw Data	1.14	1.09	0.93	2.49	3.43	2.55	1.3	0.72	0.82	0.96	1.12	0.87	1.14	1.09	0.93	2.49	3.43	2.55	1.3	0.72	0.82	0.96	1.12	0.87	0.126321	0.804481	0.199713	0.13434	-0.122677	0.966239	1.14133	0.981319	0.374779	-0.635736	-0.358289	-0.0678861	0.174272	-0.243725	0.279892	0.288967	0.0569049	0.0374265
N-acetylthreonine	NA	Amino Acid	Glycine, Serine and Threonine Metabolism	Diet (y~(diet+strain))	NONE	NA	Imputed Raw Data	0.85	0.88	1.04	1.87	1.72	1.9	0.8	0.83	1.01	1.2	0.71	0.72	0.85	0.88	1.04	1.87	1.72	1.9	0.8	0.83	1.01	1.2	0.71	0.72	0.124934	0.715316	-0.184853	-0.144056	0.0422802	0.580404	0.513534	0.592801	-0.257981	-0.213295	0.0108097	0.189314	-0.408981	-0.390788	0.164414	0.437795	-0.0705811	-0.0555173
histidine	L-Histidine	Amino Acid	Histidine Metabolism	Diet (y~(diet+strain))	NONE	NA	Imputed Raw Data	0.8	1.07	1.13	2	2.57	1.81	1.02	1.06	0.91	1.04	0.99	0.75	0.8	1.07	1.13	2	2.57	1.81	1.02	1.06	0.91	1.04	0.99	0.75	0.64031	0.653147	-0.322299	0.0874174	0.154712	0.71443	0.893276	0.633209	0.026052	0.0755522	-0.129591	0.0512207	-0.0133726	-0.426155	0.180243	0.978579	-0.09691	0.0293838
formiminoglutamate	Formiminoglutamic acid	Amino Acid	Histidine Metabolism	Diet (y~(diet+strain))	NONE	NA	Imputed Raw Data	0.26	0.24	0.54	1.48	1.27	0.79	0.76	0.81	0.47	0.51	0.34	0.24	0.26	0.24	0.54	1.48	1.27	0.79	0.76	0.81	0.47	0.51	0.34	0.24	0.139154	0.802769	-0.72354	-0.764333	-0.339805	0.224291	0.135979	-0.131801	-0.153232	-0.117929	-0.414282	-0.370559	-0.585067	-0.764333	0.172355	0.975957	-0.585027	-0.619789
1-methylhistamine	1-Methylhistamine	Amino Acid	Histidine Metabolism	Diet (y~(diet+strain))	BoxCox	AB	BoxCox	0.105558	0.711553	-0.416676	-1.12627	-0.981868	-1.25249	-0.371308	0.305463	0.153994	-0.172489	0.309598	-0.0158252	1.15	3.26	0.62	0.33	0.37	0.3	0.65	1.54	1.23	0.81	1.55	0.98	0.0221141	0.0946374	0.105558	0.711553	-0.416676	-1.12627	-0.981868	-1.25249	-0.371308	0.305463	0.153994	-0.172489	0.309598	-0.0158252	0.941797	0.475014	0.0606978	0.513218
9,10-DiHOME	9,10-DHOME	Lipid	Fatty Acid, Dihydroxy	Diet (y~(diet+strain))	NONE	NA	Imputed Raw Data	0.61	0.52	0.77	1.14	2.05	1.02	1.27	1.15	0.81	0.8	0.77	0.64	0.61	0.52	0.77	1.14	2.05	1.02	1.27	1.15	0.81	0.8	0.77	0.64	0.050494	0.523549	-0.497219	-0.703424	-0.238951	0.102619	0.452629	0.0161915	0.179638	0.109093	-0.188758	-0.200887	-0.238951	-0.440072	0.930872	0.928635	-0.21467	-0.283997
pantothenate	Pantothenic acid	Cofactors and Vitamins	Pantothenate and CoA Metabolism	Diet (y~(diet+strain))	NONE	NA	Imputed Raw Data	0.7	0.69	0.88	1.13	1.28	0.99	1.02	0.93	0.82	0.84	0.76	0.77	0.7	0.69	0.88	1.13	1.28	0.99	1.02	0.93	0.82	0.84	0.76	0.77	0.368195	0.982423	-0.333239	-0.348977	-0.107727	0.0923639	0.17696	-0.00804196	0.0156409	-0.0596813	-0.172586	-0.150004	-0.246979	-0.233828	0.265901	0.791039	-0.154902	-0.161151
N-acetylserine	N-Acetylserine	Amino Acid	Glycine, Serine and Threonine Metabolism	Diet (y~(diet+strain))	NONE	NA	Imputed Raw Data	0.54	0.78	0.8	1.2	1	1.06	0.72	0.63	0.69	0.66	0.59	0.49	0.54	0.78	0.8	1.2	1	1.06	0.72	0.63	0.69	0.66	0.59	0.49	0.957518	0.709527	-0.454004	-0.188704	-0.169832	0.143538	0	0.0453997	-0.247847	-0.34477	-0.278974	-0.311249	-0.391597	-0.521425	0.448795	0.763762	-0.267606	-0.107905
succinate	Succinic acid	Energy	TCA Cycle	Diet (y~(diet+strain))	NONE	NA	Imputed Raw Data	2.24	2.5	1.74	1.08	0.9	1.27	2.04	1.49	1.89	2.18	2.07	1.82	2.24	2.5	1.74	1.08	0.9	1.27	2.04	1.49	1.89	2.18	2.07	1.82	0.796065	0.707276	1.24573	1.50032	0.750652	0.0825054	-0.103723	0.276966	1.04864	0.499861	0.900017	1.18673	1.07828	0.83041	0.786525	0.716818	0.350248	0.39794
4-hydroxyphenylpyruvate	4-Hydroxyphenylpyruvic acid	Amino Acid	Phenylalanine and Tyrosine Metabolism	Diet (y~(diet+strain))	NONE	NA	Imputed Raw Data	3.12	3.33	3.8	0.17	0.62	1.67	3.17	1.69	2.14	2.69	2.07	2.53	3.12	3.33	3.8	0.17	0.62	1.67	3.17	1.69	2.14	2.69	2.07	2.53	0.0903094	0.999683	2.14137	2.36482	2.87023	-0.730048	-0.348945	0.648624	2.19443	0.668484	1.12147	1.68891	1.05028	1.52244	0.123963	0.9431	0.494155	0.522444
16-hydroxypalmitate	16-Hydroxy hexadecanoic acid	Lipid	Fatty Acid, Monohydroxy	Diet (y~(diet+strain))	NONE	NA	Imputed Raw Data	0.73	0.58	0.67	1.09	1.26	0.94	0.8	0.89	0.63	0.57	0.79	0.55	0.73	0.58	0.67	1.09	1.26	0.94	0.8	0.89	0.63	0.57	0.79	0.55	0.398719	0.965645	-0.230346	-0.41904	-0.298582	0.0579441	0.150787	-0.0429164	-0.160156	-0.0817661	-0.349096	-0.434063	-0.169639	-0.465261	0.411272	0.734671	-0.136677	-0.236572
valine	L-Valine	Amino Acid	Leucine, Isoleucine and Valine Metabolism	Diet (y~(diet+strain))	NONE	NA	Imputed Raw Data	0.85	0.89	1.05	1.33	1.15	1.19	1.01	0.94	0.97	0.93	0.88	0.68	0.85	0.89	1.05	1.33	1.15	1.19	1.01	0.94	0.97	0.93	0.88	0.68	0.839916	0.978424	-0.149466	-0.109767	0.0501639	0.333824	0.150959	0.191442	0.0100198	-0.0599777	-0.0300195	-0.0699499	-0.119703	-0.316741	0.860218	0.967245	-0.0705811	-0.05061
pseudouridine	Pseudouridine	Nucleotide	Pyrimidine Metabolism, Uracil containing	Diet (y~(diet+strain))	NONE	NA	Imputed Raw Data	0.85	0.84	0.76	1.47	1.93	1.29	0.96	1	0.88	1.05	0.77	0.75	0.85	0.84	0.76	1.47	1.93	1.29	0.96	1	0.88	1.05	0.77	0.75	0.384998	0.47968	-0.182246	-0.197137	-0.333008	0.301731	0.438041	0.216367	-0.0421039	0	-0.139941	0.0473838	-0.314207	-0.352398	0.22698	0.682054	-0.0705811	-0.0757207
leucine	L-Leucine	Amino Acid	Leucine, Isoleucine and Valine Metabolism	Diet (y~(diet+strain))	NONE	NA	Imputed Raw Data	0.95	0.92	1	1.31	1.09	1.17	1.01	1.03	1.04	1	0.95	0.81	0.95	0.92	1	1.31	1.09	1.17	1.01	1.03	1.04	1	0.95	0.81	0.99611	0.896588	-0.0523933	-0.0853314	0	0.270649	0.087315	0.158414	0.010127	0.030049	0.0398484	0	-0.0523933	-0.217279	0.98549	0.930143	-0.0222764	-0.0362122
isoleucine	L-Isoleucine	Amino Acid	Leucine, Isoleucine and Valine Metabolism	Diet (y~(diet+strain))	NONE	NA	Imputed Raw Data	0.95	0.92	1.07	1.14	1.13	1.14	1.07	0.99	1.06	1	0.89	0.74	0.95	0.92	1.07	1.14	1.13	1.14	1.07	0.99	1.06	1	0.89	0.74	0.0790737	0.669993	-0.0486871	-0.0767009	0.0723565	0.149607	0.138271	0.149607	0.0723565	-0.00993716	0.0617202	0	-0.103816	-0.225908	0.0947667	0.755335	-0.0222764	-0.0362122
sphingosine	Sphingosine	Lipid	Sphingolipid Metabolism	Diet (y~(diet+strain))	BoxCox	AB	BoxCox	-0.518325	-0.188919	-0.136538	-0.0497541	0.269916	-0.146468	-0.117429	0.0252216	-0.0347368	-0.436779	-0.318637	-0.540666	0.57	0.78	0.83	0.93	1.74	0.82	0.85	1.04	0.95	0.61	0.68	0.56	0.045601	0.238787	-0.518325	-0.188919	-0.136538	-0.0497541	0.269916	-0.146468	-0.117429	0.0252216	-0.0347368	-0.436779	-0.318637	-0.540666	0.999971	0.585156	-0.244125	-0.107905
N6-carbamoylthreonyladenosine	NA	Nucleotide	Purine Metabolism, Adenine containing	Diet (y~(diet+strain))	NONE	NA	Imputed Raw Data	0.61	0.61	0.51	1.15	1.92	1.17	1.3	0.9	0.81	0.88	0.65	0.42	0.61	0.61	0.51	1.15	1.92	1.17	1.3	0.9	0.81	0.88	0.65	0.42	0.352769	0.658024	-0.415954	-0.415954	-0.574609	0.111982	0.502639	0.12563	0.20825	-0.0860259	-0.173459	-0.104556	-0.360718	-0.751668	0.743225	0.728307	-0.21467	-0.21467
glycine	Glycine	Amino Acid	Glycine, Serine and Threonine Metabolism	Diet (y~(diet+strain))	NONE	NA	Imputed Raw Data	0.84	0.75	0.83	0.89	0.99	0.95	0.95	0.85	1.01	0.81	0.85	0.68	0.84	0.75	0.83	0.89	0.99	0.95	0.95	0.85	1.01	0.81	0.85	0.68	0.855115	0.693597	-0.16841	-0.252916	-0.178169	-0.118253	-0.0111942	-0.055087	-0.055087	-0.158561	0.0112822	-0.19741	-0.158561	-0.313407	0.853418	0.712861	-0.0757207	-0.124939
N1-methylinosine	1-Methylinosine	Nucleotide	Purine Metabolism, (Hypo)Xanthine/Inosine containing	Diet (y~(diet+strain))	NONE	NA	Imputed Raw Data	0.68	0.68	0.68	1.22	1.28	0.99	0.88	0.68	0.68	0.89	0.75	0.68	0.68	0.68	0.68	1.22	1.28	0.99	0.88	0.68	0.68	0.89	0.75	0.68	0.246167	0.714461	-0.318207	-0.318207	-0.318207	0.0898099	0.106645	-0.00555713	-0.0797337	-0.318207	-0.318207	-0.0718361	-0.212874	-0.318207	0.775458	0.999704	-0.167491	-0.167491
1-palmitoyl-GPG (16:0)*	NA	Lipid	Lysolipid	Diet (y~(diet+strain))	NONE	NA	Imputed Raw Data	2.49	1.84	1.81	0.54	0.76	1.23	1.69	1.65	1.27	2.15	1.91	1.32	2.49	1.84	1.81	0.54	0.76	1.23	1.69	1.65	1.27	2.15	1.91	1.32	0.654864	0.86344	1.46056	0.843456	0.814356	-0.49986	-0.255888	0.237805	0.697319	0.658072	0.278547	1.14077	0.911121	0.329242	0.726947	0.831828	0.396199	0.264818
riboflavin (Vitamin B2)	Riboflavin	Cofactors and Vitamins	Riboflavin Metabolism	Diet (y~(diet+strain))	NONE	NA	Imputed Raw Data	0.66	0.7	0.89	1.27	1.83	0.94	1.12	0.93	0.79	0.74	0.76	0.84	0.66	0.7	0.89	1.27	1.83	0.94	1.12	0.93	0.79	0.74	0.76	0.84	0.0515483	0.44236	-0.480691	-0.38954	-0.101547	0.153204	0.292173	-0.0513228	0.0806705	-0.0607742	-0.229344	-0.3117	-0.276961	-0.160203	0.575169	0.817167	-0.180456	-0.154902
glycerophosphorylcholine (GPC)	Glycerophosphocholine	Lipid	Phospholipid Metabolism	Diet (y~(diet+strain))	NONE	NA	Imputed Raw Data	1.23	1.79	1.68	0.87	0.86	0.9	0.81	0.95	1.1	0.93	1.05	0.86	1.23	1.79	1.68	0.87	0.86	0.9	0.81	0.95	1.1	0.93	1.05	0.86	0.188052	0.457336	0.195532	0.396753	0.372409	-0.185243	-0.203067	-0.135289	-0.302313	-0.0623092	0.100099	-0.0900916	0.0536217	-0.203067	0.931186	0.647375	0.0899051	0.252853
linoleoyl-linoleoyl-glycerol (18:2/18:2) [1]*	NA	Lipid	Diacylglycerol	Diet (y~(diet+strain))	BoxCox	AB	BoxCox	-0.651697	-0.706542	-0.240861	0.13268	0.448723	0.589014	0.0178584	-0.625643	0.237355	-0.226583	-0.405907	-0.255497	0.58	0.56	0.79	1.17	1.95	2.75	1.02	0.59	1.35	0.8	0.69	0.78	0.0178778	0.546806	-0.651697	-0.706542	-0.240861	0.13268	0.448723	0.589014	0.0178584	-0.625643	0.237355	-0.226583	-0.405907	-0.255497	0.174392	0.574229	-0.236572	-0.251812
linoleoyl-linoleoyl-glycerol (18:2/18:2) [2]*	#2	Lipid	Diacylglycerol	Diet (y~(diet+strain))	BoxCox	AB	BoxCox	-0.333015	-0.586747	-0.165508	0.408317	0.103786	0.55814	0.214326	-0.3547	0.372857	-0.118896	-0.216347	-0.165508	0.79	0.69	0.88	1.65	1.1	2.37	1.24	0.78	1.55	0.91	0.85	0.88	0.0108858	0.637471	-0.333015	-0.586747	-0.165508	0.408317	0.103786	0.55814	0.214326	-0.3547	0.372857	-0.118896	-0.216347	-0.165508	0.185006	0.623064	-0.102373	-0.161151
glycerol 3-phosphate	Glycerol 3-phosphate	Lipid	Glycerolipid Metabolism	Diet (y~(diet+strain))	NONE	NA	Imputed Raw Data	0.27	0.19	0.35	0.63	0.93	0.54	0.44	0.52	0.34	0.33	0.33	0.47	0.27	0.19	0.35	0.63	0.93	0.54	0.44	0.52	0.34	0.33	0.33	0.47	0.422321	0.631223	-0.530956	-0.679226	-0.423052	-0.183565	-0.0285633	-0.24572	-0.329009	-0.261007	-0.435038	-0.4474	-0.4474	-0.302095	0.913172	0.933255	-0.568636	-0.721246
phenylpyruvate		Amino Acid	Phenylalanine and Tyrosine Metabolism	Diet (y~(diet+strain))	NONE	NA	Imputed Raw Data	6.15	3.56	3.22	1.62	0.82	1.41	5.3	1.61	2.14	7.2	5.74	4.27	6.15	3.56	3.22	1.62	0.82	1.41	5.3	1.61	2.14	7.2	5.74	4.27	0.779708	0.732393	5.15762	3.33074	3.02373	1.13262	-0.424604	0.791358	4.63346	1.11713	1.85682	5.73663	4.91187	3.90866	0.617243	0.789861	0.788875	0.55145
inositol 1-phosphate (I1P)	Myo-inositol 1-phosphate	Lipid	Inositol Metabolism	Diet (y~(diet+strain))	NONE	NA	Imputed Raw Data	0.78	0.57	0.62	1.02	1.74	1.11	0.97	0.68	0.7	0.79	0.67	0.6	0.78	0.57	0.62	1.02	1.74	1.11	0.97	0.68	0.7	0.79	0.67	0.6	0.0584011	0.496216	-0.179697	-0.513192	-0.409407	0.0118759	0.236453	0.0591346	-0.0189032	-0.308279	-0.279077	-0.168932	-0.323654	-0.448474	0.434784	0.835564	-0.107905	-0.244125
maltotriose	Maltotriose	Carbohydrate	Glycogen Metabolism	Diet (y~(diet+strain))	Log	AB	Log	0.252853	-0.136677	0.0530784	-1		-1.52288	0.152288	0.201397	0.146128	0.0681859	0.222716	0.158362	1.79	0.73	1.13	0.1	0	0.03	1.42	1.59	1.4	1.17	1.67	1.44	0.0356861	0.578484															0.252853	-0.136677
phosphoethanolamine	O-Phosphoethanolamine	Lipid	Phospholipid Metabolism	Diet (y~(diet+strain))	NONE	NA	Imputed Raw Data	0.67	0.75	1	1.27	1.03	1.47	0.91	0.76	0.85	0.8	0.67	0.73	0.67	0.75	1	1.27	1.03	1.47	0.91	0.76	0.85	0.8	0.67	0.73	0.784046	0.463437	-0.386208	-0.259991	0	0.162163	0.0224036	0.242545	-0.0764751	-0.246157	-0.136865	-0.194419	-0.386208	-0.288845	0.623439	0.639675	-0.173925	-0.124939
N6-acetyllysine	N6-Acetyl-L-lysine	Amino Acid	Lysine Metabolism	Diet (y~(diet+strain))	NONE	NA	Imputed Raw Data	0.63	0.69	0.97	1.42	1.02	1.33	0.98	0.75	0.86	0.89	0.69	0.54	0.63	0.69	0.97	1.42	1.02	1.33	0.98	0.75	0.86	0.89	0.69	0.54	0.547676	0.801148	-0.392355	-0.317872	-0.0269681	0.322282	0.0176191	0.260417	-0.017905	-0.248433	-0.131983	-0.102317	-0.317872	-0.515588	0.409081	0.953908	-0.200659	-0.161151
methionine	L-Methionine	Amino Acid	Methionine, Cysteine, SAM and Taurine Metabolism	Diet (y~(diet+strain))	NONE	NA	Imputed Raw Data	0.94	0.91	0.96	1.15	1.06	1.1	1.01	0.91	0.97	1	0.83	0.76	0.94	0.91	0.96	1.15	1.06	1.1	1.01	0.91	0.97	1	0.83	0.76	0.41504	0.482602	-0.0605714	-0.0894521	-0.0407972	0.16782	0.0643181	0.109278	0.0104595	-0.0894521	-0.030754	0	-0.161888	-0.219806	0.570498	0.562185	-0.0268721	-0.0409586
cytidine 5'-diphosphocholine	Citicoline	Lipid	Phospholipid Metabolism	Diet (y~(diet+strain))	NONE	NA	Imputed Raw Data	0.73	1.27	1.05	1.64	1.82	2.87	0.82	0.64	0.89	0.78	0.54	0.63	0.73	1.27	1.05	1.64	1.82	2.87	0.82	0.64	0.89	0.78	0.54	0.63	0.319163	0.328196	-0.352838	0.221499	0.0482066	0.421543	0.493499	0.754317	-0.213559	-0.524444	-0.121874	-0.272115	-0.77019	-0.546039	0.660163	0.962142	-0.136677	0.103804
beta-alanine	Beta-Alanine	Nucleotide	Pyrimidine Metabolism, Uracil containing	Diet (y~(diet+strain))	NONE	NA	Imputed Raw Data	0.58	0.84	1.55	1.12	1.63	2.85	0.64	0.76	0.97	0.52	0.55	0.51	0.58	0.84	1.55	1.12	1.63	2.85	0.64	0.76	0.97	0.52	0.55	0.51	0.233715	0.113547	-0.569526	-0.153524	0.296172	0.0878626	0.323429	0.557163	-0.4454	-0.25291	-0.0251491	-0.720416	-0.6411	-0.748801	0.652827	0.485418	-0.236572	-0.0757207
3-methylhistidine	3-Methylhistidine	Amino Acid	Histidine Metabolism	Diet (y~(diet+strain))	NONE	NA	Imputed Raw Data	0.37	0.46	0.31	0.46	0.52	0.46	0.43	0.44	0.56	0.4	0.37	0.33	0.37	0.46	0.31	0.46	0.52	0.46	0.43	0.44	0.56	0.4	0.37	0.33	0.967888	0.975353	-0.511664	-0.421028	-0.578137	-0.421028	-0.365297	-0.421028	-0.450205	-0.440374	-0.32985	-0.48038	-0.511664	-0.555342	0.964922	0.921563	-0.431798	-0.337242
5-dodecenoate (12:1n7)	5-Dodecenoic acid	Lipid	Medium Chain Fatty Acid	Diet (y~(diet+strain))	Log	AB	Log	0.0253059	-0.356547	-0.21467	0.167317	0.605305	0.356026	0.10721	-0.180456	0.0334238	0.0293838	-0.113509	-0.187087	1.06	0.44	0.61	1.47	4.03	2.27	1.28	0.66	1.08	1.07	0.77	0.65	0.04576	0.325342	0.0619089	-1.02885	-0.582004	0.385804	1.17163	0.760247	0.253442	-0.482029	0.0814898	0.0717619	-0.294574	-0.501179	0.862537	0.765757	0.0253059	-0.356547
N-acetylglucosamine/N-acetylgalactosamine	N-Acetyl-D-glucosamine/N-Acetylgalactosamine	Carbohydrate	Aminosugar Metabolism	Diet (y~(diet+strain))	NONE	NA	Imputed Raw Data	0.99	1.06	0.76	1.96	2.59	1.65	1.17	0.78	0.91	1.31	0.74	0.79	0.99	1.06	0.76	1.96	2.59	1.65	1.17	0.78	0.91	1.31	0.74	0.79	0.543978	0.509768	-0.0123208	0.0698393	-0.367707	0.663498	0.862679	0.520781	0.1822	-0.329972	-0.118905	0.302121	-0.40713	-0.311701	0.498729	0.613404	-0.00436481	0.0253059
mannose	D-Mannose	Carbohydrate	Fructose, Mannose and Galactose Metabolism	Diet (y~(diet+strain))	NONE	NA	Imputed Raw Data	0.98	0.84	0.88	0.64	0.31	0.38	1.08	1.14	1.1	1.03	1.09	1.01	0.98	0.84	0.88	0.64	0.31	0.38	1.08	1.14	1.1	1.03	1.09	1.01	0.391338	0.453633	-0.0243424	-0.18097	-0.138678	-0.362923	-0.555634	-0.525944	0.102287	0.184166	0.129089	0.0374357	0.115626	0.0123556	0.663423	0.598145	-0.00877392	-0.0757207
O-sulfo-L-tyrosine	NA	Xenobiotics	Chemical	Diet (y~(diet+strain))	NONE	NA	Imputed Raw Data	0.92	1.27	0.65	1.26	1.22	1.36	1.23	0.8	1.3	0.53	0.25	0.82	0.92	1.27	0.65	1.26	1.22	1.36	1.23	0.8	1.3	0.53	0.25	0.82	0.374137	0.842557	-0.0827926	0.298833	-0.340108	0.287263	0.241355	0.404603	0.252776	-0.201568	0.333764	-0.442089	-0.64241	-0.182242	0.60769	0.91989	-0.0362122	0.103804
picolinate	Picolinic acid	Amino Acid	Tryptophan Metabolism	Diet (y~(diet+strain))	NONE	NA	Imputed Raw Data	0.58	0.7	2.13	1.92	2.15	1.8	1.01	1.14	1.52	0.76	0.69	0.49	0.58	0.7	2.13	1.92	2.15	1.8	1.01	1.14	1.52	0.76	0.69	0.49	0.315731	0.335949	-0.521056	-0.353007	0.92332	0.780638	0.93644	0.694667	0.0105371	0.141938	0.479014	-0.275729	-0.366285	-0.662039	0.219255	0.429859	-0.236572	-0.154902
N6-methyladenosine	N6-Methyladenosine	Nucleotide	Purine Metabolism, Adenine containing	Diet (y~(diet+strain))	NONE	NA	Imputed Raw Data	0.84	0.9	1.02	1.2	1.27	1.08	1.08	0.93	1.05	1.01	0.86	1.03	0.84	0.9	1.02	1.2	1.27	1.08	1.08	0.93	1.05	1.01	0.86	1.03	0.6897	0.923312	-0.168688	-0.103595	0.0200538	0.191927	0.255063	0.0790019	0.0790019	-0.0719063	0.0497498	0.0100531	-0.146726	0.030003	0.588531	0.957945	-0.0757207	-0.0457575
oleoyl-linoleoyl-glycerol (18:1/18:2) [2]	#2	Lipid	Diacylglycerol	Diet (y~(diet+strain))	BoxCox	AB	BoxCox	-0.0917734	-0.325503	-0.304593	-0.194235	0.136282	0.28095	0.136282	-0.0208518	0.271682	-0.210999	-0.0546335	-0.0917734	0.92	0.78	0.79	0.85	1.17	1.5	1.17	0.98	1.47	0.84	0.95	0.92	0.0181549	0.759884	-0.0917734	-0.325503	-0.304593	-0.194235	0.136282	0.28095	0.136282	-0.0208518	0.271682	-0.210999	-0.0546335	-0.0917734	0.259205	0.642885	-0.0362122	-0.107905
fructose	D-Fructose	Carbohydrate	Fructose, Mannose and Galactose Metabolism	Diet (y~(diet+strain))	NONE	NA	Imputed Raw Data	1.18	0.79	0.8	0.47	0.1	0.19	1.17	1.18	1.1	1.13	1.15	0.99	1.18	0.79	0.8	0.47	0.1	0.19	1.17	1.18	1.1	1.13	1.15	0.99	0.843243	0.472839	0.235342	-0.24392	-0.233095	-0.544491	-0.757189	-0.722168	0.221662	0.235342	0.127873	0.167644	0.194512	-0.0123829	0.114585	0.43738	0.071882	-0.102373
anthranilate	2-Aminobenzoic acid	Amino Acid	Tryptophan Metabolism	Diet (y~(diet+strain))	NONE	NA	Imputed Raw Data	0.84	0.81	1.72	1.56	2.97	2.21	0.8	0.69	1.19	0.66	0.71	0.53	0.84	0.81	1.72	1.56	2.97	2.21	0.8	0.69	1.19	0.66	0.71	0.53	0.412031	0.321919	-0.203825	-0.249552	0.496513	0.420394	0.838756	0.669782	-0.26544	-0.465575	0.180111	-0.529863	-0.425291	-0.877988	0.606998	0.886393	-0.0757207	-0.091515
sphinganine	Sphinganine	Lipid	Sphingolipid Metabolism	Diet (y~(diet+strain))	Log	AB	Log	-0.337242	-0.275724	-0.161151	0.0293838	0.418301	0.064458	-0.267606	-0.173925	-0.275724	-0.119186	-0.259637	-0.30103	0.46	0.53	0.69	1.07	2.62	1.16	0.54	0.67	0.53	0.76	0.55	0.5	0.00319666	0.127992	-0.644372	-0.474256	-0.229546	0.0312426	0.26581	0.0651332	-0.454042	-0.252887	-0.474256	-0.158818	-0.434669	-0.540491	0.125114	0.973499	-0.337242	-0.275724
azelate (nonanedioate)	Azelaic acid	Lipid	Fatty Acid, Dicarboxylate	Diet (y~(diet+strain))	NONE	NA	Imputed Raw Data	0.71	0.91	1.15	1.86	1.45	1.19	1.06	1.46	1.1	1.07	1.02	0.72	0.71	0.91	1.15	1.86	1.45	1.19	1.06	1.46	1.1	1.07	1.02	0.72	0.612931	0.826581	-0.369856	-0.102783	0.153643	0.694515	0.411996	0.191473	0.063863	0.419724	0.104604	0.07418	0.0216729	-0.354935	0.603347	0.957593	-0.148742	-0.0409586
pyridoxal phosphate	Pyridoxal 5'-phosphate	Cofactors and Vitamins	Vitamin B6 Metabolism	Diet (y~(diet+strain))	NONE	NA	Imputed Raw Data	0.65	0.76	0.91	1.48	1.42	1.09	1.04	0.67	0.82	0.94	0.73	0.86	0.65	0.76	0.91	1.48	1.42	1.09	1.04	0.67	0.82	0.94	0.73	0.86	0.382684	0.972059	-0.431208	-0.260088	-0.0840177	0.29734	0.269525	0.0722464	0.0334003	-0.396618	-0.183203	-0.0545188	-0.302461	-0.136977	0.978836	0.594777	-0.187087	-0.119186
linoleoyl-linolenoyl-glycerol (18:2/18:3) [2]*	DG(18:2(9Z,12Z)/18:3(9Z,12Z,15Z)/0:0)	Lipid	Diacylglycerol	Diet (y~(diet+strain))	BoxCox	AB	BoxCox	-0.216624	-0.526959	-0.621053	0.502338	0.223392	0.641621	-0.0449644	-0.422371	0.311349	0.0906231	0.0716281	-0.0109458	0.83	0.66	0.62	1.76	1.25	2.17	0.96	0.71	1.38	1.09	1.07	0.99	0.0194393	0.790363	-0.216624	-0.526959	-0.621053	0.502338	0.223392	0.641621	-0.0449644	-0.422371	0.311349	0.0906231	0.0716281	-0.0109458	0.351731	0.546219	-0.0809219	-0.180456
glycerophosphoethanolamine	Glycerylphosphorylethanolamine	Lipid	Phospholipid Metabolism	Diet (y~(diet+strain))	NONE	NA	Imputed Raw Data	1.21	1.45	1.65	0.94	0.76	0.57	0.63	0.73	1.01	0.79	0.8	0.6	1.21	1.45	1.65	0.94	0.76	0.57	0.63	0.73	1.01	0.79	0.8	0.6	0.84011	0.755789	0.15839	0.302181	0.401108	-0.052991	-0.241145	-0.511573	-0.415367	-0.277889	0.00844839	-0.206157	-0.194859	-0.461978	0.303011	0.89436	0.0827854	0.161368
choline	Choline	Lipid	Phospholipid Metabolism	Diet (y~(diet+strain))	NONE	NA	Imputed Raw Data	0.86	1	1.26	1.24	1.36	1.18	0.91	0.95	0.91	0.84	0.84	0.79	0.86	1	1.26	1.24	1.36	1.18	0.91	0.95	0.91	0.84	0.84	0.79	0.729982	0.210918	-0.167544	0	0.192584	0.181321	0.242725	0.144614	-0.100225	-0.0527239	-0.100225	-0.197326	-0.197326	-0.280204	0.1791	0.353661	-0.0655015	0
kynurenine	L-Kynurenine	Amino Acid	Tryptophan Metabolism	Diet (y~(diet+strain))	NONE	NA	Imputed Raw Data	0.59	0.8	1.89	1.64	2.47	2.92	0.52	0.66	0.88	0.37	0.59	0.39	0.59	0.8	1.89	1.64	2.47	2.92	0.52	0.66	0.88	0.37	0.59	0.39	0.640105	0.272677	-0.499745	-0.200403	0.494398	0.393334	0.672194	0.775384	-0.633346	-0.385882	-0.112932	-1.02345	-0.499745	-0.960101	0.303972	0.729655	-0.229148	-0.09691
3-aminoisobutyrate	3-Aminoisobutanoic acid	Nucleotide	Pyrimidine Metabolism, Thymine containing	Diet (y~(diet+strain))	NONE	NA	Imputed Raw Data	0.73	0.71	1.01	1.13	1.88	0.98	1.27	1	1.35	1.03	0.58	0.49	0.73	0.71	1.01	1.13	1.88	0.98	1.27	1	1.35	1.03	0.58	0.49	0.380691	0.688217	-0.297525	-0.323541	0.0094912	0.116939	0.612551	-0.0192545	0.22943	0	0.288554	0.0282101	-0.511746	-0.667076	0.774581	0.97085	-0.136677	-0.148742
1-palmitoyl-2-linoleoyl-GPG (16:0/18:2)	PG(16:0/18:2(9Z,12Z))	Lipid	Phospholipid Metabolism	Diet (y~(diet+strain))	NONE	NA	Imputed Raw Data	0.85	1.16	1.03	0.29	0.84	0.62	1.92	2.14	2.02	0.53	0.78	1.43	0.85	1.16	1.03	0.29	0.84	0.62	1.92	2.14	2.02	0.53	0.78	1.43	0.898336	0.243882	-0.153248	0.154009	0.0295595	-0.858255	-0.16382	-0.410331	0.795589	0.961741	0.871972	-0.520693	-0.228296	0.396515	0.92805	0.103556	-0.0705811	0.064458
threonine	L-Threonine	Amino Acid	Glycine, Serine and Threonine Metabolism	Diet (y~(diet+strain))	NONE	NA	Imputed Raw Data	0.93	0.94	0.97	1.19	1	1.1	1.04	0.9	1.08	0.95	0.92	0.76	0.93	0.94	0.97	1.19	1	1.1	1.04	0.9	1.08	0.95	0.92	0.76	0.674069	0.715026	-0.0699976	-0.0599989	-0.0300008	0.190065	0	0.100022	0.0400053	-0.0999918	0.0800152	-0.0499999	-0.079996	-0.239923	0.673732	0.715429	-0.0315171	-0.0268721
flavin mononucleotide (FMN)	Flavin Mononucleotide	Cofactors and Vitamins	Riboflavin Metabolism	Diet (y~(diet+strain))	NONE	NA	Imputed Raw Data	0.75	0.56	0.78	1.04	1.73	0.92	1.01	0.79	0.82	0.9	0.72	0.75	0.75	0.56	0.78	1.04	1.73	0.92	1.01	0.79	0.82	0.9	0.72	0.75	0.0529588	0.295181	-0.248798	-0.596392	-0.21007	0.028222	0.302633	-0.0642016	0.00727561	-0.197847	-0.163051	-0.0821286	-0.290921	-0.248798	0.841394	0.929867	-0.124939	-0.251812
linoleoyl-arachidonoyl-glycerol (18:2/20:4) [1]*	DG(18:2(9Z,12Z)/20:4(5Z,8Z,11Z,14Z)/0:0)	Lipid	Diacylglycerol	Diet (y~(diet+strain))	BoxCox	AB	BoxCox	0	-0.237847	-0.0272924	0.199394	0.425617	1.60215	0.152369	-0.122937	0.405925	0.0699866	-1.40497	-1.40497	1	0.76	0.97	1.24	1.56	4.26	1.18	0.87	1.53	1.08	0.13	0.13	0.0200897	0.282159	0	-0.237847	-0.0272924	0.199394	0.425617	1.60215	0.152369	-0.122937	0.405925	0.0699866	-1.40497	-1.40497	0.846791	0.868334	0	-0.119186
2-aminoadipate	Aminoadipic acid	Amino Acid	Lysine Metabolism	Diet (y~(diet+strain))	NONE	NA	Imputed Raw Data	0.12	0.31	0.81	0.61	0.58	0.57	0.27	0.45	0.41	0.03	0.16	0.09	0.12	0.31	0.81	0.61	0.58	0.57	0.27	0.45	0.41	0.03	0.16	0.09	0.697749	0.228851	-0.701245	-0.48889	-0.114176	-0.247309	-0.268769	-0.276025	-0.527545	-0.367697	-0.400475	-0.860716	-0.648754	-0.745644	0.135835	0.432618	-0.920819	-0.508638
suberate (octanedioate)	Suberic acid	Lipid	Fatty Acid, Dicarboxylate	Diet (y~(diet+strain))	NONE	NA	Imputed Raw Data	0.95	0.73	1.03	1.28	1.7	0.96	1.05	1.31	1	0.78	0.92	0.82	0.95	0.73	1.03	1.28	1.7	0.96	1.05	1.31	1	0.78	0.92	0.82	0.397816	0.44721	-0.0546991	-0.393678	0.0300623	0.221853	0.409028	-0.0432643	0.0490703	0.239569	0	-0.298356	-0.0906253	-0.231137	0.999166	0.565297	-0.0222764	-0.136677
imidazole lactate	Imidazole lactate	Amino Acid	Histidine Metabolism	Diet (y~(diet+strain))	NONE	NA	Imputed Raw Data	2.16	2.08	1.11	0.99	1.05	0.75	1.53	1.37	1.56	1.41	1.72	1.59	2.16	2.08	1.11	0.99	1.05	0.75	1.53	1.37	1.56	1.41	1.72	1.59	0.227545	0.356592	1.07129	1.01702	0.140814	-0.0134906	0.0656667	-0.381319	0.582293	0.428878	0.609422	0.468701	0.746566	0.636082	0.546305	0.510656	0.334454	0.318063
2-hydroxybutyrate/2-hydroxyisobutyrate	2-Hydroxybutyric acid/Alpha-Hydroxyisobutyric acid	Amino Acid	Methionine, Cysteine, SAM and Taurine Metabolism	Diet (y~(diet+strain))	NONE	NA	Imputed Raw Data	0.51	0.57	1.14	1.34	1.15	1.35	0.65	0.86	0.54	0.54	0.71	0.47	0.51	0.57	1.14	1.34	1.15	1.35	0.65	0.86	0.54	0.54	0.71	0.47	0.388557	0.549185	-0.513405	-0.42769	0.0983873	0.219088	0.104928	0.224623	-0.326943	-0.113859	-0.469311	-0.469311	-0.259497	-0.57658	0.412775	0.691794	-0.29243	-0.244125
5-methyl-2'-deoxycytidine	5-Methyldeoxycytidine	Nucleotide	Pyrimidine Metabolism, Cytidine containing	Diet (y~(diet+strain))	NONE	NA	Imputed Raw Data	0.73	0.57	0.68	1.72	1.26	0.78	1	1.13	0.74	0.94	0.62	0.46	0.73	0.57	0.68	1.72	1.26	0.78	1	1.13	0.74	0.94	0.62	0.46	0.485356	0.398004	-0.258689	-0.484042	-0.321243	0.381491	0.171869	-0.20173	0	0.0926982	-0.246878	-0.0485355	-0.405155	-0.696543	0.948415	0.874948	-0.136677	-0.244125
1-linoleoyl-GPG (18:2)*	NA	Lipid	Lysolipid	Diet (y~(diet+strain))	NONE	NA	Imputed Raw Data	1.71	2.78	2.97	0.96	1.2	1.4	2.24	2.35	1.18	2.98	2.56	1.56	1.71	2.78	2.97	0.96	1.2	1.4	2.24	2.35	1.18	2.98	2.56	1.56	0.477377	0.806141	0.91086	1.85211	1.98952	-0.0642826	0.295513	0.556442	1.41919	1.51321	0.267686	1.99657	1.684	0.745914	0.560254	0.79154	0.232996	0.444045
flavin adenine dinucleotide (FAD)	FAD	Cofactors and Vitamins	Riboflavin Metabolism	Diet (y~(diet+strain))	NONE	NA	Imputed Raw Data	0.84	0.64	0.68	1.17	1.5	0.9	1.07	0.87	0.88	0.81	0.85	1	0.84	0.64	0.68	1.17	1.5	0.9	1.07	0.87	0.88	0.81	0.85	1	0.132295	0.459429	-0.157923	-0.474956	-0.395682	0.118069	0.267221	-0.0917193	0.0534369	-0.123611	-0.112724	-0.194937	-0.1462	0	0.73483	0.94298	-0.0757207	-0.19382
serine	L-Serine	Amino Acid	Glycine, Serine and Threonine Metabolism	Diet (y~(diet+strain))	NONE	NA	Imputed Raw Data	0.98	0.92	0.83	1.28	0.93	1.07	1	0.95	0.98	0.94	0.84	0.69	0.98	0.92	0.83	1.28	0.93	1.07	1	0.95	0.98	0.94	0.84	0.69	0.924235	0.647908	-0.0191725	-0.0787241	-0.174457	0.239443	-0.0685773	0.0646704	0	-0.0485547	-0.0191725	-0.0585214	-0.163403	-0.342268	0.947297	0.839803	-0.00877392	-0.0362122
choline phosphate	Phosphorylcholine	Lipid	Phospholipid Metabolism	Diet (y~(diet+strain))	NONE	NA	Imputed Raw Data	1.72	1.02	1.5	1	0.89	1.08	1.4	1.68	1.65	1.67	1.8	1.76	1.72	1.02	1.5	1	0.89	1.08	1.4	1.68	1.65	1.67	1.8	1.76	0.79085	0.414678	0.707591	0.0160769	0.46435	0	-0.08448	0.065605	0.361412	0.661682	0.627736	0.65032	0.801614	0.754237	0.828831	0.471028	0.235528	0.00860017
palmitoyl-linoleoyl-glycerol (16:0/18:2) [2]*	#2	Lipid	Diacylglycerol	Diet (y~(diet+strain))	NONE	NA	Imputed Raw Data	1.03	0.87	0.82	0.78	1	1.13	1.12	1.25	1.31	0.88	0.99	0.97	1.03	0.87	0.82	0.78	1	1.13	1.12	1.25	1.31	0.88	0.99	0.97	0.568937	0.507573	0.0295818	-0.138994	-0.197882	-0.247551	0	0.122494	0.113569	0.22401	0.271279	-0.127611	-0.0100518	-0.0304536	0.659447	0.377941	0.0128372	-0.0604807
2-aminooctanoate	DL-2-Aminooctanoic acid	Lipid	Fatty Acid, Amino	Diet (y~(diet+strain))	NONE	NA	Imputed Raw Data	1.01	1.09	0.64	1	2.04	0.99	0.83	0.93	0.95	0.54	0.43	0.78	1.01	1.09	0.64	1	2.04	0.99	0.83	0.93	0.95	0.54	0.43	0.78	0.136307	0.175445	0.00835942	0.0717248	-0.396773	0	0.550048	-0.00846423	-0.160377	-0.0615905	-0.0434183	-0.559645	-0.788969	-0.215511	0.643876	0.702102	0.00432137	0.0374265
1-palmitoyl-GPS (16:0)*	NA	Lipid	Lysolipid	Diet (y~(diet+strain))	NONE	NA	Imputed Raw Data	2.36	1.15	1.56	0.57	0.57	1	1.47	1.43	0.88	1.25	1.16	1.1	2.36	1.15	1.56	0.57	0.57	1	1.47	1.43	0.88	1.25	1.16	1.1	0.516084	0.258949	0.998158	0.156284	0.505475	-0.60549	-0.60549	0	0.436528	0.404668	-0.140913	0.250642	0.166042	0.106324	0.744809	0.635534	0.372912	0.0606978
7-methylguanine	7-Methylguanine	Nucleotide	Purine Metabolism, Guanine containing	Diet (y~(diet+strain))	NONE	NA	Imputed Raw Data	0.93	0.83	0.91	1.06	1.32	0.99	0.89	0.92	1.08	0.96	0.86	0.82	0.93	0.83	0.91	1.06	1.32	0.99	0.89	0.92	1.08	0.96	0.86	0.82	0.0795776	0.663942	-0.0682315	-0.19726	-0.0906752	0.048051	0.186117	-0.00886908	-0.114649	-0.0792704	0.0623163	-0.0371594	-0.153794	-0.21282	0.363055	0.946347	-0.0315171	-0.0809219
N-acetylphenylalanine	N-Acetyl-L-phenylalanine	Amino Acid	Phenylalanine and Tyrosine Metabolism	Diet (y~(diet+strain))	NONE	NA	Imputed Raw Data	0.95	1.1	0.92	1.52	1.43	1.23	0.65	0.77	0.88	0.68	0.98	0.7	0.95	1.1	0.92	1.52	1.43	1.23	0.65	0.77	0.88	0.68	0.98	0.7	0.340445	0.866872	-0.0483963	0.0887557	-0.078899	0.378875	0.325399	0.190869	-0.420597	-0.251305	-0.121445	-0.375008	-0.0190086	-0.345912	0.492045	0.376522	-0.0222764	0.0413927
UDP-N-acetylglucosamine		Carbohydrate	Nucleotide Sugar	Diet (y~(diet+strain))	NONE	NA	Imputed Raw Data	1.04	1.08	1.29	0.31	0.04	0.45	0.83	1.32	1.76	1.03	1.23	1.68	1.04	1.08	1.29	0.31	0.04	0.45	0.83	1.32	1.76	1.03	1.23	1.68	0.985261	0.38466	0.0387687	0.0773842	0.277829	-0.704037	-1.02238	-0.553724	-0.166647	0.306177	0.715072	0.0290912	0.220928	0.641597	0.899817	0.47531	0.0170333	0.0334238
14,15-DiHETrE	14,15-DiHETrE	Lipid	Fatty Acid, Dihydroxy	Diet (y~(diet+strain))	NONE	NA	Imputed Raw Data	0.73	0.68	1.02	0.79	1.86	1.33	1.12	1	1.12	0.83	0.87	0.9	0.73	0.68	1.02	0.79	1.86	1.33	1.12	1	1.12	0.83	0.87	0.9	0.161371	0.282733	-0.379966	-0.491727	0.0186989	-0.268099	0.394992	0.224559	0.100242	0	0.100242	-0.204262	-0.147457	-0.108832	0.506876	0.775033	-0.136677	-0.167491
urate	Uric acid	Nucleotide	Purine Metabolism, (Hypo)Xanthine/Inosine containing	Diet (y~(diet+strain))	NONE	NA	Imputed Raw Data	1.03	1.12	0.83	1.62	2.52	1.61	1.26	1.05	0.79	1.3	1	0.97	1.03	1.12	0.83	1.62	2.52	1.61	1.26	1.05	0.79	1.3	1	0.97	0.0672706	0.449391	0.0411126	0.151539	-0.287545	0.545741	0.867355	0.540204	0.292649	0.0672471	-0.372706	0.327513	0	-0.0435915	0.812965	0.597388	0.0128372	0.049218
adenylosuccinate	Adenylsuccinic acid	Nucleotide	Purine Metabolism, Adenine containing	Diet (y~(diet+strain))	Log	AB	Log	0.0899051	0	0.120574	-0.60206	-0.60206	-0.327902	0.152288	0.0128372	0.130334	-0.275724	-0.0705811	0.311754	1.23	1	1.32	0.25	0.25	0.47	1.42	1.03	1.35	0.53	0.85	2.05	0.0205957	0.129082	0.180323	0	0.243676	-1.02271	-1.02271	-0.594219	0.3102	0.0252636	0.264038	-0.505937	-0.136097	0.660834	0.106834	0.221591	0.0899051	0
phenylalanylglycine	Phenylalanyl-Glycine	Peptide	Dipeptide	Diet (y~(diet+strain))	NONE	NA	Imputed Raw Data	1.51	2.21	1.29	0.7	0.39	1.31	0.77	1.05	1.34	1.17	1.19	1.18	1.51	2.21	1.29	0.7	0.39	1.31	0.77	1.05	1.34	1.17	1.19	1.18	0.732728	0.826195	0.493475	1.10836	0.286606	-0.319188	-0.687928	0.305751	-0.242125	0.0507334	0.334334	0.170154	0.189759	0.179967	0.838406	0.974457	0.178977	0.344392
gulonate*	Gulonic acid	Cofactors and Vitamins	Ascorbate and Aldarate Metabolism	Diet (y~(diet+strain))	NONE	NA	Imputed Raw Data	0.96	0.91	1.37	1.48	1.67	1.45	0.99	1.33	0.9	0.88	1.13	0.87	0.96	0.91	1.37	1.48	1.67	1.45	0.99	1.33	0.9	0.88	1.13	0.87	0.549265	0.969928	-0.048576	-0.113287	0.352118	0.43272	0.554472	0.41156	-0.0118949	0.320609	-0.126808	-0.154467	0.14134	-0.168618	0.427807	0.900184	-0.0177288	-0.0409586
lysine	L-Lysine	Amino Acid	Lysine Metabolism	Diet (y~(diet+strain))	NONE	NA	Imputed Raw Data	0.94	0.96	1.24	1.28	1.11	1.36	1.07	0.99	1.05	1.03	0.89	0.75	0.94	0.96	1.24	1.28	1.11	1.36	1.07	0.99	1.05	1.03	0.89	0.75	0.217886	0.655802	-0.0603098	-0.040177	0.238821	0.278287	0.109913	0.35696	0.0700383	-0.0100334	0.0500615	0.0300577	-0.110777	-0.253199	0.217131	0.670232	-0.0268721	-0.0177288
taurodeoxycholate	Taurodeoxycholic acid	Lipid	Secondary Bile Acid Metabolism	Diet (y~(diet+strain))	NONE	NA	Imputed Raw Data	0.36	0.6	0.26	1.34	0.68	1.08	1.1	0.56	0.17	0.57	0.37	0.24	0.36	0.6	0.26	1.34	0.68	1.08	1.1	0.56	0.17	0.57	0.37	0.24	0.129203	0.731081	-0.524858	-0.26712	-0.684308	0.157402	-0.202551	0.0410787	0.0509055	-0.302471	-0.887101	-0.293418	-0.511266	-0.722974	0.571133	0.385831	-0.443697	-0.221849
propionylglycine		Lipid	Fatty Acid Metabolism (also BCAA Metabolism)	Diet (y~(diet+strain))	NONE	NA	Imputed Raw Data	1.02	0.52	1.45	1.03	1.67	1.85	0.85	1.65	1.68	0.46	1	0.87	1.02	0.52	1.45	1.03	1.67	1.85	0.85	1.65	1.68	0.46	1	0.87	0.315693	0.855476	0.020318	-0.528679	0.43527	0.0304375	0.634589	0.792536	-0.15602	0.616769	0.643478	-0.602473	0	-0.134821	0.305587	0.870975	0.00860017	-0.283997
gamma-glutamylhistidine	gamma-Glutamylhistidine	Peptide	Gamma-glutamyl Amino Acid	Diet (y~(diet+strain))	BoxCox	AB	BoxCox	-1.25158	-0.0980402	-0.763559	-0.351385	0.00977336	0.766399	-0.233669	-0.0861608	0.653125	-0.351385	-0.0861608	-0.645048	0.45	0.91	0.57	0.74	1.01	5.4	0.81	0.92	3.19	0.74	0.92	0.61	0.000357277	0.319499	-1.25158	-0.0980402	-0.763559	-0.351385	0.00977336	0.766399	-0.233669	-0.0861608	0.653125	-0.351385	-0.0861608	-0.645048	0.809595	0.83498	-0.346787	-0.0409586
phenol sulfate	NA	Amino Acid	Phenylalanine and Tyrosine Metabolism	Diet (y~(diet+strain))	NONE	NA	Imputed Raw Data	1.11	0.67	0.04	0.56	0.43	0.86	1.21	0.99	1.26	0.39	0.26	0.4	1.11	0.67	0.04	0.56	0.43	0.86	1.21	0.99	1.26	0.39	0.26	0.4	0.393808	0.352151	0.109532	-0.329071	-0.961214	-0.438959	-0.568997	-0.139511	0.209051	-0.00996096	0.258791	-0.609054	-0.739424	-0.599038	0.390431	0.351253	0.045323	-0.173925
2'-deoxyadenosine 5'-monophosphate	Deoxyadenosine monophosphate	Nucleotide	Purine Metabolism, Adenine containing	Diet (y~(diet+strain))	NONE	NA	Imputed Raw Data	0.66	0.58	0.44	1.1	1.27	0.58	1.28	0.85	0.81	0.84	0.67	0.83	0.66	0.58	0.44	1.1	1.27	0.58	1.28	0.85	0.81	0.84	0.67	0.83	0.0548375	0.732517	-0.323165	-0.434781	-0.693092	0.0670469	0.163554	-0.434781	0.168667	-0.120218	-0.15736	-0.129273	-0.310536	-0.138478	0.481026	0.485489	-0.180456	-0.236572
betaine aldehyde	Betaine aldehyde	Amino Acid	Glycine, Serine and Threonine Metabolism	Diet (y~(diet+strain))	NONE	NA	Imputed Raw Data	0.38	0.46	0.82	1.02	1.25	0.64	0.96	0.7	0.63	0.76	0.42	0.52	0.38	0.46	0.82	1.02	1.25	0.64	0.96	0.7	0.63	0.76	0.42	0.52	0.488984	0.806514	-0.644354	-0.521044	-0.136253	0.0137152	0.155813	-0.303404	-0.0282047	-0.243348	-0.313913	-0.187854	-0.579994	-0.440915	0.610952	0.987222	-0.420216	-0.337242
alpha-hydroxyisovalerate	2-Hydroxy-3-methylbutyric acid	Amino Acid	Leucine, Isoleucine and Valine Metabolism	Diet (y~(diet+strain))	NONE	NA	Imputed Raw Data	0.63	0.51	0.43	1.05	0.69	0.61	0.46	0.49	0.54	0.39	0.48	0.49	0.63	0.51	0.43	1.05	0.69	0.61	0.46	0.49	0.54	0.39	0.48	0.49	0.166402	0.172673	-0.14614	-0.255019	-0.371838	0.0103268	-0.108878	-0.16062	-0.322073	-0.279795	-0.222095	-0.453391	-0.293156	-0.279795	0.414377	0.731618	-0.200659	-0.29243
equol sulfate		Xenobiotics	Food Component/Plant	Diet (y~(diet+strain))	Cannot be transformed	NEITHER														0	0	0	0	0	0	0	0.01	0	0	0	0	0.000817443	0.000259668
palmitoleoyl-linoleoyl-glycerol (16:1/18:2) [1]*	NA	Lipid	Diacylglycerol	Diet (y~(diet+strain))	NONE	NA	Imputed Raw Data	1.01	0.75	0.3	1.11	2.91	2.2	0.96	0.62	0.84	0.82	0.86	0.94	1.01	0.75	0.3	1.11	2.91	2.2	0.96	0.62	0.84	0.82	0.86	0.94	0.534129	0.363965	0.00947929	-0.27151	-1.10421	0.099716	1.05228	0.76986	-0.0388274	-0.448476	-0.165139	-0.187821	-0.142958	-0.0588131	0.803155	0.772158	0.00432137	-0.124939
1-arachidonoyl-GPC (20:4n6)*	LysoPC(20:4(5Z,8Z,11Z,14Z))	Lipid	Lysolipid	Diet (y~(diet+strain))	NONE	NA	Imputed Raw Data	2.82	2.19	2.18	1.13	0.78	2.06	2.01	1.28	1.55	2.24	1.81	1.36	2.82	2.19	2.18	1.13	0.78	2.06	2.01	1.28	1.55	2.24	1.81	1.36	0.763039	0.603046	1.83452	1.18138	1.17114	0.124596	-0.207368	1.04861	0.997741	0.270003	0.535614	1.23265	0.795469	0.34821	0.728581	0.625139	0.450249	0.340444
tyrosine	L-Tyrosine	Amino Acid	Phenylalanine and Tyrosine Metabolism	Diet (y~(diet+strain))	NONE	NA	Imputed Raw Data	0.77	0.61	0.36	1.23	0.9	0.73	0.62	0.85	0.97	0.76	0.66	0.63	0.77	0.61	0.36	1.23	0.9	0.73	0.62	0.85	0.97	0.76	0.66	0.63	0.853714	0.963886	-0.210969	-0.375102	-0.677552	0.189963	-0.0887024	-0.250433	-0.364313	-0.13472	-0.0261728	-0.220746	-0.321922	-0.353602	0.927426	0.772226	-0.113509	-0.21467
dimethylarginine (SDMA + ADMA)	Asymmetric dimethylarginine	Amino Acid	Urea cycle; Arginine and Proline Metabolism	Diet (y~(diet+strain))	NONE	NA	Imputed Raw Data	0.97	1.02	1.13	1.23	1.09	1.4	1.17	1.08	1.04	1.16	0.85	0.75	0.97	1.02	1.13	1.23	1.09	1.4	1.17	1.08	1.04	1.16	0.85	0.75	0.966443	0.757396	-0.0292734	0.0196773	0.130136	0.233682	0.08954	0.416082	0.171207	0.0794667	0.0394819	0.160895	-0.143338	-0.234449	0.973753	0.823174	-0.0132283	0.00860017
alpha-ketoglutarate	Oxoglutaric acid	Energy	TCA Cycle	Diet (y~(diet+strain))	NONE	NA	Imputed Raw Data	3.36	4.38	4.49	1.02	1.1	2.66	4.06	1.85	2.41	3.87	2.44	1.98	3.36	4.38	4.49	1.02	1.1	2.66	4.06	1.85	2.41	3.87	2.44	1.98	0.700481	0.96554	2.50044	3.41092	3.50549	0.0255635	0.126509	1.83222	3.13208	0.995863	1.58248	2.96374	1.6128	1.13585	0.58877	0.881131	0.526339	0.641474
palmitoyl-docosahexaenoyl-glycerol [1]*		Lipid	Diacylglycerol	Diet (y~(diet+strain))	NONE	NA	Imputed Raw Data	0.87	0.96	0.53	0.9	1.15	0.3	1.33	1.71	1.34	0.56	0.63	0.93	0.87	0.96	0.53	0.9	1.15	0.3	1.33	1.71	1.34	0.56	0.63	0.93	0.672946	0.598268	-0.12688	-0.038575	-0.484655	-0.097202	0.141382	-0.76074	0.305093	0.633734	0.31402	-0.451152	-0.374664	-0.0677703	0.693778	0.486252	-0.0604807	-0.0177288
1-(1-enyl-palmitoyl)-2-linoleoyl-GPE (P-16:0/18:2)*	PE(P-16:0/18:2(9Z,12Z))	Lipid	Plasmalogen	Diet (y~(diet+strain))	NONE	NA	Imputed Raw Data	0.54	0.54	0.87	0.69	0.71	0.63	0.99	1.38	1.41	0.81	0.69	1.01	0.54	0.54	0.87	0.69	0.71	0.63	0.99	1.38	1.41	0.81	0.69	1.01	0.142198	0.634078	-0.526048	-0.526048	-0.107006	-0.299961	-0.275124	-0.381101	-0.0075098	0.224259	0.238156	-0.164453	-0.299961	0.00740317	0.0580937	0.79637	-0.267606	-0.267606
stearoyl-linoleoyl-glycerol (18:0/18:2) [2]*		Lipid	Diacylglycerol	Diet (y~(diet+strain))	NONE	NA	Imputed Raw Data	0.86	0.7	1.07	0.67	0.89	1.2	1.31	1.24	1.65	1	0.97	0.71	0.86	0.7	1.07	0.67	0.89	1.2	1.31	1.24	1.65	1	0.97	0.71	0.343582	0.816046	-0.148576	-0.350459	0.0668328	-0.393283	-0.114847	0.180355	0.267407	0.212878	0.497351	0	-0.0300505	-0.336581	0.825609	0.58434	-0.0655015	-0.154902
chenodeoxycholate	Chenodeoxycholic acid	Lipid	Primary Bile Acid Metabolism	Diet (y~(diet+strain))	NONE	NA	Imputed Raw Data	0.64	0.71	0.37	0.63	1.07	0.79	0.64	1.06	0.77	0.74	0.51	0.5	0.64	0.71	0.37	0.63	1.07	0.79	0.64	1.06	0.77	0.74	0.51	0.5	0.406611	0.925813	-0.31648	-0.246498	-0.652847	-0.326914	0.0516694	-0.172273	-0.31648	0.0444377	-0.190311	-0.218001	-0.462393	-0.474667	0.69898	0.824384	-0.19382	-0.148742
valylglutamine	Valyl-Glutamine	Peptide	Dipeptide	Diet (y~(diet+strain))	NONE	NA	Imputed Raw Data	1.05	1.85	0.63	0.46	0.33	0.5	0.95	0.98	1.46	0.96	0.75	1.02	1.05	1.85	0.63	0.46	0.33	0.5	0.95	0.98	1.46	0.96	0.75	1.02	0.189673	0.0615598	0.0388256	0.471185	-0.380731	-0.65391	-0.955384	-0.58034	-0.0410963	-0.0161522	0.294504	-0.0326834	-0.234241	0.0157894	0.659881	0.392184	0.0211893	0.267172
maltotetraose	Maltotetraose	Carbohydrate	Glycogen Metabolism	Diet (y~(diet+strain))	NONE	NA	Imputed Raw Data	3.53	0.83	1.93	0.01	0.01	0.01	2.71	3.43	2.01	1.88	3.76	3.23	3.53	0.83	1.93	0.01	0.01	0.01	2.71	3.43	2.01	1.88	3.76	3.23	0.0923734	0.872533	1.21652	-0.132946	0.557348	-1.55289	-1.55289	-1.55289	0.908154	1.18139	0.596847	0.532162	1.29513	1.10924	0.176032	0.855829	0.547775	-0.0809219
2-palmitoleoyl-GPC (16:1)*	NA	Lipid	Lysolipid	Diet (y~(diet+strain))	NONE	NA	Imputed Raw Data	4.24	2.18	1.43	0.6	0.44	1.22	1.88	1.16	0.91	1.91	1.79	1.02	4.24	2.18	1.43	0.6	0.44	1.22	1.88	1.16	0.91	1.91	1.79	1.02	0.0646011	0.321102	1.88922	1.02972	0.475682	-0.688573	-1.112	0.265109	0.836004	0.198029	-0.126308	0.85676	0.771623	0.0264743	0.95035	0.975166	0.627366	0.338456
19,20-DiHDPA	19,20-DiHDPA	Lipid	Fatty Acid, Dihydroxy	Diet (y~(diet+strain))	NONE	NA	Imputed Raw Data	0.71	0.63	0.73	0.72	1.47	1.09	0.88	0.95	0.87	0.52	0.96	0.75	0.71	0.63	0.73	0.72	1.47	1.09	0.88	0.95	0.87	0.52	0.96	0.75	0.608526	0.161262	-0.281469	-0.388882	-0.257215	-0.269225	0.274884	0.0651127	-0.100697	-0.0398044	-0.109946	-0.572093	-0.0316138	-0.233868	0.830488	0.200754	-0.148742	-0.200659
glutamate, gamma-methyl ester	NA	Amino Acid	Glutamate Metabolism	Diet (y~(diet+strain))	Log	B	Log	-0.00877392	0.045323	0.049218	-0.200659	-0.173925	-0.0222764	-0.102373	-0.124939	-0.00877392	-0.0705811	-0.124939	-0.0705811	0.98	1.11	1.12	0.63	0.67	0.95	0.79	0.75	0.98	0.85	0.75	0.85	0.0264172	0.760042	-0.0209688	0.117718	0.128614	-0.363537	-0.326944	-0.0521622	-0.212985	-0.251643	-0.0209688	-0.153807	-0.251643	-0.153807	0.0262086	0.808456	-0.00877392	0.045323
corticosterone	Corticosterone	Lipid	Steroid	Diet (y~(diet+strain))	NONE	NA	Imputed Raw Data	1.34	1.6	1.01	1.12	1.13	0.38	1.82	0.99	1.51	1.77	2.03	1.79	1.34	1.6	1.01	1.12	1.13	0.38	1.82	0.99	1.51	1.77	2.03	1.79	0.126081	0.829068	0.319694	0.607767	0.00843781	0.105185	0.114334	-0.396693	0.879471	-0.00837753	0.503923	0.815526	1.16182	0.840951	0.553813	0.849985	0.127105	0.20412
5-oxoproline	Pyroglutamic acid	Amino Acid	Glutathione Metabolism	Diet (y~(diet+strain))	BoxCox	AB	BoxCox	-0.0566983	-0.334756	-0.259233	-0.151536	0.0247067	0.183384	0	-0.125385	0.159299	-0.0781066	-0.138235	-0.0464975	0.94	0.75	0.79	0.86	1.03	1.32	1	0.88	1.26	0.92	0.87	0.95	0.0201403	0.913632	-0.0566983	-0.334756	-0.259233	-0.151536	0.0247067	0.183384	0	-0.125385	0.159299	-0.0781066	-0.138235	-0.0464975	0.348639	0.838701	-0.0268721	-0.124939
1-linolenoyl-GPC (18:3)*	LysoPC(18:3(9Z,12Z,15Z))	Lipid	Lysolipid	Diet (y~(diet+strain))	NONE	NA	Imputed Raw Data	3.36	2.42	2.32	1.01	0.87	1.6	2.34	0.98	1.39	2.63	1.15	1.24	3.36	2.42	2.32	1.01	0.87	1.6	2.34	0.98	1.39	2.63	1.15	1.24	0.43561	0.985565	1.92775	1.43626	1.37148	0.0171358	-0.242242	0.784972	1.38468	-0.0348622	0.555146	1.56294	0.238608	0.365407	0.984336	0.835124	0.526339	0.383815
linoleoyl-arachidonoyl-glycerol (18:2/20:4) [2]*	#2	Lipid	Diacylglycerol	Diet (y~(diet+strain))	BoxCox	AB	BoxCox	0.11027	-0.357393	0.0125192	0.119689	-0.286924	0.594436	0.11027	-0.204066	0.453671	-0.699155	-0.436258	-0.244033	1.1	0.8	1.01	1.11	0.83	3.94	1.1	0.87	1.87	0.69	0.77	0.85	0.00150729	0.108339	0.11027	-0.357393	0.0125192	0.119689	-0.286924	0.594436	0.11027	-0.204066	0.453671	-0.699155	-0.436258	-0.244033	0.565765	0.75627	0.0413927	-0.09691
phenylalanylalanine	Phenylalanyl-Alanine	Peptide	Dipeptide	Diet (y~(diet+strain))	NONE	NA	Imputed Raw Data	1.72	2.24	1.28	0.78	0.25	1.28	0.88	1.2	1.45	1.18	1.3	1	1.72	2.24	1.28	0.78	0.25	1.28	0.88	1.2	1.45	1.18	1.3	1	0.952444	0.956031	0.721194	1.24366	0.28009	-0.219635	-0.746255	0.28009	-0.119855	0.200009	0.450392	0.179995	0.300116	0	0.953026	0.949426	0.235528	0.350248
nicotinamide ribonucleotide (NMN)	Nicotinamide ribotide	Cofactors and Vitamins	Nicotinate and Nicotinamide Metabolism	Diet (y~(diet+strain))	NONE	NA	Imputed Raw Data	0.64	1.07	1.01	0.94	1.77	1.42	1.01	0.92	1.01	0.98	0.86	0.57	0.64	1.07	1.01	0.94	1.77	1.42	1.01	0.92	1.01	0.98	0.86	0.57	0.756014	0.349466	-0.421776	0.0665788	0.00974694	-0.0602679	0.584853	0.352905	0.00974694	-0.0810778	0.00974694	-0.0197427	-0.145879	-0.526471	0.513992	0.559424	-0.19382	0.0293838
3-hydroxyisobutyrate	(S)-3-Hydroxyisobutyric acid	Amino Acid	Leucine, Isoleucine and Valine Metabolism	Diet (y~(diet+strain))	NONE	NA	Imputed Raw Data	0.76	0.74	1.59	1.78	2.28	0.84	0.99	1.02	1.09	0.78	0.43	0.36	0.76	0.74	1.59	1.78	2.28	0.84	0.99	1.02	1.09	0.78	0.43	0.36	0.156015	0.194431	-0.254406	-0.279098	0.431158	0.536351	0.767386	-0.161692	-0.00932664	0.0183789	0.080003	-0.230351	-0.780591	-0.944259	0.150859	0.576802	-0.119186	-0.130768
N-monomethylarginine	L-Targinine	Amino Acid	Urea cycle; Arginine and Proline Metabolism	Diet (y~(diet+strain))	NONE	NA	Imputed Raw Data	0.9	0.94	1.16	1.1	1.01	1.32	1.03	1.01	0.99	0.98	0.82	0.8	0.9	0.94	1.16	1.1	1.01	1.32	1.03	1.01	0.99	0.98	0.82	0.8	0.340775	0.365682	-0.109157	-0.0629817	0.138895	0.0910866	0.00983899	0.247029	0.0289992	0.00983899	-0.0100181	-0.0202204	-0.213604	-0.242646	0.157979	0.646708	-0.0457575	-0.0268721
urea	Urea	Amino Acid	Urea cycle; Arginine and Proline Metabolism	Diet (y~(diet+strain))	NONE	NA	Imputed Raw Data	0.83	0.62	0.63	0.94	1.18	1.03	0.54	0.72	0.68	0.4	0.67	0.85	0.83	0.62	0.63	0.94	1.18	1.03	0.54	0.72	0.68	0.4	0.67	0.85	0.764675	0.623104	-0.171665	-0.381593	-0.371658	-0.0607432	0.183138	0.030431	-0.46081	-0.281955	-0.321887	-0.598176	-0.331854	-0.151542	0.803115	0.639088	-0.0809219	-0.207608
glutarate (pentanedioate)	Glutaric acid	Amino Acid	Lysine Metabolism	Diet (y~(diet+strain))	NONE	NA	Imputed Raw Data	0.55	0.85	1.87	1.35	1.02	1.52	0.72	1.04	0.71	0.42	0.69	0.44	0.55	0.85	1.87	1.35	1.02	1.52	0.72	1.04	0.71	0.42	0.69	0.44	0.998218	0.0842338	-0.509053	-0.135266	0.500128	0.24385	0.0163262	0.338144	-0.275797	0.0323027	-0.28775	-0.749233	-0.312223	-0.707317	0.467662	0.423278	-0.259637	-0.0705811
N-acetylaspartate (NAA)	N-Acetyl-L-aspartate	Amino Acid	Alanine and Aspartate Metabolism	Diet (y~(diet+strain))	NONE	NA	Imputed Raw Data	0.45	0.66	0.6	1.49	1.04	0.69	0.89	0.64	0.7	0.95	0.51	0.29	0.45	0.66	0.6	1.49	1.04	0.69	0.89	0.64	0.7	0.95	0.51	0.29	0.972721	0.226939	-0.544914	-0.298827	-0.362574	0.321667	0.0300572	-0.268505	-0.0873704	-0.319596	-0.258609	-0.0388108	-0.467397	-0.796354	0.999615	0.775935	-0.346787	-0.180456
2'-deoxyuridine	Deoxyuridine	Nucleotide	Pyrimidine Metabolism, Uracil containing	Diet (y~(diet+strain))	BoxCox	AB	BoxCox	-0.361588	-0.496337	-0.361588	0.2545	-0.0371921	-0.302124	-0.205482	-0.214062	-0.462592	-0.158069	-0.446628	-0.834459	0.51	0.42	0.51	2.06	0.92	0.56	0.66	0.65	0.44	0.72	0.45	0.28	0.0235847	0.0802739	-0.361588	-0.496337	-0.361588	0.2545	-0.0371921	-0.302124	-0.205482	-0.214062	-0.462592	-0.158069	-0.446628	-0.834459	0.825814	0.737819	-0.29243	-0.376751
2'-deoxycytidine 5'-monophosphate	dCMP	Nucleotide	Pyrimidine Metabolism, Cytidine containing	Diet (y~(diet+strain))	NONE	NA	Imputed Raw Data	0.72	0.6	0.51	1.37	1.2	0.6	1.07	0.93	0.64	0.92	0.55	0.68	0.72	0.6	0.51	1.37	1.2	0.6	1.07	0.93	0.64	0.92	0.55	0.68	0.311478	0.439109	-0.235939	-0.400518	-0.571957	0.168948	0.103658	-0.400518	0.040476	-0.0462598	-0.339132	-0.0534149	-0.489165	-0.284644	0.423321	0.596428	-0.142668	-0.221849
2-palmitoylglycerol (16:0)	MG(0:0/16:0/0:0)	Lipid	Monoacylglycerol	Diet (y~(diet+strain))	Log	B	Log	-0.79588	-0.79588	-0.79588	-0.79588	-0.29243	0.10721	-0.79588	-0.79588	-0.431798	-0.79588	-0.79588	-0.79588	0.16	0.16	0.16	0.16	0.51	1.28	0.16	0.16	0.37	0.16	0.16	0.16	0.00578419	0.0111176	-0.216014	-0.216014	-0.216014	-0.216014	-0.0161443	0.00221135	-0.216014	-0.216014	-0.0357802	-0.216014	-0.216014	-0.216014	0.00408982	0.348737	-0.79588	-0.79588
cytidine 5'-monophosphate (5'-CMP)	Cytidine monophosphate	Nucleotide	Pyrimidine Metabolism, Cytidine containing	Diet (y~(diet+strain))	NONE	NA	Imputed Raw Data	0.76	0.82	0.85	1.05	1.26	0.87	1.01	0.9	0.72	0.72	0.74	0.94	0.76	0.82	0.85	1.05	1.26	0.87	1.01	0.9	0.72	0.72	0.74	0.94	0.17455	0.942089	-0.244062	-0.163406	-0.12911	0.0316415	0.127152	-0.108121	0.0066916	-0.0791277	-0.308917	-0.308917	-0.275225	-0.0445535	0.256249	0.486207	-0.119186	-0.0861861
phenylalanine	L-Phenylalanine	Amino Acid	Phenylalanine and Tyrosine Metabolism	Diet (y~(diet+strain))	NONE	NA	Imputed Raw Data	0.99	1	1.01	1.19	0.97	1.17	1.04	0.98	0.96	1	0.93	0.81	0.99	1	1.01	1.19	0.97	1.17	1.04	0.98	0.96	1	0.93	0.81	0.889892	0.831054	-0.0100276	0	0.00996808	0.180185	-0.0302651	0.162065	0.0395247	-0.0201156	-0.040477	0	-0.0714979	-0.201933	0.887913	0.935406	-0.00436481	0
2-palmitoyl-GPC (16:0)*	NA	Lipid	Lysolipid	Diet (y~(diet+strain))	BoxCox	AB	BoxCox	1.36377	0.475873	0.989121	0.140127	-0.367937	0.65945	0.487712	0.451754	0.609098	1.31526	0.844353	0.156469	2.64	1.32	1.9	1.08	0.83	1.49	1.33	1.3	1.44	2.52	1.7	1.09	0.0199565	0.811562	1.36377	0.475873	0.989121	0.140127	-0.367937	0.65945	0.487712	0.451754	0.609098	1.31526	0.844353	0.156469	0.39526	0.476872	0.421604	0.120574
2-hydroxyphenylacetate	Ortho-Hydroxyphenylacetic acid	Amino Acid	Phenylalanine and Tyrosine Metabolism	Diet (y~(diet+strain))	NONE	NA	Imputed Raw Data	8.05	3.61	4.65	3.24	2.27	2.41	8.72	3.39	3.93	11.72	8.56	5.11	8.05	3.61	4.65	3.24	2.27	2.41	8.72	3.39	3.93	11.72	8.56	5.11	0.428878	0.424302	13.4823	9.84514	11.1523	9.23502	6.98119	7.38854	13.772	9.49434	10.302	14.7495	13.7059	11.599	0.648607	0.804806	0.905796	0.557507
4-hydroxy-nonenal-glutathione	4-Hydroxynonenal	Amino Acid	Glutathione Metabolism	Diet (y~(diet+strain))	NONE	NA	Imputed Raw Data	0.65	0.74	0.36	0.48	1.15	0.45	1.38	1.57	1.15	0.53	0.85	1.07	0.65	0.74	0.36	0.48	1.15	0.45	1.38	1.57	1.15	0.53	0.85	1.07	0.519094	0.725464	-0.340547	-0.243333	-0.732095	-0.551468	0.121881	-0.593573	0.290026	0.415581	0.121881	-0.484958	-0.13449	0.0582647	0.490749	0.520938	-0.187087	-0.130768
sebacate (decanedioate)	Sebacic acid	Lipid	Fatty Acid, Dicarboxylate	Diet (y~(diet+strain))	NONE	NA	Imputed Raw Data	1.2	1.04	0.5	3.29	2.26	0.86	1.05	1.22	0.81	1.06	0.5	0.5	1.2	1.04	0.5	3.29	2.26	0.86	1.05	1.22	0.81	1.06	0.5	0.5	0.51684	0.201365	0.179201	0.039384	-0.778545	1.01093	0.730321	-0.155858	0.048923	0.194967	-0.219745	0.0583445	-0.778545	-0.778545	0.802983	0.596862	0.0791812	0.0170333
1-linoleoyl-GPC (18:2)	LysoPC(18:2(9Z,12Z))	Lipid	Lysolipid	Diet (y~(diet+strain))	NONE	NA	Imputed Raw Data	2.94	2.28	1.76	1.23	0.82	1.75	2.21	1.13	1.35	2.36	1.48	1.38	2.94	2.28	1.76	1.23	0.82	1.75	2.21	1.13	1.35	2.36	1.48	1.38	0.497797	0.838641	1.78295	1.31617	0.871781	0.304361	-0.276675	0.862334	1.26103	0.177691	0.446701	1.37768	0.590727	0.480817	0.903659	0.960786	0.468347	0.357935
3-methylglutarylcarnitine (2)		Amino Acid	Lysine Metabolism	Diet (y~(diet+strain))	NONE	NA	Imputed Raw Data	0.7	0.81	0.9	0.85	0.36	0.36	0.8	0.73	0.67	0.75	0.78	1.12	0.7	0.81	0.9	0.85	0.36	0.36	0.8	0.73	0.67	0.75	0.78	1.12	0.770426	0.647877	-0.312051	-0.200378	-0.106572	-0.158944	-0.631501	-0.631501	-0.21067	-0.281939	-0.341893	-0.261717	-0.231172	0.130875	0.715612	0.729395	-0.154902	-0.091515
stearoyl ethanolamide	Stearoylethanolamide	Lipid	Endocannabinoid	Diet (y~(diet+strain))	NONE	NA	Imputed Raw Data	0.63	0.79	0.81	0.58	1.12	0.97	0.72	1.03	0.88	0.53	0.72	0.62	0.63	0.79	0.81	0.58	1.12	0.97	0.72	1.03	0.88	0.53	0.72	0.62	0.318257	0.510867	-0.345854	-0.164735	-0.146163	-0.418268	0.0714443	-0.0200263	-0.236091	0.0190949	-0.0865035	-0.501325	-0.236091	-0.359593	0.487174	0.442817	-0.200659	-0.102373
maltose	D-Maltose	Carbohydrate	Glycogen Metabolism	Diet (y~(diet+strain))	NONE	NA	Imputed Raw Data	1.53	0.79	0.94	0.57	0	0.25	1.16	1.1	1.56	1.05	1.28	0.99	1.53	0.79	0.94	0.57	0	0.25	1.16	1.1	1.56	1.05	1.28	0.99	0.870279	0.495863															0.184691	-0.102373
uracil	Uracil	Nucleotide	Pyrimidine Metabolism, Uracil containing	Diet (y~(diet+strain))	NONE	NA	Imputed Raw Data	0.39	0.87	1.11	1.68	1.1	1.2	0.46	0.38	0.44	0.46	0.33	0.33	0.39	0.87	1.11	1.68	1.1	1.2	0.46	0.38	0.44	0.46	0.33	0.33	0.71088	0.149461	-0.585278	-0.0735562	0.0525484	0.241246	0.0480762	0.0904251	-0.466456	-0.604685	-0.497699	-0.466456	-0.71361	-0.71361	0.0352792	0.315645	-0.408935	-0.0604807
S-methylcysteine	Methylcysteine	Amino Acid	Methionine, Cysteine, SAM and Taurine Metabolism	Diet (y~(diet+strain))	NONE	NA	Imputed Raw Data	0.64	0.87	0.92	0.98	1.41	0.94	1	0.77	1.08	1.02	0.77	0.47	0.64	0.87	0.92	0.98	1.41	0.94	1	0.77	1.08	1.02	0.77	0.47	0.890246	0.931082	-0.36407	-0.128762	-0.0789201	-0.0196389	0.391303	-0.0590974	0	-0.229762	0.0779839	0.0195804	-0.229762	-0.546157	0.88516	0.876976	-0.19382	-0.0604807
5-methylthioadenosine (MTA)	5'-Methylthioadenosine	Amino Acid	Polyamine Metabolism	Diet (y~(diet+strain))	NONE	NA	Imputed Raw Data	1.47	1.04	0.54	0.47	0.58	0.45	2.42	0.9	1.75	3.39	1.39	1.48	1.47	1.04	0.54	0.47	0.58	0.45	2.42	0.9	1.75	3.39	1.39	1.48	0.190921	0.0905048	0.404216	0.0434582	-0.759214	-0.951875	-0.663329	-1.01399	0.858671	-0.119472	0.571442	1.12746	0.348542	0.410893	0.734886	0.927284	0.167317	0.0170333
cysteine sulfinic acid	3-Sulfinoalanine	Amino Acid	Methionine, Cysteine, SAM and Taurine Metabolism	Diet (y~(diet+strain))	BoxCox	AB	BoxCox	-0.324218	-0.82601	-0.82601	-0.610056	0.124866	-0.610056	-0.102915	0.216258	0.0892845	-0.170305	-0.324218	-0.222006	0.58	0.3	0.3	0.39	1.28	0.39	0.83	1.56	1.19	0.74	0.58	0.68	0.00787839	0.634089	-0.324218	-0.82601	-0.82601	-0.610056	0.124866	-0.610056	-0.102915	0.216258	0.0892845	-0.170305	-0.324218	-0.222006	0.183216	0.212282	-0.236572	-0.522879
pimeloylcarnitine/3-methyladipoylcarnitine	NA	Lipid	Fatty Acid Metabolism(Acyl Carnitine)	Diet (y~(diet+strain))	BoxCox	AB	BoxCox	-0.269837	-0.322207	-0.423055	-0.465489	-0.69626	-0.69626	-0.497251	-0.0216686	-0.212024	-0.385655	-0.175256	-0.00906119	0.43	0.37	0.28	0.25	0.14	0.14	0.23	0.93	0.51	0.31	0.57	0.97	0.889921	0.0174016	-0.269837	-0.322207	-0.423055	-0.465489	-0.69626	-0.69626	-0.497251	-0.0216686	-0.212024	-0.385655	-0.175256	-0.00906119	0.844747	0.32842	-0.366532	-0.431798
palmitoyl ethanolamide	Palmitoylethanolamide	Lipid	Endocannabinoid	Diet (y~(diet+strain))	NONE	NA	Imputed Raw Data	1.41	1.2	1.32	0.57	1.09	0.98	1.12	0.99	0.8	1.18	1.12	0.72	1.41	1.2	1.32	0.57	1.09	0.98	1.12	0.99	0.8	1.18	1.12	0.72	0.776268	0.383	0.488406	0.217487	0.36696	-0.333694	0.0929756	-0.0195738	0.125747	-0.00983633	-0.177944	0.193959	0.125747	-0.238049	0.881417	0.572036	0.149219	0.0791812
tyrosylglycine	Tyrosyl-Glycine	Peptide	Dipeptide	Diet (y~(diet+strain))	NONE	NA	Imputed Raw Data	1.71	1.79	1.21	0.94	0.33	1.42	0.88	0.91	1.23	1.13	1.13	0.97	1.71	1.79	1.21	0.94	0.33	1.42	0.88	0.91	1.23	1.13	1.13	0.97	0.300711	0.569489	0.779659	0.877016	0.213441	-0.0579726	-0.552585	0.441932	-0.114515	-0.0864262	0.234579	0.130267	0.130267	-0.0291616	0.45637	0.760285	0.232996	0.252853
hypotaurine	Hypotaurine	Amino Acid	Methionine, Cysteine, SAM and Taurine Metabolism	Diet (y~(diet+strain))	NONE	NA	Imputed Raw Data	0.42	0.71	0.66	0.68	1.32	0.64	0.73	0.54	0.57	0.33	0.48	0.44	0.42	0.71	0.66	0.68	1.32	0.64	0.73	0.54	0.57	0.33	0.48	0.44	0.0847588	0.188934	-0.489516	-0.1645	-0.204004	-0.187652	0.111337	-0.221158	-0.149906	-0.321584	-0.288546	-0.675391	-0.397247	-0.456557	0.299441	0.652201	-0.376751	-0.148742
1-palmitoleoyl-GPC (16:1)*	LysoPC(16:1(9Z))	Lipid	Lysolipid	Diet (y~(diet+strain))	NONE	NA	Imputed Raw Data	3.48	2.19	1.4	0.71	0.6	1.41	2.05	0.81	0.99	1.61	1.35	1.04	3.48	2.19	1.4	0.71	0.6	1.41	2.05	0.81	0.99	1.61	1.35	1.04	0.216411	0.277182	1.55009	1.00419	0.44388	-0.472688	-0.713028	0.453056	0.923545	-0.288274	-0.0135665	0.622496	0.396855	0.0527692	0.260708	0.779615	0.541579	0.340444
phenyllactate (PLA)		Amino Acid	Phenylalanine and Tyrosine Metabolism	Diet (y~(diet+strain))	NONE	NA	Imputed Raw Data	2.06	0.98	1.65	1.15	0.66	1.46	1.09	1.02	1.13	1.38	1.76	1.16	2.06	0.98	1.65	1.15	0.66	1.46	1.09	1.02	1.13	1.38	1.76	1.16	0.928569	0.31117	0.939822	-0.0233206	0.628144	0.165461	-0.451011	0.465423	0.101161	0.0230033	0.144289	0.392553	0.716545	0.175953	0.984443	0.896842	0.313867	-0.00877392
tiglylcarnitine	Tiglylcarnitine	Amino Acid	Leucine, Isoleucine and Valine Metabolism	Diet (y~(diet+strain))	BoxCox	AB	BoxCox	-0.278204	-0.356095	0.0104082	0.223867	0.0766789	0.357738	-0.398969	-0.0106683	0.391218	0.0205652	-0.0328225	-0.356095	0.8	0.76	1.01	1.29	1.08	1.6	0.74	0.99	1.71	1.02	0.97	0.76	0.0406713	0.454354	-0.278204	-0.356095	0.0104082	0.223867	0.0766789	0.357738	-0.398969	-0.0106683	0.391218	0.0205652	-0.0328225	-0.356095	0.818751	0.425336	-0.09691	-0.119186
methionine sulfoxide	Methionine sulfoxide	Amino Acid	Methionine, Cysteine, SAM and Taurine Metabolism	Diet (y~(diet+strain))	NONE	NA	Imputed Raw Data	0.63	0.81	1	1.35	0.82	1.58	0.73	0.75	0.83	0.92	0.59	0.53	0.63	0.81	1	1.35	0.82	1.58	0.73	0.75	0.83	0.92	0.59	0.53	0.316324	0.356412	-0.399795	-0.168688	0	0.206301	-0.158271	0.30051	-0.260117	-0.235802	-0.148055	-0.0642155	-0.466065	-0.58018	0.261952	0.853743	-0.200659	-0.091515
taurocyamine	Taurocyamine	Amino Acid	Methionine, Cysteine, SAM and Taurine Metabolism	Diet (y~(diet+strain))	NONE	NA	Imputed Raw Data	1.03	2.04	1.39	1.6	3.29	3.16	1.52	1	1.26	1.64	0.99	0.94	1.03	2.04	1.39	1.6	3.29	3.16	1.52	1	1.26	1.64	0.99	0.94	0.352376	0.286025	0.0589883	1.13246	0.593187	0.807905	1.63062	1.59472	0.732059	0	0.430343	0.843461	-0.0203356	-0.127492	0.184883	0.882017	0.0128372	0.30963
15-HETE		Lipid	Eicosanoid	Diet (y~(diet+strain))	NONE	NA	Imputed Raw Data	0.94	1.02	1.25	0.89	1.41	1.38	1.22	1.49	1.19	1.04	1.13	0.97	0.94	1.02	1.25	0.89	1.41	1.38	1.22	1.49	1.19	1.04	1.13	0.97	0.15925	0.690699	-0.0769166	0.0241299	0.25887	-0.146821	0.387318	0.364933	0.232036	0.443696	0.204201	0.0475658	0.14527	-0.0375733	0.332066	0.564695	-0.0268721	0.00860017
taurochenodeoxycholate	Taurochenodesoxycholic acid	Lipid	Primary Bile Acid Metabolism	Diet (y~(diet+strain))	NONE	NA	Imputed Raw Data	0.5	0.94	0.21	0.78	1.06	0.6	0.61	0.69	0.63	0.42	0.49	0.39	0.5	0.94	0.21	0.78	1.06	0.6	0.61	0.69	0.63	0.42	0.49	0.39	0.881471	0.103015	-0.47563	-0.0541039	-0.794601	-0.201779	0.053487	-0.375108	-0.36524	-0.287361	-0.345596	-0.558837	-0.485883	-0.590801	0.786881	0.111341	-0.30103	-0.0268721
2'-deoxyguanosine 5'-monophosphate (dGMP)	2'-Deoxyguanosine 5'-monophosphate	Nucleotide	Purine Metabolism, Guanine containing	Diet (y~(diet+strain))	NONE	NA	Imputed Raw Data	0.62	0.52	0.59	1.62	1.32	0.56	1.02	1.13	0.64	0.98	0.65	0.71	0.62	0.52	0.59	1.62	1.32	0.56	1.02	1.13	0.64	0.98	0.65	0.71	0.270379	0.332596	-0.407881	-0.646168	-0.468968	0.203469	0.13421	-0.53823	0.0114879	0.0658522	-0.371049	-0.0120692	-0.353677	-0.261941	0.216755	0.469494	-0.207608	-0.283997
1-arachidonoyl-GPE (20:4n6)*	LysoPE(20:4(5Z,8Z,11Z,14Z)/0:0)	Lipid	Lysolipid	Diet (y~(diet+strain))	NONE	NA	Imputed Raw Data	1.96	1.48	1.75	1.18	0.88	1.37	1.58	1.33	1.16	2	1.34	1.03	1.96	1.48	1.75	1.18	0.88	1.37	1.58	1.33	1.16	2	1.34	1.03	0.563249	0.443507	0.929731	0.544073	0.774556	0.230532	-0.178887	0.437431	0.634149	0.396445	0.206779	0.957335	0.40681	0.0412598	0.992074	0.355007	0.292256	0.170262
1-(1-enyl-palmitoyl)-2-palmitoyl-GPC (P-16:0/16:0)*	PC(P-16:0/16:0)	Lipid	Plasmalogen	Diet (y~(diet+strain))	NONE	NA	Imputed Raw Data	0.85	0.99	1	0.87	0.86	1.07	1.16	0.81	1.09	0.58	0.62	0.89	0.85	0.99	1	0.87	0.86	1.07	1.16	0.81	1.09	0.58	0.62	0.89	0.301415	0.983913	-0.152115	-0.0103655	0	-0.132262	-0.142206	0.0734097	0.169902	-0.191402	0.0946514	-0.405502	-0.369824	-0.112274	0.262527	0.95516	-0.0705811	-0.00436481
oleoyl ethanolamide	N-Oleoylethanolamine	Lipid	Endocannabinoid	Diet (y~(diet+strain))	NONE	NA	Imputed Raw Data	1.49	1.55	1.76	0.68	1.23	1.03	1.63	1.11	0.81	1.33	1.34	0.88	1.49	1.55	1.76	0.68	1.23	1.03	1.63	1.11	0.81	1.33	1.34	0.88	0.153602	0.83975	0.500854	0.568986	0.818176	-0.266697	0.222279	0.0276249	0.661975	0.103333	-0.164772	0.326138	0.336753	-0.106167	0.284554	0.712733	0.173186	0.190332
arachidonate (20:4n6)	Arachidonic acid	Lipid	Polyunsaturated Fatty Acid (n3 and n6)	Diet (y~(diet+strain))	NONE	NA	Imputed Raw Data	1.83	1.59	2.02	0.85	1.31	1.63	1.77	1.36	1.27	1.64	1.77	1.23	1.83	1.59	2.02	0.85	1.31	1.63	1.77	1.36	1.27	1.64	1.77	1.23	0.57486	0.616586	0.790057	0.513979	1.0361	-0.0933376	0.240861	0.557301	0.717405	0.285764	0.20615	0.5683	0.717405	0.172515	0.521952	0.853421	0.262451	0.201397
palmitoyl-oleoyl-glycerol (16:0/18:1) [1]*	DG(16:0/18:1(9Z)/0:0)	Lipid	Diacylglycerol	Diet (y~(diet+strain))	NONE	NA	Imputed Raw Data	1.01	0.76	0.5	0.56	1.44	1.22	0.99	1.07	1.03	0.64	0.87	0.81	1.01	0.76	0.5	0.56	1.44	1.22	0.99	1.07	1.03	0.64	0.87	0.81	0.889256	0.39961	0.00926182	-0.239032	-0.548979	-0.47104	0.369501	0.1936	-0.00931085	0.0638432	0.0276413	-0.373692	-0.125163	-0.186264	0.914753	0.468404	0.00432137	-0.119186
guanosine 5'- monophosphate (5'-GMP)	Guanosine monophosphate	Nucleotide	Purine Metabolism, Guanine containing	Diet (y~(diet+strain))	NONE	NA	Imputed Raw Data	1.04	1	0.47	0.56	0.47	0.47	0.57	0.49	1.01	0.63	0.96	1.76	1.04	1	0.47	0.56	0.47	0.47	0.57	0.49	1.01	0.63	0.96	1.76	0.0800729	0.344292	0.0186865	0	-0.586438	-0.401944	-0.586438	-0.586438	-0.385294	-0.539124	0.004821	-0.297273	-0.0203672	0.202446	0.159814	0.951865	0.0170333	0
taurine	Taurine	Amino Acid	Methionine, Cysteine, SAM and Taurine Metabolism	Diet (y~(diet+strain))	NONE	NA	Imputed Raw Data	1.08	1	1.18	1.28	1.24	1.2	1.18	1.09	1	1.18	1.03	0.99	1.08	1	1.18	1.28	1.24	1.2	1.18	1.09	1	1.18	1.03	0.99	0.6018	0.647093	0.0745118	0	0.175712	0.285867	0.24073	0.197026	0.175712	0.0842287	0	0.175712	0.0272702	-0.00891096	0.655788	0.678482	0.0334238	0
pyridoxal	Pyridoxal	Cofactors and Vitamins	Vitamin B6 Metabolism	Diet (y~(diet+strain))	NONE	NA	Imputed Raw Data	0.66	0.85	0.93	1.25	0.94	0.84	1.03	0.78	1.01	0.83	0.9	0.71	0.66	0.85	0.93	1.25	0.94	0.84	1.03	0.78	1.01	0.83	0.9	0.71	0.794272	0.417753	-0.380272	-0.140646	-0.0615823	0.177675	-0.0523844	-0.15128	0.0245337	-0.21912	0.00829384	-0.162096	-0.0900482	-0.308391	0.987408	0.927726	-0.180456	-0.0705811
N2,N2-dimethylguanosine	N2,N2-Dimethylguanosine	Nucleotide	Purine Metabolism, Guanine containing	Diet (y~(diet+strain))	NONE	NA	Imputed Raw Data	1.11	0.78	0.97	1.17	1.61	0.98	1.39	1	1.07	1.09	1.05	0.82	1.11	0.78	0.97	1.17	1.61	0.98	1.39	1	1.07	1.09	1.05	0.82	0.138991	0.670095	0.11247	-0.310949	-0.0347262	0.165576	0.441896	-0.0229337	0.323862	0	0.0740343	0.0935765	0.0538086	-0.243046	0.494656	0.902571	0.045323	-0.107905
hexadecanedioate	Hexadecanedioic acid	Lipid	Fatty Acid, Dicarboxylate	Diet (y~(diet+strain))	BoxCox	AB	BoxCox	0.134988	-0.871003	-0.222031	0.211928	0.923918	0.342729	0.305315	-0.159125	-0.497398	-0.159125	-0.255734	0.0868318	1.13	0.57	0.84	1.22	4.35	1.41	1.35	0.88	0.7	0.88	0.82	1.08	0.00292364	0.0816811	0.134988	-0.871003	-0.222031	0.211928	0.923918	0.342729	0.305315	-0.159125	-0.497398	-0.159125	-0.255734	0.0868318	0.776547	0.520245	0.0530784	-0.244125
acetylcarnitine	L-Acetylcarnitine	Lipid	Fatty Acid Metabolism(Acyl Carnitine)	Diet (y~(diet+strain))	NONE	NA	Imputed Raw Data	1.01	1.39	1.62	1.57	2.13	2.17	0.98	1.17	1.19	1.07	1.07	1.25	1.01	1.39	1.62	1.57	2.13	2.17	0.98	1.17	1.19	1.07	1.07	1.25	0.788566	0.253221	0.017743	0.501592	0.683468	0.648498	0.945768	0.961088	-0.0365811	0.260084	0.28576	0.117183	0.117183	0.357821	0.0909318	0.418993	0.00432137	0.143015
laurate (12:0)	Dodecanoic acid	Lipid	Medium Chain Fatty Acid	Diet (y~(diet+strain))	NONE	NA	Imputed Raw Data	1.24	0.78	0.74	1.03	1.83	1.29	1.05	1	0.92	1	0.96	0.81	1.24	0.78	0.74	1.03	1.83	1.29	1.05	1	0.92	1	0.96	0.81	0.323994	0.570275	0.199827	-0.302059	-0.377987	0.0304928	0.456207	0.231441	0.0497792	0	-0.091855	0	-0.0438638	-0.250403	0.8003	0.732832	0.0934217	-0.107905
N6,N6,N6-trimethyllysine	N6,N6,N6-Trimethyl-L-lysine	Amino Acid	Lysine Metabolism	Diet (y~(diet+strain))	NONE	NA	Imputed Raw Data	0.79	1.35	1.28	1.23	1.18	1.81	1.07	1.01	1.09	0.84	1.03	0.72	0.79	1.35	1.28	1.23	1.18	1.81	1.07	1.01	1.09	0.84	1.03	0.72	0.65454	0.163064	-0.258786	0.323868	0.26686	0.224071	0.179389	0.634357	0.0735602	0.0108382	0.0936391	-0.191036	0.0321762	-0.361721	0.430854	0.331398	-0.102373	0.130334
ribitol	Ribitol	Carbohydrate	Pentose Metabolism	Diet (y~(diet+strain))	NONE	NA	Imputed Raw Data	0.46	0.44	0.63	0.88	0.61	0.43	0.68	0.84	0.57	0.61	0.51	0.43	0.46	0.44	0.63	0.88	0.61	0.43	0.68	0.84	0.57	0.61	0.51	0.43	0.142256	0.534137	-0.383674	-0.416828	-0.1893	-0.0433664	-0.206357	-0.434605	-0.151197	-0.0606836	-0.244201	-0.206357	-0.312546	-0.434605	0.651844	0.489034	-0.337242	-0.356547
3-hydroxybutyrate (BHBA)	3-Hydroxybutyric acid	Lipid	Ketone Bodies	Diet (y~(diet+strain))	NONE	NA	Imputed Raw Data	0.85	0.49	1.14	3.05	4.57	1.42	1.9	0.97	0.65	2.44	0.82	0.59	0.85	0.49	1.14	3.05	4.57	1.42	1.9	0.97	0.65	2.44	0.82	0.59	0.497395	0.224563	-0.218136	-1.03142	0.169155	1.26817	1.64298	0.439843	0.775287	-0.0401708	-0.599406	1.04348	-0.267646	-0.74385	0.7866	0.781102	-0.0705811	-0.309804
cystine	L-Cystine	Amino Acid	Methionine, Cysteine, SAM and Taurine Metabolism	Diet (y~(diet+strain))	NONE	NA	Imputed Raw Data	0.35	0.43	1.1	4.87	0.84	7.66	0.51	0.53	0.85	1.47	0.8	0.1	0.35	0.43	1.1	4.87	0.84	7.66	0.51	0.53	0.85	1.47	0.8	0.1	0.4785	0.0880928	-0.885494	-0.71318	0.0812229	1.36734	-0.148223	1.76575	-0.569869	-0.537499	-0.138177	0.329177	-0.189618	-1.9205	0.625429	0.928321	-0.455932	-0.366532
ursodeoxycholate	Ursodeoxycholic acid	Lipid	Secondary Bile Acid Metabolism	Diet (y~(diet+strain))	NONE	NA	Imputed Raw Data	0.58	0.76	0.86	1.05	0.73	0.79	0.51	0.87	1.38	0.6	0.59	0.4	0.58	0.76	0.86	1.05	0.73	0.79	0.51	0.87	1.38	0.6	0.59	0.4	0.108939	0.272683	-0.38466	-0.182202	-0.0973869	0.0301364	-0.210854	-0.155138	-0.48985	-0.0896896	0.187412	-0.357917	-0.371125	-0.705665	0.763989	0.332158	-0.236572	-0.119186
myristoleate (14:1n5)	Myristoleic acid	Lipid	Long Chain Fatty Acid	Diet (y~(diet+strain))	NONE	NA	Imputed Raw Data	1.42	0.7	0.51	1.56	3.23	1.41	0.97	0.84	0.8	1.16	0.91	0.59	1.42	0.7	0.51	1.56	3.23	1.41	0.97	0.84	0.8	1.16	0.91	0.59	0.0848666	0.292332	0.344886	-0.395637	-0.789447	0.430586	1.00888	0.338333	-0.0319443	-0.187409	-0.241873	0.15101	-0.0999924	-0.602967	0.721016	0.882958	0.152288	-0.154902
3-methylglutarate/2-methylglutarate		Lipid	Fatty Acid, Dicarboxylate	Diet (y~(diet+strain))	BoxCox	AB	BoxCox	-0.329773	-0.231369	0.0730916	0.0476329	0.374798	0.19469	0.0730916	-0.231369	-0.196783	-0.0929774	-0.0553502	-0.0929774	0.78	0.83	1.08	1.05	1.93	1.27	1.08	0.83	0.85	0.92	0.95	0.92	0.0252127	0.289675	-0.329773	-0.231369	0.0730916	0.0476329	0.374798	0.19469	0.0730916	-0.231369	-0.196783	-0.0929774	-0.0553502	-0.0929774	0.513614	0.486329	-0.107905	-0.0809219
pimelate (heptanedioate)	Pimelic acid	Lipid	Fatty Acid, Dicarboxylate	Diet (y~(diet+strain))	NONE	NA	Imputed Raw Data	0.94	1.01	0.98	0.97	1.6	0.99	1.08	1.3	1.35	0.63	1.05	1.21	0.94	1.01	0.98	0.97	1.6	0.99	1.08	1.3	1.35	0.63	1.05	1.21	0.363292	0.159185	-0.0628116	0.0102905	-0.0207306	-0.0311722	0.549064	-0.0103401	0.0809935	0.289925	0.334973	-0.423761	0.0509705	0.206684	0.496395	0.148614	-0.0268721	0.00432137
1-linoleoyl-GPI (18:2)*	NA	Lipid	Lysolipid	Diet (y~(diet+strain))	NONE	NA	Imputed Raw Data	2.39	2.39	2.09	0.52	1.9	1.46	1.9	2.06	1.28	1.8	2.08	1.19	2.39	2.39	2.09	0.52	1.9	1.46	1.9	2.06	1.28	1.8	2.08	1.19	0.210732	0.36257	1.43479	1.43479	1.02555	-0.222156	0.794719	0.344561	0.794719	0.987643	0.194386	0.682057	1.01286	0.126698	0.543215	0.621028	0.378398	0.378398
indolelactate		Amino Acid	Tryptophan Metabolism	Diet (y~(diet+strain))	NONE	NA	Imputed Raw Data	2.08	1.36	1.54	1.04	1.06	1.76	1.57	1.34	0.6	1.43	1.9	1.43	2.08	1.36	1.54	1.04	1.06	1.76	1.57	1.34	0.6	1.43	1.9	1.43	0.852685	0.957151	1.12394	0.340952	0.525034	0.0359325	0.0540921	0.761006	0.556521	0.321027	-0.327711	0.411534	0.917035	0.411534	0.935735	0.913626	0.318063	0.133539
methylphosphate	NA	Nucleotide	Purine and Pyrimidine Metabolism	Diet (y~(diet+strain))	NONE	NA	Imputed Raw Data	0.85	0.83	0.78	0.85	0.87	0.92	1.08	0.91	0.89	0.78	0.9	0.95	0.85	0.83	0.78	0.85	0.87	0.92	1.08	0.91	0.89	0.78	0.9	0.95	0.789353	0.19819	-0.131281	-0.154356	-0.220005	-0.131281	-0.10978	-0.0620289	0.0487623	-0.0709531	-0.0897125	-0.220005	-0.0801765	-0.0369263	0.586295	0.319221	-0.0705811	-0.0809219
gamma-glutamyl-2-aminobutyrate	NA	Peptide	Gamma-glutamyl Amino Acid	Diet (y~(diet+strain))	NONE	NA	Imputed Raw Data	0.85	0.68	0.75	1.04	1.01	1.1	1.05	0.86	0.4	0.73	0.56	0.8	0.85	0.68	0.75	1.04	1.01	1.1	1.05	0.86	0.4	0.73	0.56	0.8	0.989151	0.127564	-0.163259	-0.330243	-0.263917	0.0459031	0.0113847	0.116556	0.0575299	-0.152824	-0.557672	-0.283223	-0.435503	-0.214436	0.766374	0.196828	-0.0705811	-0.167491
trigonelline (N'-methylnicotinate)	Trigonelline	Cofactors and Vitamins	Nicotinate and Nicotinamide Metabolism	Diet (y~(diet+strain))	NONE	NA	Imputed Raw Data	1.36	0.88	0.4	0.16	0.95	0.43	0.59	1.44	0.61	1.04	1.43	1.5	1.36	0.88	0.4	0.16	0.95	0.43	0.59	1.44	0.61	1.04	1.43	1.5	0.305807	0.828136	0.323145	-0.113825	-0.618182	-0.928258	-0.0469924	-0.583363	-0.406665	0.391906	-0.385474	0.0371767	0.383364	0.442858	0.346564	0.700571	0.133539	-0.0555173
glycerol	Glycerol	Lipid	Glycerolipid Metabolism	Diet (y~(diet+strain))	NONE	NA	Imputed Raw Data	0.83	0.59	0.82	1.04	0.83	1.63	1.24	1.04	0.76	1.05	0.96	0.83	0.83	0.59	0.82	1.04	0.83	1.63	1.24	1.04	0.76	1.05	0.96	0.83	0.0730094	0.500859	-0.178914	-0.582237	-0.191477	0.0344636	-0.178914	0.362551	0.176704	0.0344636	-0.272995	0.0427137	-0.0370067	-0.178914	0.984953	0.880178	-0.0809219	-0.229148
hyocholate		Lipid	Secondary Bile Acid Metabolism	Diet (y~(diet+strain))	BoxCox	B	BoxCox	-0.386337	-0.277368	-0.386337	-0.386337	-0.386337	-0.113551	-0.386337	-0.0281474	0.0769983	-0.386337	-0.386337	-0.386337	0.43	0.49	0.43	0.43	0.43	0.66	0.43	0.87	2.87	0.43	0.43	0.43	0.001441	0.0317524	-0.386337	-0.277368	-0.386337	-0.386337	-0.386337	-0.113551	-0.386337	-0.0281474	0.0769983	-0.386337	-0.386337	-0.386337	0.0424122	0.516165	-0.366532	-0.309804
gamma-aminobutyrate (GABA)		Amino Acid	Glutamate Metabolism	Diet (y~(diet+strain))	BoxCox	AB	BoxCox	0	0.035237	-0.0293372	-0.00948326	-0.0615279	0.153261	-0.00948326	0	-0.00948326	-0.0504583	-0.179391	-0.194874	1	1.04	0.97	0.99	0.94	1.22	0.99	1	0.99	0.95	0.85	0.84	0.0231292	0.213604	0	0.035237	-0.0293372	-0.00948326	-0.0615279	0.153261	-0.00948326	0	-0.00948326	-0.0504583	-0.179391	-0.194874	0.318825	0.594166	0	0.0170333
cytidine	Cytidine	Nucleotide	Pyrimidine Metabolism, Cytidine containing	Diet (y~(diet+strain))	NONE	NA	Imputed Raw Data	0.95	0.84	0.91	1.11	1.27	0.87	1.12	0.88	0.88	0.83	0.86	0.98	0.95	0.84	0.91	1.11	1.27	0.87	1.12	0.88	0.88	0.83	0.86	0.98	0.114215	0.675348	-0.0463123	-0.178862	-0.0889881	0.0807548	0.1629	-0.137685	0.0869401	-0.124886	-0.124886	-0.19359	-0.150933	-0.0176759	0.205501	0.867075	-0.0222764	-0.0757207
2'-deoxycytidine	Deoxycytidine	Nucleotide	Pyrimidine Metabolism, Cytidine containing	Diet (y~(diet+strain))	NONE	NA	Imputed Raw Data	0.86	0.72	0.67	1.59	1.54	0.57	1.18	1.04	0.79	1.09	0.84	0.64	0.86	0.72	0.67	1.59	1.54	0.57	1.18	1.04	0.79	1.09	0.84	0.64	0.806052	0.177109	-0.136101	-0.313156	-0.390452	0.348705	0.32768	-0.576773	0.135781	0.0334107	-0.218337	0.0723862	-0.158473	-0.441425	0.901667	0.140997	-0.0655015	-0.142668
7-hydroxycholesterol (alpha or beta)	7a-Hydroxycholesterol	Lipid	Sterol	Diet (y~(diet+strain))	NONE	NA	Imputed Raw Data	0.5	0.79	0.98	0.56	0.63	0.71	1.1	1.56	1.07	0.7	0.74	0.67	0.5	0.79	0.98	0.56	0.63	0.71	1.1	1.56	1.07	0.7	0.74	0.67	0.590679	0.140008	-0.576345	-0.17888	-0.0146981	-0.471203	-0.366719	-0.265444	0.0678083	0.295989	0.0483932	-0.277217	-0.231464	-0.313983	0.207737	0.148832	-0.30103	-0.102373
N2-acetyllysine	N-Alpha-acetyllysine	Amino Acid	Lysine Metabolism	Diet (y~(diet+strain))	NONE	NA	Imputed Raw Data	0.91	0.83	1.7	1.46	1.19	2.28	0.8	1	1.24	0.82	0.94	0.89	0.91	0.83	1.7	1.46	1.19	2.28	0.8	1	1.24	0.82	0.94	0.89	0.42716	0.102733	-0.134176	-0.286796	0.465263	0.370343	0.198908	0.592999	-0.354634	0	0.238204	-0.308679	-0.0856612	-0.168945	0.750938	0.606683	-0.0409586	-0.0809219
phosphoenolpyruvate (PEP)	Phosphoenolpyruvic acid	Carbohydrate	Glycolysis, Gluconeogenesis, and Pyruvate Metabolism	Diet (y~(diet+strain))	NONE	NA	Imputed Raw Data	0.9	1.41	1.2	0.71	0.84	0.89	1.02	0.92	0.83	0.91	0.87	0.77	0.9	1.41	1.2	0.71	0.84	0.89	1.02	0.92	0.83	0.91	0.87	0.77	0.70055	0.238518	-0.0927042	0.20335	0.123623	-0.380092	-0.163865	-0.103627	0.0155122	-0.0718607	-0.17716	-0.0821202	-0.126547	-0.267445	0.922985	0.95179	-0.0457575	0.149219
arachidonoylcholine		Lipid	Phospholipid Metabolism	Diet (y~(diet+strain))	BoxCox	AB	BoxCox	-0.507392	-0.507392	0.0208821	-0.243597	0.0658397	0.0379424	-0.507392	-0.319059	-0.507392	-0.507392	-0.507392	-0.507392	0.38	0.38	1.15	0.51	2.08	1.34	0.38	0.46	0.38	0.38	0.38	0.38	0.480561	0.026915	-0.507392	-0.507392	0.0208821	-0.243597	0.0658397	0.0379424	-0.507392	-0.319059	-0.507392	-0.507392	-0.507392	-0.507392	0.284587	0.140939	-0.420216	-0.420216
glucose	D-Glucose	Carbohydrate	Glycolysis, Gluconeogenesis, and Pyruvate Metabolism	Diet (y~(diet+strain))	NONE	NA	Imputed Raw Data	1.31	0.92	1	0.94	0.25	0.73	1.08	1.11	1.1	1.11	1.08	0.96	1.31	0.92	1	0.94	0.25	0.73	1.08	1.11	1.1	1.11	1.08	0.96	0.328301	0.394525	0.39436	-0.0845884	0	-0.0641021	-0.516286	-0.257235	0.0916374	0.127819	0.115648	0.127819	0.0916374	-0.0431753	0.400324	0.937705	0.117271	-0.0362122
2-aminophenol sulfate		Xenobiotics	Chemical	Diet (y~(diet+strain))	BoxCox	AB	BoxCox	-0.116687	-0.352829	-0.575817	-0.575817	-0.575817	-0.064812	0.390863	-0.08123	0.151864	-0.575817	0.0363854	-0.575817	0.85	0.66	0.55	0.55	0.55	0.91	3.08	0.89	1.32	0.55	1.06	0.55	0.0145347	0.067574	-0.116687	-0.352829	-0.575817	-0.575817	-0.575817	-0.064812	0.390863	-0.08123	0.151864	-0.575817	0.0363854	-0.575817	0.403685	0.577181	-0.0705811	-0.180456
2-hydroxypalmitate		Lipid	Fatty Acid, Monohydroxy	Diet (y~(diet+strain))	NONE	NA	Imputed Raw Data	1.84	1.39	1.66	0.92	0.89	1.2	1.72	1.59	0.97	1.34	1.82	1.02	1.84	1.39	1.66	0.92	0.89	1.2	1.72	1.59	0.97	1.34	1.82	1.02	0.990454	0.934693	0.819559	0.409761	0.662043	-0.0929344	-0.128763	0.218042	0.715406	0.598623	-0.0344241	0.360576	0.802427	0.0226791	0.989644	0.947947	0.264818	0.143015
2-aminoheptanoate	NA	Lipid	Fatty Acid, Amino	Diet (y~(diet+strain))	NONE	NA	Imputed Raw Data	0.89	0.72	1.4	1.15	1	1.09	2.03	1.99	1.48	1.81	1.15	0.9	0.89	0.72	1.4	1.15	1	1.09	2.03	1.99	1.48	1.81	1.15	0.9	0.117562	0.496234	-0.134303	-0.368517	0.411134	0.166469	0	0.101938	0.908424	0.880568	0.482521	0.749803	0.166469	-0.1216	0.0669493	0.740264	-0.05061	-0.142668
1-stearoyl-GPI (18:0)	NA	Lipid	Lysolipid	Diet (y~(diet+strain))	NONE	NA	Imputed Raw Data	2.44	1.87	2.01	0.99	0.92	1.87	1.87	1.42	1.22	2.31	1.35	1.01	2.44	1.87	2.01	0.99	0.92	1.87	1.87	1.42	1.22	2.31	1.35	1.01	0.429953	0.331451	1.36893	0.935811	1.05116	-0.0141273	-0.116385	0.935811	0.935811	0.510367	0.285195	1.27799	0.434653	0.0140136	0.517742	0.251682	0.38739	0.271842
1-methylnicotinamide	1-Methylnicotinamide	Cofactors and Vitamins	Nicotinate and Nicotinamide Metabolism	Diet (y~(diet+strain))	BoxCox	AB	BoxCox	0.16346	-0.266176	-0.587192	-1.09041	-1.09041	-1.09041	0.0318564	-0.55493	0.0791099	0.30156	0	-0.222283	1.48	0.52	0.23	0.06	0.06	0.06	1.08	0.25	1.21	2.05	1	0.58	0.0427755	0.592062	0.16346	-0.266176	-0.587192	-1.09041	-1.09041	-1.09041	0.0318564	-0.55493	0.0791099	0.30156	0	-0.222283	0.742676	0.880258	0.170262	-0.283997
gamma-glutamyltryptophan	gamma-Glutamyltryptophan	Peptide	Gamma-glutamyl Amino Acid	Diet (y~(diet+strain))	NONE	NA	Imputed Raw Data	1.14	0.8	0.63	0.49	2.39	2.9	0.98	1.16	2.26	0.42	1.09	1.12	1.14	0.8	0.63	0.49	2.39	2.9	0.98	1.16	2.26	0.42	1.09	1.12	0.230324	0.420505	0.141952	-0.246332	-0.516587	-0.808379	0.907932	1.09836	-0.022063	0.160646	0.852136	-0.991243	0.0935842	0.122892	0.46538	0.584287	0.0569049	-0.09691
leucylglycine	Glycylleucine	Peptide	Dipeptide	Diet (y~(diet+strain))	NONE	NA	Imputed Raw Data	0.89	1.68	0.46	0.22	0.22	0.66	0.72	0.74	0.97	0.86	0.77	0.76	0.89	1.68	0.46	0.22	0.22	0.66	0.72	0.74	0.97	0.86	0.77	0.76	0.0704901	0.209683	-0.084699	0.415035	-0.51249	-0.900591	-0.900591	-0.288974	-0.231397	-0.212954	-0.022424	-0.109064	-0.185934	-0.194857	0.259719	0.66282	-0.05061	0.225309
coenzyme A	Coenzyme A	Cofactors and Vitamins	Pantothenate and CoA Metabolism	Diet (y~(diet+strain))	NONE	NA	Imputed Raw Data	1.26	1.09	0.2	0.16	0.18	0.07	0.71	0.96	1.41	0.66	1.09	1.21	1.26	1.09	0.2	0.16	0.18	0.07	0.71	0.96	1.41	0.66	1.09	1.21	0.287256	0.719932	0.17183	0.0619745	-0.805233	-0.8773	-0.840171	-1.08882	-0.223674	-0.0285214	0.262209	-0.267031	0.0619745	0.140408	0.504845	0.473467	0.100371	0.0374265
diacylglycerol (12:0/18:1, 14:0/16:1, 16:0/14:1) [2]*	NA	Lipid	Diacylglycerol	Diet (y~(diet+strain))	BoxCox	A	BoxCox	0.0486634	-0.0521085	-0.259506	-0.259506	-0.259506	-0.259506	-0.259506	-0.259506	-0.259506	-0.259506	-0.259506	-0.259506	1.28	0.84	0.57	0.57	0.57	0.57	0.57	0.57	0.57	0.57	0.57	0.57	0.00795573	0.00455641	0.0486634	-0.0521085	-0.259506	-0.259506	-0.259506	-0.259506	-0.259506	-0.259506	-0.259506	-0.259506	-0.259506	-0.259506	0.0868252	0.0128718	0.10721	-0.0757207
lactate	L-Lactic acid	Carbohydrate	Glycolysis, Gluconeogenesis, and Pyruvate Metabolism	Diet (y~(diet+strain))	NONE	NA	Imputed Raw Data	1.15	0.99	1.1	0.89	0.27	1.03	1.05	0.94	0.9	0.92	1.18	0.95	1.15	0.99	1.1	0.89	0.27	1.03	1.05	0.94	0.9	0.92	1.18	0.95	0.0626296	0.103819	0.179086	-0.0110506	0.116614	-0.115448	-0.514822	0.033818	0.0569187	-0.0646374	-0.105508	-0.0852947	0.217901	-0.0541421	0.527431	0.219733	0.0606978	-0.00436481
thiamin monophosphate	Thiamine monophosphate	Cofactors and Vitamins	Thiamine Metabolism	Diet (y~(diet+strain))	NONE	NA	Imputed Raw Data	0.8	0.92	0.8	1.19	1.56	0.84	1.08	0.99	0.9	0.85	0.86	1.18	0.8	0.92	0.8	1.19	1.56	0.84	1.08	0.99	0.9	0.85	0.86	1.18	0.401366	0.112255	-0.262783	-0.0847794	-0.262783	0.137271	0.275203	-0.194919	0.066647	-0.00948544	-0.109583	-0.179432	-0.164482	0.131656	0.179456	0.277816	-0.09691	-0.0362122
nicotinate ribonucleoside	Nicotinate D-ribonucleoside	Cofactors and Vitamins	Nicotinate and Nicotinamide Metabolism	Diet (y~(diet+strain))	NONE	NA	Imputed Raw Data	0.22	0.22	0.95	0.22	0.91	1.81	0.54	1.05	0.22	0.22	0.22	0.22	0.22	0.22	0.95	0.22	0.91	1.81	0.54	1.05	0.22	0.22	0.22	0.22	0.129297	0.259721	-0.59088	-0.59088	-0.0100966	-0.59088	-0.0189077	0.0899004	-0.15567	0.00920663	-0.59088	-0.59088	-0.59088	-0.59088	0.0401923	0.478288	-0.657577	-0.657577
glycerate	Glyceric acid	Carbohydrate	Glycolysis, Gluconeogenesis, and Pyruvate Metabolism	Diet (y~(diet+strain))	NONE	NA	Imputed Raw Data	0.88	1.54	1.52	1.25	0.33	1.12	0.98	0.81	0.83	1.25	0.95	0.95	0.88	1.54	1.52	1.25	0.33	1.12	0.98	0.81	0.83	1.25	0.95	0.95	0.302897	0.131411	-0.11814	0.610964	0.586228	0.267621	-0.554842	0.124977	-0.0201767	-0.183709	-0.165235	0.267621	-0.0500814	-0.0500814	0.55275	0.154152	-0.0555173	0.187521
3-methylcytidine	NA	Nucleotide	Pyrimidine Metabolism, Cytidine containing	Diet (y~(diet+strain))	NONE	NA	Imputed Raw Data	0.62	0.67	0.59	0.7	0.84	0.56	0.6	0.6	0.74	0.61	0.59	0.46	0.62	0.67	0.59	0.7	0.84	0.56	0.6	0.6	0.74	0.61	0.59	0.46	0.458118	0.698823	-0.278249	-0.230229	-0.309574	-0.203619	-0.0966968	-0.343063	-0.298904	-0.298904	-0.170381	-0.288466	-0.309574	-0.474332	0.907601	0.959887	-0.207608	-0.173925
biliverdin	Biliverdin	Cofactors and Vitamins	Hemoglobin and Porphyrin Metabolism	Diet (y~(diet+strain))	NONE	NA	Imputed Raw Data	0.81	1.79	1.76	1	1.59	1.69	1.76	1.64	1.94	1.04	1.25	1.1	0.81	1.79	1.76	1	1.59	1.69	1.76	1.64	1.94	1.04	1.25	1.1	0.252546	0.527358	-0.12315	0.789282	0.751145	0	0.547208	0.664664	0.751145	0.605041	0.989637	0.0292207	0.20143	0.0752004	0.390952	0.520641	-0.091515	0.252853
pyridoxate	4-Pyridoxic acid	Cofactors and Vitamins	Vitamin B6 Metabolism	Diet (y~(diet+strain))	NONE	NA	Imputed Raw Data	1.15	0.79	0.84	1.29	1.09	1.02	1.19	1.01	0.91	1.13	0.91	0.91	1.15	0.79	0.84	1.29	1.09	1.02	1.19	1.01	0.91	1.13	0.91	0.91	0.366498	0.686239	0.140741	-0.239209	-0.176709	0.255824	0.0868768	0.0199904	0.17505	0.0100467	-0.0954282	0.123118	-0.0954282	-0.0954282	0.439074	0.586573	0.0606978	-0.102373
isoleucylglycine	Isoleucyl-Glycine	Peptide	Dipeptide	Diet (y~(diet+strain))	NONE	NA	Imputed Raw Data	1.35	1.72	1.16	1.06	0.49	1.04	1.11	1.05	1.28	0.97	1.03	1	1.35	1.72	1.16	1.06	0.49	1.04	1.11	1.05	1.28	0.97	1.03	1	0.28613	0.933538	0.356796	0.755305	0.160385	0.0595703	-0.472272	0.0396347	0.109745	0.0495927	0.283728	-0.0295141	0.0296962	0	0.336473	0.902118	0.130334	0.235528
adenosine 3',5'-diphosphate	Adenosine 3',5'-diphosphate	Nucleotide	Purine Metabolism, Adenine containing	Diet (y~(diet+strain))	NONE	NA	Imputed Raw Data	0.98	1.53	1.31	1.24	0.86	0.86	1.03	1.36	1.14	1.26	1.08	1.56	0.98	1.53	1.31	1.24	0.86	0.86	1.03	1.36	1.14	1.26	1.08	1.56	0.104634	0.768679	-0.0241691	0.489209	0.31488	0.252056	-0.182537	-0.182537	0.0352067	0.357383	0.154673	0.270423	0.0912832	0.51068	0.130414	0.621323	-0.00877392	0.184691
indole-3-carboxylic acid	Indole-3-carboxylic acid	Amino Acid	Tryptophan Metabolism	Diet (y~(diet+strain))	NONE	NA	Imputed Raw Data	0.85	1.23	0.88	1.15	1.55	1.29	1.34	1.07	0.71	1.33	0.7	0.44	0.85	1.23	0.88	1.15	1.55	1.29	1.34	1.07	0.71	1.33	0.7	0.44	0.582244	0.32776	-0.147278	0.23739	-0.118342	0.15334	0.587742	0.301401	0.355359	0.0708437	-0.278592	0.344523	-0.287723	-0.511603	0.56295	0.374382	-0.0705811	0.0899051
4-cholesten-3-one	Cholestenone	Lipid	Sterol	Diet (y~(diet+strain))	NONE	NA	Imputed Raw Data	0.75	1.06	0.82	0.83	1.24	1.25	0.65	1	0.8	0.76	0.81	0.64	0.75	1.06	0.82	0.83	1.24	1.25	0.65	1	0.8	0.76	0.81	0.64	0.239785	0.532412	-0.248625	0.0415864	-0.163065	-0.152068	0.141309	0.145974	-0.404348	0	-0.18592	-0.235396	-0.174345	-0.422717	0.508393	0.918857	-0.124939	0.0253059
5-methyluridine (ribothymidine)	Ribothymidine	Nucleotide	Pyrimidine Metabolism, Uracil containing	Diet (y~(diet+strain))	BoxCox	AB	BoxCox	-0.168113	-0.452532	-0.443791	0.270208	0.235335	-0.697171	0.166502	0.132553	0.110096	-0.208483	-0.157913	-0.157913	0.84	0.54	0.55	1.24	1.21	0.22	1.15	1.12	1.1	0.8	0.85	0.85	0.7272	0.0447563	-0.168113	-0.452532	-0.443791	0.270208	0.235335	-0.697171	0.166502	0.132553	0.110096	-0.208483	-0.157913	-0.157913	0.696719	0.079945	-0.0757207	-0.267606
UDP-N-acetylgalactosamine		Carbohydrate	Nucleotide Sugar	Diet (y~(diet+strain))	NONE	NA	Imputed Raw Data	1.26	1.31	1.09	0.92	1	0.91	0.96	0.97	1.36	1.44	0.97	1.02	1.26	1.31	1.09	0.92	1	0.91	0.96	0.97	1.36	1.44	0.97	1.02	0.268891	0.963427	0.23761	0.267889	0.101639	-0.116504	0	-0.133265	-0.0546131	-0.0403244	0.29489	0.332385	-0.0403244	0.024929	0.629427	0.97312	0.100371	0.117271
4-imidazoleacetate	Imidazoleacetic acid	Amino Acid	Histidine Metabolism	Diet (y~(diet+strain))	NONE	NA	Imputed Raw Data	1.98	1.69	1.07	0.98	1.2	1.29	1.21	1.09	1.57	1.18	1.41	1.54	1.98	1.69	1.07	0.98	1.2	1.29	1.21	1.09	1.57	1.18	1.41	1.54	0.781782	0.246581	0.866463	0.715153	0.114804	-0.0358275	0.292332	0.394189	0.304401	0.144885	0.63611	0.267577	0.509688	0.614416	0.47353	0.419024	0.296665	0.227887
1-methylhistidine	1-Methylhistidine	Amino Acid	Histidine Metabolism	Diet (y~(diet+strain))	NONE	NA	Imputed Raw Data	0.42	0.64	0.42	0.6	0.93	0.54	0.52	0.43	0.56	0.59	0.4	0.37	0.42	0.64	0.42	0.6	0.93	0.54	0.52	0.43	0.56	0.59	0.4	0.37	0.136467	0.362119	-0.367542	-0.147912	-0.367542	-0.175613	-0.0196041	-0.225056	-0.244136	-0.352554	-0.20737	-0.183139	-0.39982	-0.454945	0.363485	0.971648	-0.376751	-0.19382
guanosine 3'-monophosphate (3'-GMP)	Guanosine 3'-phosphate	Nucleotide	Purine Metabolism, Guanine containing	Diet (y~(diet+strain))	BoxCox	AB	BoxCox	-0.30025	-0.0271201	-0.568911	-0.077548	0.0698549	0.452218	-0.0464572	-0.397785	-0.148413	-0.30025	-0.515142	0.142416	0.76	0.97	0.64	0.92	1.09	3.15	0.95	0.71	0.86	0.76	0.66	1.21	0.00575272	0.029467	-0.30025	-0.0271201	-0.568911	-0.077548	0.0698549	0.452218	-0.0464572	-0.397785	-0.148413	-0.30025	-0.515142	0.142416	0.790964	0.642824	-0.119186	-0.0132283
methyl glucopyranoside (alpha + beta)	Methyl beta-D-glucopyranoside	Xenobiotics	Food Component/Plant	Diet (y~(diet+strain))	BoxCox	AB	BoxCox	0	-0.0621289	-0.0376597	-0.249535	-0.62645	-0.40011	0	0.0257437	0.0519971	-0.0126807	0	-0.109538	1	0.95	0.97	0.78	0.13	0.61	1	1.02	1.04	0.99	1	0.91	0.0111763	0.125602	0	-0.0621289	-0.0376597	-0.249535	-0.62645	-0.40011	0	0.0257437	0.0519971	-0.0126807	0	-0.109538	0.0867803	0.288543	0	-0.0222764
maltohexaose	Maltohexaose	Carbohydrate	Glycogen Metabolism	Diet (y~(diet+strain))	NONE	NA	Imputed Raw Data	2.05	0.63	0.83	0.29	0.02	0.21	1.53	1.02	1.67	0.75	1.75	1.3	2.05	0.63	0.83	0.29	0.02	0.21	1.53	1.02	1.67	0.75	1.75	1.3	0.0768331	0.677451	0.722117	-0.335943	-0.145708	-0.740715	-1.3316	-0.864851	0.393454	0.0163716	0.486386	-0.218978	0.537897	0.231896	0.258785	0.638371	0.311754	-0.200659
gamma-glutamylphenylalanine	gamma-Glutamylphenylalanine	Peptide	Gamma-glutamyl Amino Acid	Diet (y~(diet+strain))	NONE	NA	Imputed Raw Data	0.87	0.82	0.65	0.78	1.31	2.35	0.88	0.93	1.52	0.72	1.07	1.32	0.87	0.82	0.65	0.78	1.31	2.35	0.88	0.93	1.52	0.72	1.07	1.32	0.0541869	0.212013	-0.162291	-0.240334	-0.609382	-0.310947	0.244261	0.558976	-0.147879	-0.0810301	0.347336	-0.433605	0.0691789	0.250013	0.765276	0.467407	-0.0604807	-0.0861861
phytosphingosine	Phytosphingosine	Lipid	Sphingolipid Metabolism	Diet (y~(diet+strain))	NONE	NA	Imputed Raw Data	0.6	0.99	1.23	0.66	1.33	1	1.05	1.1	1.23	0.64	0.68	0.94	0.6	0.99	1.23	0.66	1.33	1	1.05	1.1	1.23	0.64	0.68	0.94	0.965003	0.845268	-0.400911	-0.00998842	0.229348	-0.340568	0.328856	0	0.0499199	0.0998042	0.229348	-0.360673	-0.320472	-0.0599536	0.963522	0.845983	-0.221849	-0.00436481
1-linoleoyl-GPE (18:2)*	LysoPE(18:2(9Z,12Z)/0:0)	Lipid	Lysolipid	Diet (y~(diet+strain))	NONE	NA	Imputed Raw Data	2.37	1.54	1.95	1.42	1.06	1.5	1.84	1.16	1.06	2.3	1.27	1.02	2.37	1.54	1.95	1.42	1.06	1.5	1.84	1.16	1.06	2.3	1.27	1.02	0.215734	0.753035	1.25909	0.744055	1.04921	0.624241	0.117018	0.706088	0.979716	0.287032	0.117018	1.22905	0.445269	0.0404195	0.723506	0.309811	0.374748	0.187521
heme	Heme	Cofactors and Vitamins	Hemoglobin and Porphyrin Metabolism	Diet (y~(diet+strain))	NONE	NA	Imputed Raw Data	1.56	3.26	3.06	1.06	0.82	1.78	2.5	2.16	1.42	0.96	2.28	2.24	1.56	3.26	3.06	1.06	0.82	1.78	2.5	2.16	1.42	0.96	2.28	2.24	0.153822	0.763511	0.676459	2.12844	1.98474	0.0814016	-0.262321	0.903512	1.55145	1.26089	0.522367	-0.0558171	1.36622	1.33147	0.0768365	0.932867	0.193125	0.513218
4-hydroxyhippurate		Xenobiotics	Benzoate Metabolism	Diet (y~(diet+strain))	NONE	NA	Imputed Raw Data	0.5	1.36	0.51	0.5	0.5	0.5	0.5	0.5	1.43	0.82	1.17	2.11	0.5	1.36	0.51	0.5	0.5	0.5	0.5	0.5	1.43	0.82	1.17	2.11	0.0592352	0.382508	-0.591984	0.12022	-0.56525	-0.591984	-0.591984	-0.591984	-0.591984	-0.591984	0.135122	-0.112563	0.0682302	0.219531	0.41884	0.868472	-0.30103	0.133539
homostachydrine*		Xenobiotics	Food Component/Plant	Diet (y~(diet+strain))	Log	AB	Log	0.190332	-0.0861861	0.0253059	0.502427	0	-0.366532	-0.0222764	-0.0457575	-0.19382	0.33646	0.212188	0.419956	1.55	0.82	1.06	3.18	1	0.43	0.95	0.9	0.64	2.17	1.63	2.63	0.988433	0.0426955	0.530733	-0.229381	0.0686225	1.47796	0	-0.931163	-0.0599261	-0.122609	-0.506668	0.961884	0.593879	1.21792	0.8607	0.142393	0.190332	-0.0861861
N-acetylasparagine	N-Acetylasparagine	Amino Acid	Alanine and Aspartate Metabolism	Diet (y~(diet+strain))	NONE	NA	Imputed Raw Data	0.85	1.07	1.56	1.76	0.78	2.2	1.12	0.95	1.59	1.11	0.83	0.67	0.85	1.07	1.56	1.76	0.78	2.2	1.12	0.95	1.59	1.11	0.83	0.67	0.919584	0.274509	-0.210327	0.0812853	0.474836	0.581898	-0.330761	0.759332	0.134188	-0.0640241	0.492299	0.123921	-0.24303	-0.560784	0.368757	0.475233	-0.0705811	0.0293838
palmitoyl-linolenoyl-glycerol (16:0/18:3) [2]*	DG(16:0/18:3(9Z,12Z,15Z)/0:0)	Lipid	Diacylglycerol	Diet (y~(diet+strain))	Log	A	Log	0.161368	-0.585027	-0.29243	0	0.0334238	0.09691	0.0606978	0.0170333	0.071882	-0.0132283	0.0413927	-0.00436481	1.45	0.26	0.51	1	1.08	1.25	1.15	1.04	1.18	0.97	1.1	0.99	0.97026	0.0340074	0.567277	-0.535038	-0.413825	0	0.088191	0.29395	0.169916	0.0433967	0.206231	-0.0316246	0.111109	-0.0106297	0.865059	0.0220288	0.161368	-0.585027
adenosine 5'-monophosphate (AMP)	Adenosine monophosphate	Nucleotide	Purine Metabolism, Adenine containing	Diet (y~(diet+strain))	BoxCox	AB	BoxCox	-0.174619	-0.0559842	-0.174619	-0.00727711	0.15271	-0.0940699	-0.0840707	-0.187862	-0.149539	-0.201604	-0.23069	-0.0387198	0.82	0.93	0.82	0.99	1.32	0.89	0.9	0.81	0.84	0.8	0.78	0.95	0.0439063	0.221575	-0.174619	-0.0559842	-0.174619	-0.00727711	0.15271	-0.0940699	-0.0840707	-0.187862	-0.149539	-0.201604	-0.23069	-0.0387198	0.431352	0.739294	-0.0861861	-0.0315171
1-palmitoyl-2-linoleoyl-GPC (16:0/18:2)	PC(16:0/18:2(9Z,12Z))	Lipid	Phospholipid Metabolism	Diet (y~(diet+strain))	NONE	NA	Imputed Raw Data	0.81	0.98	0.99	0.75	0.94	0.81	1.11	1.13	1.08	0.8	0.82	0.98	0.81	0.98	0.99	0.75	0.94	0.81	1.11	1.13	1.08	0.8	0.82	0.98	0.863499	0.638277	-0.185953	-0.0214125	-0.0107603	-0.236565	-0.0629398	-0.185953	0.125501	0.149725	0.0899757	-0.194659	-0.17714	-0.0214125	0.780896	0.710051	-0.091515	-0.00877392
1-stearoyl-2-oleoyl-GPE (18:0/18:1)	PE(18:0/18:1(9Z))	Lipid	Phospholipid Metabolism	Diet (y~(diet+strain))	NONE	NA	Imputed Raw Data	0.85	0.96	0.94	0.6	1.4	0.86	1.15	1.22	0.99	0.65	0.73	0.94	0.85	0.96	0.94	0.6	1.4	0.86	1.15	1.22	0.99	0.65	0.73	0.94	0.141023	0.109331	-0.148289	-0.0364829	-0.0554967	-0.495	0.28223	-0.137342	0.121151	0.17067	-0.00893526	-0.411663	-0.294762	-0.0554967	0.574038	0.0581135	-0.0705811	-0.0177288
palmitoylcholine	NA	Lipid	Fatty Acid Metabolism (Acyl Choline)	Diet (y~(diet+strain))	NONE	NA	Imputed Raw Data	0.34	0.5	1.68	1.12	1.64	1.34	0.84	0.99	0.53	1.03	0.37	0.25	0.34	0.5	1.68	1.12	1.64	1.34	0.84	0.99	0.53	1.03	0.37	0.25	0.584958	0.436236	-0.714367	-0.505165	0.52312	0.102106	0.495439	0.277014	-0.145378	-0.00875702	-0.469595	0.0260322	-0.672153	-0.852603	0.239587	0.65613	-0.468521	-0.30103
phosphate	Phosphate	Energy	Oxidative Phosphorylation	Diet (y~(diet+strain))	NONE	NA	Imputed Raw Data	1.08	0.85	0.85	1.06	0.99	0.92	1.1	0.92	0.99	0.87	0.95	0.93	1.08	0.85	0.85	1.06	0.99	0.92	1.1	0.92	0.99	0.87	0.95	0.93	0.419843	0.287	0.0643107	-0.165004	-0.165004	0.0494148	-0.00900124	-0.0792716	0.0785041	-0.0792716	-0.00900124	-0.138667	-0.0475009	-0.0683841	0.348181	0.464649	0.0334238	-0.0705811
N-stearoyltaurine	NA	Lipid	Endocannabinoid	Diet (y~(diet+strain))	NONE	NA	Imputed Raw Data	1.24	0.92	1.64	1.02	4.59	3.22	1.53	1.05	0.53	1.82	0.83	0.44	1.24	0.92	1.64	1.02	4.59	3.22	1.53	1.05	0.53	1.82	0.83	0.44	0.956922	0.248344	0.2758	-0.109208	0.621815	0.0257455	1.78272	1.40199	0.537177	0.0633011	-0.865261	0.747204	-0.245852	-1.13415	0.592222	0.747375	0.0934217	-0.0362122
alanylleucine	Alanyl-Leucine	Peptide	Dipeptide	Diet (y~(diet+strain))	NONE	NA	Imputed Raw Data	1.22	1.84	0.32	0.32	0.32	0.32	0.61	1.28	1.76	0.72	1.33	0.77	1.22	1.84	0.32	0.32	0.32	0.32	0.61	1.28	1.76	0.72	1.33	0.77	0.446826	0.076677	0.134892	0.398241	-0.877581	-0.877581	-0.877581	-0.877581	-0.357867	0.166715	0.370719	-0.23413	0.19191	-0.185102	0.684559	0.477847	0.0863598	0.264818
ribulose/xylulose	D-Ribulose	Carbohydrate	Pentose Metabolism	Diet (y~(diet+strain))	NONE	NA	Imputed Raw Data	0.94	1.32	1.01	1.06	0.39	0.91	0.92	1.13	0.84	0.97	1.15	0.96	0.94	1.32	1.01	1.06	0.39	0.91	0.92	1.13	0.84	0.97	1.15	0.96	0.508846	0.529981	-0.0623107	0.397418	0.0107598	0.066165	-0.453894	-0.0920207	-0.0822245	0.148229	-0.157597	-0.0316372	0.172639	-0.0419687	0.999591	0.994485	-0.0268721	0.120574
nicotinamide riboside	Nicotinamide riboside	Cofactors and Vitamins	Nicotinate and Nicotinamide Metabolism	Diet (y~(diet+strain))	NONE	NA	Imputed Raw Data	0.84	1.43	0.95	0.65	2.56	1.77	0.9	1.24	1.2	0.55	1.02	0.93	0.84	1.43	0.95	0.65	2.56	1.77	0.9	1.24	1.2	0.55	1.02	0.93	0.735357	0.10681	-0.198727	0.369084	-0.0571174	-0.515726	0.87328	0.566694	-0.118528	0.227893	0.194335	-0.739302	0.0217581	-0.081136	0.852143	0.345676	-0.0757207	0.155336
dodecanedioate		Lipid	Fatty Acid, Dicarboxylate	Diet (y~(diet+strain))	BoxCox	AB	BoxCox	0.0888949	-0.206684	-0.752242	0.343569	0.76927	0.16541	0.356918	-0.752242	-0.752242	-0.421277	-0.752242	0.0660114	1.11	0.8	0.49	1.55	3.21	1.22	1.58	0.49	0.49	0.65	0.49	1.08	0.00785752	0.49065	0.0888949	-0.206684	-0.752242	0.343569	0.76927	0.16541	0.356918	-0.752242	-0.752242	-0.421277	-0.752242	0.0660114	0.736519	0.529355	0.045323	-0.09691
palmitoloelycholine	NA	Lipid	Fatty Acid Metabolism (Acyl Choline)	Diet (y~(diet+strain))	NONE	NA	Imputed Raw Data	0.32	0.39	1	0.94	0.86	0.74	0.97	0.66	0.61	1.32	0.38	0.3	0.32	0.39	1	0.94	0.86	0.74	0.97	0.66	0.61	1.32	0.38	0.3	0.814805	0.548253	-0.696093	-0.598288	0	-0.0471601	-0.112798	-0.218161	-0.0233718	-0.293942	-0.344003	0.227718	-0.611609	-0.726246	0.546627	0.662619	-0.49485	-0.408935
3-hydroxy-3-methylglutarate	3-Hydroxymethylglutaric acid	Lipid	Mevalonate Metabolism	Diet (y~(diet+strain))	BoxCox	AB	BoxCox	-0.234213	-0.265631	-0.234213	0.143499	0.603046	-0.24972	0.41253	-0.472555	0.0733226	0.313845	-0.409571	-0.794278	0.81	0.79	0.81	1.17	2.65	0.8	1.73	0.68	1.08	1.47	0.71	0.56	0.0298359	0.256304	-0.234213	-0.265631	-0.234213	0.143499	0.603046	-0.24972	0.41253	-0.472555	0.0733226	0.313845	-0.409571	-0.794278	0.309434	0.405997	-0.091515	-0.102373
palmitoylcarnitine	L-Palmitoylcarnitine	Lipid	Fatty Acid Metabolism(Acyl Carnitine)	Diet (y~(diet+strain))	NONE	NA	Imputed Raw Data	0.48	1.07	1.34	0.49	2.11	1.37	0.85	1.31	1.01	0.66	0.72	0.55	0.48	1.07	1.34	0.49	2.11	1.37	0.85	1.31	1.01	0.66	0.72	0.55	0.742834	0.0840366	-0.684983	0.0598659	0.255158	-0.66482	0.631984	0.274063	-0.146004	0.235768	0.00883784	-0.379617	-0.29839	-0.552873	0.970628	0.0754206	-0.318759	0.0293838
1-stearoyl-2-oleoyl-GPC (18:0/18:1)	PC(18:0/18:1(9Z))	Lipid	Phospholipid Metabolism	Diet (y~(diet+strain))	NONE	NA	Imputed Raw Data	0.78	0.99	0.9	0.42	0.99	0.76	1.09	1.1	1.2	0.57	0.77	0.96	0.78	0.99	0.9	0.42	0.99	0.76	1.09	1.1	1.2	0.57	0.77	0.96	0.81763	0.0770837	-0.231626	-0.0117706	-0.112382	-0.487148	-0.0117706	-0.249844	0.111258	0.124212	0.260254	-0.399312	-0.240794	-0.0463725	0.956334	0.232428	-0.107905	-0.00436481
nicotinamide N-oxide	Nicotinamide N-oxide	Cofactors and Vitamins	Nicotinate and Nicotinamide Metabolism	Diet (y~(diet+strain))	NONE	NA	Imputed Raw Data	0.39	0.48	1.06	1.17	0.59	0.92	0.66	1.51	0.99	1.19	0.39	0.47	0.39	0.48	1.06	1.17	0.59	0.92	0.66	1.51	0.99	1.19	0.39	0.47	0.297062	0.638367	-0.680881	-0.538515	0.045223	0.122717	-0.392792	-0.0640612	-0.311789	0.328083	-0.00776212	0.136131	-0.680881	-0.553143	0.237174	0.799629	-0.408935	-0.318759
beta-muricholate	3a,6b,7b-Trihydroxy-5b-cholanoic acid	Lipid	Primary Bile Acid Metabolism	Diet (y~(diet+strain))	NONE	NA	Imputed Raw Data	0.52	1.02	1.17	0.77	1.18	1	0.74	1.37	2.09	0.88	1.05	0.51	0.52	1.02	1.17	0.77	1.18	1	0.74	1.37	2.09	0.88	1.05	0.51	0.387341	0.221668	-0.610844	0.0189567	0.151052	-0.247649	0.15929	0	-0.284892	0.304632	0.724483	-0.121715	0.0467555	-0.628541	0.599097	0.433098	-0.283997	0.00860017
N-acetylglycine	Acetylglycine	Amino Acid	Glycine, Serine and Threonine Metabolism	Diet (y~(diet+strain))	NONE	NA	Imputed Raw Data	0.66	0.48	0.8	1.5	1.01	0.81	1.29	0.61	0.67	1.22	0.7	0.6	0.66	0.48	0.8	1.5	1.01	0.81	1.29	0.61	0.67	1.22	0.7	0.6	0.130164	0.76139	-0.339761	-0.682586	-0.169204	0.243241	0.00690222	-0.159018	0.161319	-0.417069	-0.325519	0.128575	-0.284943	-0.433881	0.98322	0.815912	-0.180456	-0.318759
N-linolenoyltaurine *	NA	Lipid	Endocannabinoid	Diet (y~(diet+strain))	BoxCox	AB	BoxCox	-0.157906	-0.615516	-0.0288748	0.0761428	0.415862	-0.0679246	0.185424	-0.615516	-0.615516	0.0398712	-0.615516	-0.615516	0.81	0.5	0.96	1.12	2.14	0.91	1.34	0.5	0.5	1.06	0.5	0.5	0.0210988	0.756806	-0.157906	-0.615516	-0.0288748	0.0761428	0.415862	-0.0679246	0.185424	-0.615516	-0.615516	0.0398712	-0.615516	-0.615516	0.804788	0.457446	-0.091515	-0.30103
hypoxanthine	Hypoxanthine	Nucleotide	Purine Metabolism, (Hypo)Xanthine/Inosine containing	Diet (y~(diet+strain))	NONE	NA	Imputed Raw Data	1	0.88	0.88	1.32	1.08	0.79	1.12	1.03	0.97	1.06	0.92	0.84	1	0.88	0.88	1.32	1.08	0.79	1.12	1.03	0.97	1.06	0.92	0.84	0.769142	0.132638	0	-0.134257	-0.134257	0.217921	0.0695182	-0.268834	0.0997429	0.0276298	-0.0297494	0.0533464	-0.0846986	-0.18969	0.988047	0.276046	0	-0.0555173
1-palmitoyl-GPI (16:0)	NA	Lipid	Lysolipid	Diet (y~(diet+strain))	NONE	NA	Imputed Raw Data	2.18	1.63	1.2	0.45	0.95	1.46	1.48	1.45	0.95	1.45	1.3	0.91	2.18	1.63	1.2	0.45	0.95	1.46	1.48	1.45	0.95	1.45	1.3	0.91	0.99968	0.994176	1.17226	0.628724	0.200479	-0.557679	-0.0502755	0.45982	0.479716	0.449869	-0.0502755	0.449869	0.300383	-0.0905453	0.999614	0.97744	0.338456	0.212188
3-hydroxypyridine sulfate		Xenobiotics	Chemical	Diet (y~(diet+strain))	NONE	NA	Imputed Raw Data	2.6	1.3	0.52	0.61	0.43	0.84	0.94	1.61	0.89	0.84	1.34	1.56	2.6	1.3	0.52	0.61	0.43	0.84	0.94	1.61	0.89	0.84	1.34	1.56	0.25209	0.145132	0.821752	0.249813	-0.716345	-0.528169	-0.95257	-0.177341	-0.0618661	0.439259	-0.11749	-0.177341	0.277409	0.412079	0.775125	0.265811	0.414973	0.113943
alpha-muricholate		Lipid	Primary Bile Acid Metabolism	Diet (y~(diet+strain))	NONE	NA	Imputed Raw Data	0.71	0.89	0.14	0.54	0.7	0.8	0.48	1.01	0.98	0.34	0.76	0.34	0.71	0.89	0.14	0.54	0.7	0.8	0.48	1.01	0.98	0.34	0.76	0.34	0.163184	0.342954	-0.326404	-0.127579	-0.841239	-0.501131	-0.337056	-0.228622	-0.559287	0.0118091	-0.0235151	-0.686519	-0.272499	-0.686519	0.231256	0.345975	-0.148742	-0.05061
5-aminovalerate	5-Aminopentanoic acid	Amino Acid	Lysine Metabolism	Diet (y~(diet+strain))	BoxCox	AB	BoxCox	-0.506191	-0.921024	0.61661	-0.0569467	-0.0318883	-0.255707	-0.0318883	0.201842	-0.0569467	-0.595164	-0.342582	-0.210732	0.55	0.36	2.46	0.93	0.96	0.73	0.96	1.31	0.93	0.5	0.66	0.77	0.0493263	0.00144645	-0.506191	-0.921024	0.61661	-0.0569467	-0.0318883	-0.255707	-0.0318883	0.201842	-0.0569467	-0.595164	-0.342582	-0.210732	0.788136	0.0671329	-0.259637	-0.443697
3-hydroxybutyrylcarnitine (2)	#2	Lipid	Fatty Acid Metabolism(Acyl Carnitine)	Diet (y~(diet+strain))	BoxCox	AB	BoxCox	-0.112073	0	-0.112073	0.233252	-0.0466134	-0.286072	-0.124164	-0.205216	-0.303983	0.11413	-0.00881679	0.0250767	0.89	1	0.89	1.43	0.95	0.77	0.88	0.82	0.76	1.16	0.99	1.03	0.4343	0.0154474	-0.112073	0	-0.112073	0.233252	-0.0466134	-0.286072	-0.124164	-0.205216	-0.303983	0.11413	-0.00881679	0.0250767	0.538278	0.165247	-0.05061	0
pentadecanoate (15:0)	Pentadecanoic acid	Lipid	Long Chain Fatty Acid	Diet (y~(diet+strain))	NONE	NA	Imputed Raw Data	1.86	1.33	1.24	0.75	0.87	1.52	1.29	1.09	1.12	1.39	1.27	0.93	1.86	1.33	1.24	0.75	0.87	1.52	1.29	1.09	1.12	1.39	1.27	0.93	0.605898	0.599704	0.760995	0.336483	0.25179	-0.318161	-0.1566	0.501649	0.299407	0.0994046	0.131126	0.390511	0.280535	-0.0822205	0.623243	0.380706	0.269513	0.123852
oleoylcarnitine	Oleoylcarnitine	Lipid	Fatty Acid Metabolism(Acyl Carnitine)	Diet (y~(diet+strain))	NONE	NA	Imputed Raw Data	0.64	1.03	1.24	0.44	1.46	1.23	0.81	1.19	1.29	0.51	0.69	0.75	0.64	1.03	1.24	0.44	1.46	1.23	0.81	1.19	1.29	0.51	0.69	0.75	0.843849	0.574407	-0.372832	0.0281851	0.216325	-0.620661	0.399125	0.207695	-0.187806	0.172868	0.259029	-0.529245	-0.316411	-0.250994	0.935818	0.504001	-0.19382	0.0128372
tricarballylate	1,2,3-Propanetricarboxylic acid	Energy	TCA Cycle	Diet (y~(diet+strain))	BoxCox	AB	BoxCox	2.75639	3.08516	1.44913	1.54484	1.48173	1.94285	3.14029	2.61551	2.58134	3.63901	2.5696	2.42754	2.04	2.53	1.3	1.33	1.31	1.48	2.65	1.9	1.87	6.55	1.86	1.75	0.00364476	0.0382225	2.75639	3.08516	1.44913	1.54484	1.48173	1.94285	3.14029	2.61551	2.58134	3.63901	2.5696	2.42754	0.225971	0.718159	0.30963	0.403121
1-stearoyl-GPS (18:0)*	NA	Lipid	Lysolipid	Diet (y~(diet+strain))	NONE	NA	Imputed Raw Data	0.58	0.76	1.13	0.32	0.82	0.86	1.04	1.35	1.19	0.42	0.71	0.87	0.58	0.76	1.13	0.32	0.82	0.86	1.04	1.35	1.19	0.42	0.71	0.87	0.186118	0.773235	-0.420575	-0.246143	0.138782	-0.652085	-0.185944	-0.145295	0.0423244	0.381168	0.20399	-0.566437	-0.295561	-0.135071	0.199362	0.906576	-0.236572	-0.119186
thymine	Thymine	Nucleotide	Pyrimidine Metabolism, Thymine containing	Diet (y~(diet+strain))	NONE	NA	Imputed Raw Data	1.16	0.47	0.5	1.56	0.93	0.85	1.42	1.11	0.78	1.32	1.01	0.47	1.16	0.47	0.5	1.56	0.93	0.85	1.42	1.11	0.78	1.32	1.01	0.47	0.985816	0.806582	0.150784	-0.568959	-0.532589	0.501735	-0.0683297	-0.14844	0.382545	0.104411	-0.220507	0.295133	0.00963643	-0.568959	0.97996	0.84618	0.064458	-0.327902
thymidine	Thymidine	Nucleotide	Pyrimidine Metabolism, Thymine containing	Diet (y~(diet+strain))	NONE	NA	Imputed Raw Data	0.69	0.47	0.45	0.98	1.17	0.47	0.81	0.63	0.49	0.87	0.56	0.46	0.69	0.47	0.45	0.98	1.17	0.47	0.81	0.63	0.49	0.87	0.56	0.46	0.755767	0.252004	-0.181685	-0.456539	-0.494891	-0.00824525	0.0586779	-0.456539	-0.0948163	-0.237563	-0.421326	-0.0603888	-0.317931	-0.475297	0.149491	0.482107	-0.161151	-0.327902
tauro-beta-muricholate	Tauro-b-muricholic acid	Lipid	Primary Bile Acid Metabolism	Diet (y~(diet+strain))	NONE	NA	Imputed Raw Data	0.41	0.98	0.15	0.37	1.09	0.85	0.46	0.92	1.86	0.53	0.95	0.4	0.41	0.98	0.15	0.37	1.09	0.85	0.46	0.92	1.86	0.53	0.95	0.4	0.375151	0.583404	-0.558973	-0.0141	-1.05609	-0.615664	0.0609553	-0.111426	-0.493665	-0.0577357	0.469861	-0.410637	-0.0356598	-0.572743	0.893589	0.828546	-0.387216	-0.00877392
pipecolate	Pipecolic acid	Amino Acid	Lysine Metabolism	Diet (y~(diet+strain))	BoxCox	AB	BoxCox	0.594149	1.05388	0.476125	0.35283	1.13862	1.0191	0.645658	1.34422	0.228456	-0.154752	0.566633	0.293051	1.3	1.87	1.22	1.15	2.08	1.8	1.34	3.14	1.09	0.95	1.28	1.12	0.0121434	0.182632	0.594149	1.05388	0.476125	0.35283	1.13862	1.0191	0.645658	1.34422	0.228456	-0.154752	0.566633	0.293051	0.69657	0.660535	0.113943	0.271842
glucose 6-phosphate	Glucose 6-phosphate	Carbohydrate	Glycolysis, Gluconeogenesis, and Pyruvate Metabolism	Diet (y~(diet+strain))	NONE	NA	Imputed Raw Data	0.78	0.69	1.01	0.85	0.8	0.6	1	0.94	1.01	0.72	0.69	0.81	0.78	0.69	1.01	0.85	0.8	0.6	1	0.94	1.01	0.72	0.69	0.81	0.573877	0.797119	-0.224102	-0.312164	0.0104568	-0.154089	-0.204229	-0.397818	0	-0.0622692	0.0104568	-0.283065	-0.312164	-0.194253	0.567408	0.748992	-0.107905	-0.161151
gluconate	Gluconic acid	Xenobiotics	Food Component/Plant	Diet (y~(diet+strain))	NONE	NA	Imputed Raw Data	1.07	0.95	0.79	0.86	0.28	0.56	1.06	0.83	1	0.88	0.93	0.76	1.07	0.95	0.79	0.86	0.28	0.56	1.06	0.83	1	0.88	0.93	0.76	0.758268	0.398582	0.0916874	-0.0616945	-0.237856	-0.164772	-0.583155	-0.434329	0.0782096	-0.196853	0	-0.142751	-0.0854864	-0.267279	0.808294	0.907069	0.0293838	-0.0222764
S-methylglutathione	NA	Amino Acid	Glutathione Metabolism	Diet (y~(diet+strain))	NONE	NA	Imputed Raw Data	1.97	1.99	0.86	0.51	1.57	0.37	1.9	2.32	2.12	1.61	2.25	2.42	1.97	1.99	0.86	0.51	1.57	0.37	1.9	2.32	2.12	1.61	2.25	2.42	0.0515137	0.275853	0.983586	1.00805	-0.105736	-0.322722	0.52823	-0.388265	0.899196	1.4341	1.17091	0.570775	1.34026	1.57131	0.0316497	0.557884	0.294466	0.298853
Isobar: fructose 1,6-diphosphate, glucose 1,6-diphosphate, myo-inositol 1,4 or 1,3-diphosphate	NA	Carbohydrate	Glycolysis, Gluconeogenesis, and Pyruvate Metabolism	Diet (y~(diet+strain))	NONE	NA	Imputed Raw Data	0.44	0.54	0.79	0.87	0.57	0.88	0.52	0.98	0.49	0.48	0.56	0.65	0.44	0.54	0.79	0.87	0.57	0.88	0.52	0.98	0.49	0.48	0.56	0.65	0.175331	0.816491	-0.498755	-0.31853	-0.0917915	-0.0506479	-0.278743	-0.0461209	-0.348086	-0.00676658	-0.397808	-0.416021	-0.291447	-0.193443	0.84802	0.352546	-0.356547	-0.267606
mannose-1-phosphate		Carbohydrate	Fructose, Mannose and Galactose Metabolism	Diet (y~(diet+strain))	NONE	NA	Imputed Raw Data	0.97	0.63	0.98	0.91	1.18	0.82	0.93	0.78	1.44	0.53	0.89	0.96	0.97	0.63	0.98	0.91	1.18	0.82	0.93	0.78	1.44	0.53	0.89	0.96	0.379995	0.606112	-0.0280909	-0.395874	-0.0186649	-0.0860257	0.15793	-0.177812	-0.0664438	-0.220729	0.360319	-0.528442	-0.105891	-0.0375807	0.480527	0.787554	-0.0132283	-0.200659
sphingomyelin (d18:1/17:0, d17:1/18:0, d19:1/16:0)	NA	Lipid	Sphingolipid Metabolism	Diet (y~(diet+strain))	NONE	NA	Imputed Raw Data	0.45	0.89	1.02	0.6	0.64	0.83	1.02	0.99	1.09	0.63	0.63	0.8	0.45	0.89	1.02	0.6	0.64	0.83	1.02	0.99	1.09	0.63	0.63	0.8	0.105398	0.275944	-0.515858	-0.134479	0.0261325	-0.41398	-0.381897	-0.201233	0.0261325	-0.0128722	0.121671	-0.390112	-0.390112	-0.232864	0.138918	0.283229	-0.346787	-0.05061
oleoyl-oleoyl-glycerol (18:1/18:1) [2]*	#2	Lipid	Diacylglycerol	Diet (y~(diet+strain))	NONE	NA	Imputed Raw Data	1.02	0.63	0.47	0.51	1.08	1.05	0.92	0.92	1.06	0.62	0.87	0.92	1.02	0.63	0.47	0.51	1.08	1.05	0.92	0.92	1.06	0.62	0.87	0.92	0.23577	0.168497	0.0249911	-0.373072	-0.481944	-0.457695	0.102933	0.0634055	-0.0950155	-0.0950155	0.0764578	-0.380804	-0.150379	-0.0950155	0.173607	0.200764	0.00860017	-0.200659
S-adenosylmethionine (SAM)	S-Adenosylmethionine	Amino Acid	Methionine, Cysteine, SAM and Taurine Metabolism	Diet (y~(diet+strain))	NONE	NA	Imputed Raw Data	1.86	1.34	0.36	0.21	0.14	0.21	3.13	1.02	2.49	4.53	1.76	1.83	1.86	1.34	0.36	0.21	0.14	0.21	3.13	1.02	2.49	4.53	1.76	1.83	0.17382	0.148722	0.629429	0.289746	-0.919695	-1.35237	-1.65613	-1.35237	1.2031	0.0192167	0.945587	1.6379	0.571036	0.612198	0.547221	0.959591	0.269513	0.127105
guanidinoacetate	Guanidoacetic acid	Amino Acid	Creatine Metabolism	Diet (y~(diet+strain))	BoxCox	AB	BoxCox	0.0720513	0.0720513	0.272917	0.0995625	0.403572	0.108334	-0.0853777	-0.0853777	0	-0.0113057	-0.187853	-0.396871	1.07	1.07	1.35	1.1	1.66	1.11	0.93	0.93	1	0.99	0.86	0.75	0.0406285	0.0825468	0.0720513	0.0720513	0.272917	0.0995625	0.403572	0.108334	-0.0853777	-0.0853777	0	-0.0113057	-0.187853	-0.396871	0.996624	0.936341	0.0293838	0.0293838
guanine	Guanine	Nucleotide	Purine Metabolism, Guanine containing	Diet (y~(diet+strain))	NONE	NA	Imputed Raw Data	0.85	0.88	0.57	1.56	1.23	0.93	0.93	0.86	0.84	1.53	0.83	0.82	0.85	0.88	0.57	1.56	1.23	0.93	0.93	0.86	0.84	1.53	0.83	0.82	0.120581	0.0730102	-0.15622	-0.121922	-0.592112	0.37385	0.183276	-0.0683609	-0.0683609	-0.144596	-0.168045	0.359026	-0.180074	-0.192315	0.289946	0.520071	-0.0705811	-0.0555173
proline	L-Proline	Amino Acid	Urea cycle; Arginine and Proline Metabolism	Diet (y~(diet+strain))	NONE	NA	Imputed Raw Data	0.94	0.91	1	1.12	0.88	1.08	0.73	0.95	1.09	0.89	0.86	0.72	0.94	0.91	1	1.12	0.88	1.08	0.73	0.95	1.09	0.89	0.86	0.72	0.80998	0.490503	-0.0598347	-0.0898301	0	0.119089	-0.11988	0.0794749	-0.27102	-0.049848	0.089386	-0.109857	-0.139944	-0.281153	0.820016	0.483003	-0.0268721	-0.0409586
gamma-glutamylleucine	gamma-Glutamylleucine	Peptide	Gamma-glutamyl Amino Acid	Diet (y~(diet+strain))	NONE	NA	Imputed Raw Data	1.66	1.6	0.95	1	1.14	1.05	1.46	1.69	1.57	1.29	1.74	1.72	1.66	1.6	0.95	1	1.14	1.05	1.46	1.69	1.57	1.29	1.74	1.72	0.481425	0.528089	0.650679	0.586814	-0.0441175	0	0.127775	0.0449303	0.441211	0.68293	0.555206	0.271179	0.737147	0.715391	0.409894	0.603264	0.220108	0.20412
N-acetylcitrulline		Amino Acid	Urea cycle; Arginine and Proline Metabolism	Diet (y~(diet+strain))	BoxCox	AB	BoxCox	-0.725488	-1.46706	0.697082	0.628231	-0.243743	1.23363	-0.820579	-0.166128	-0.415627	-1.19579	-0.331125	0.0318036	0.45	0.23	2.64	2.37	0.75	6.95	0.41	0.82	0.62	0.29	0.68	1.04	0.0846567	0.0168431	-0.725488	-1.46706	0.697082	0.628231	-0.243743	1.23363	-0.820579	-0.166128	-0.415627	-1.19579	-0.331125	0.0318036	0.733034	0.769215	-0.346787	-0.638272
2-methylbutyrylcarnitine (C5)	2-Methylbutyroylcarnitine	Amino Acid	Leucine, Isoleucine and Valine Metabolism	Diet (y~(diet+strain))	NONE	NA	Imputed Raw Data	0.97	0.84	0.88	0.68	1.26	1.49	0.6	0.97	1.23	0.65	0.7	0.74	0.97	0.84	0.88	0.68	1.26	1.49	0.6	0.97	1.23	0.65	0.7	0.74	0.130014	0.654991	-0.0236301	-0.147235	-0.105004	-0.370414	0.154589	0.243526	-0.530729	-0.0236301	0.14033	-0.425552	-0.336479	-0.274519	0.459335	0.913613	-0.0132283	-0.0757207
1-linolenoylglycerol (18:3)	MG(18:3(6Z,9Z,12Z)/0:0/0:0)	Lipid	Monoacylglycerol	Diet (y~(diet+strain))	BoxCox	AB	BoxCox	0.258767	0.0932811	-1.17105	-0.740181	-0.134032	1.1048	0	-0.351088	0.402517	-0.981198	0.159216	-1.17105	1.36	1.11	0.39	0.52	0.87	8.46	1	0.71	1.66	0.44	1.2	0.39	0.00412414	0.0181947	0.258767	0.0932811	-1.17105	-0.740181	-0.134032	1.1048	0	-0.351088	0.402517	-0.981198	0.159216	-1.17105	0.987578	0.472985	0.133539	0.045323
stearate (18:0)	Stearic acid	Lipid	Long Chain Fatty Acid	Diet (y~(diet+strain))	NONE	NA	Imputed Raw Data	1.57	1.27	1.46	0.82	1.05	1.47	1.4	1.08	1.08	1.58	1.25	0.89	1.57	1.27	1.46	0.82	1.05	1.47	1.4	1.08	1.08	1.58	1.25	0.89	0.775904	0.246392	0.573713	0.267332	0.460343	-0.172885	0.0488276	0.470602	0.398994	0.0782795	0.0782795	0.584075	0.247237	-0.106217	0.748951	0.255306	0.1959	0.103804
adenosine 3'-monophosphate (3'-AMP)	3'-AMP	Nucleotide	Purine Metabolism, Adenine containing	Diet (y~(diet+strain))	NONE	NA	Imputed Raw Data	0.78	0.94	0.64	1.39	0.62	2.45	1.14	1.07	0.95	1.11	0.83	1	0.78	0.94	0.64	1.39	0.62	2.45	1.14	1.07	0.95	1.11	0.83	1	0.110283	0.0560208	-0.284589	-0.0644231	-0.567373	0.283342	-0.618179	0.598079	0.123984	0.0660414	-0.0531216	0.100045	-0.206683	0	0.995387	0.148729	-0.107905	-0.0268721
gamma-carboxyglutamate	NA	Amino Acid	Glutamate Metabolism	Diet (y~(diet+strain))	NONE	NA	Imputed Raw Data	0.68	0.91	0.94	1.14	0.82	1.12	0.9	0.73	0.75	0.9	0.7	0.77	0.68	0.91	0.94	1.14	0.82	1.12	0.9	0.73	0.75	0.9	0.7	0.77	0.542648	0.378201	-0.334883	-0.0755119	-0.0491029	0.0986725	-0.16353	0.0857517	-0.0846159	-0.267876	-0.243024	-0.0846159	-0.307194	-0.219175	0.660289	0.503539	-0.167491	-0.0409586
oleoyl-arachidonoyl-glycerol (18:1/20:4) [2]*	DG(18:1(9Z)/20:4(5Z,8Z,11Z,14Z)/0:0)	Lipid	Diacylglycerol	Diet (y~(diet+strain))	BoxCox	AB	BoxCox	0.0251659	-0.456292	-0.115065	-0.407278	-0.0180764	0.344435	-0.0684792	-0.0910044	0.138966	-0.384267	-0.154352	-0.0577519	1.03	0.7	0.89	0.72	0.98	2.16	0.93	0.91	1.21	0.73	0.86	0.94	0.0134019	0.0600832	0.0251659	-0.456292	-0.115065	-0.407278	-0.0180764	0.344435	-0.0684792	-0.0910044	0.138966	-0.384267	-0.154352	-0.0577519	0.640414	0.490257	0.0128372	-0.154902
glycylvaline	Glycyl-Valine	Peptide	Dipeptide	Diet (y~(diet+strain))	NONE	NA	Imputed Raw Data	1	1.21	1	0.94	0.57	0.96	0.71	0.69	1.02	0.83	0.68	0.85	1	1.21	1	0.94	0.57	0.96	0.71	0.69	1.02	0.83	0.68	0.85	0.550399	0.730614	0	0.240854	0	-0.0642282	-0.410011	-0.0430541	-0.289943	-0.307942	0.0218754	-0.176359	-0.316838	-0.156527	0.822792	0.731042	0	0.0827854
taurocholate	Taurocholic acid	Lipid	Primary Bile Acid Metabolism	Diet (y~(diet+strain))	NONE	NA	Imputed Raw Data	0.51	1.35	0.61	1.15	1.37	0.93	0.52	1.29	0.87	0.98	0.82	0.38	0.51	1.35	0.61	1.15	1.37	0.93	0.52	1.29	0.87	0.98	0.82	0.38	0.686547	0.960676	-0.505125	0.320978	-0.394507	0.140575	0.33863	-0.0674124	-0.49383	0.267618	-0.126226	-0.0191347	-0.176029	-0.657684	0.771006	0.961398	-0.29243	0.130334
O-methyltyrosine	NA	Amino Acid	Phenylalanine and Tyrosine Metabolism	Diet (y~(diet+strain))	NONE	NA	Imputed Raw Data	1.2	1.66	0.86	1.18	0.8	0.73	1.13	1.24	1.13	1.04	1.14	1.34	1.2	1.66	0.86	1.18	0.8	0.73	1.13	1.24	1.13	1.04	1.14	1.34	0.548978	0.533795	0.199627	0.547974	-0.167297	0.181343	-0.248218	-0.351332	0.134131	0.235228	0.134131	0.0431833	0.143751	0.319076	0.752708	0.801393	0.0791812	0.220108
4-guanidinobutanoate	4-Guanidinobutanoic acid	Amino Acid	Guanidino and Acetamido Metabolism	Diet (y~(diet+strain))	NONE	NA	Imputed Raw Data	2.7	0.94	1.5	0.19	2.07	0.99	0.98	1.76	1.01	0.49	2.33	2.87	2.7	0.94	1.5	0.19	2.07	0.99	0.98	1.76	1.01	0.49	2.33	2.87	0.427674	0.97757	1.44904	-0.0654541	0.492633	-1.14582	0.975993	-0.0107929	-0.0216313	0.721188	0.010748	-0.628562	1.17763	1.5685	0.642505	0.925933	0.431364	-0.0268721
1-oleoyl-GPI (18:1)*	NA	Lipid	Lysolipid	Diet (y~(diet+strain))	NONE	NA	Imputed Raw Data	2.22	1.85	1.17	0.38	0.91	1.25	1.81	1.23	1.03	1.79	0.95	0.67	2.22	1.85	1.17	0.38	0.91	1.25	1.81	1.23	1.03	1.79	0.95	0.67	0.680505	0.876124	1.09186	0.791787	0.173855	-0.762819	-0.096447	0.252409	0.758074	0.232949	0.0314289	0.741114	-0.0531665	-0.372774	0.947693	0.649048	0.346353	0.267172
N-alpha-acetylornithine	N-Acetylornithine	Amino Acid	Urea cycle; Arginine and Proline Metabolism	Diet (y~(diet+strain))	NONE	NA	Imputed Raw Data	0.92	0.8	1.5	1.3	1.24	1.92	0.87	1.16	1.08	0.59	1.19	1.22	0.92	0.8	1.5	1.3	1.24	1.92	0.87	1.16	1.08	0.59	1.19	1.22	0.999919	0.568398	-0.0847469	-0.21789	0.476159	0.295143	0.238606	0.82615	-0.139284	0.161411	0.0819563	-0.473046	0.190612	0.219508	0.987987	0.785289	-0.0362122	-0.09691
1-oleoyl-GPS (18:1)	NA	Lipid	Lysolipid	Diet (y~(diet+strain))	NONE	NA	Imputed Raw Data	2.15	1.54	0.76	0.77	0.39	0.87	1.54	1.01	0.95	1.09	1	0.7	2.15	1.54	0.76	0.77	0.39	0.87	1.54	1.01	0.95	1.09	1	0.7	0.780063	0.160873	0.784635	0.433643	-0.264073	-0.251693	-0.870638	-0.135099	0.433643	0.00974029	-0.0500249	0.0847489	0	-0.341513	0.847989	0.631623	0.332438	0.187521
eicosapentaenoate (EPA; 20:5n3)	Eicosapentaenoic acid	Lipid	Polyunsaturated Fatty Acid (n3 and n6)	Diet (y~(diet+strain))	NONE	NA	Imputed Raw Data	1.69	0.98	0.96	0.72	0.58	1.12	1.06	0.66	0.78	0.9	0.93	0.62	1.69	0.98	0.96	0.72	0.58	1.12	1.06	0.66	0.78	0.9	0.93	0.62	0.167384	0.537712	0.363928	-0.0164876	-0.0335271	-0.295161	-0.524519	0.0887971	0.0464259	-0.38382	-0.217675	-0.0882744	-0.0601886	-0.450508	0.622529	0.727813	0.227887	-0.00877392
2-methylcitrate/homocitrate	found but 2 separate compounds	Energy	TCA Cycle	Diet (y~(diet+strain))	BoxCox	AB	BoxCox	-0.263697	-0.360405	-0.324818	0.0443738	-0.202148	-0.225069	-0.171381	-0.0341808	-0.400019	-0.144329	-0.379672	-0.074359	0.62	0.56	0.58	1.17	0.67	0.65	0.7	0.91	0.54	0.73	0.55	0.83	0.0441732	0.336879	-0.263697	-0.360405	-0.324818	0.0443738	-0.202148	-0.225069	-0.171381	-0.0341808	-0.400019	-0.144329	-0.379672	-0.074359	0.789347	0.803244	-0.207608	-0.251812
succinylcarnitine	NA	Energy	TCA Cycle	Diet (y~(diet+strain))	NONE	NA	Imputed Raw Data	0.78	0.86	0.99	0.47	0.1	0.57	0.52	0.84	1.12	0.35	0.69	1.01	0.78	0.86	0.99	0.47	0.1	0.57	0.52	0.84	1.12	0.35	0.69	1.01	0.665345	0.640757	-0.23011	-0.147193	-0.0105961	-0.541302	-0.87852	-0.442912	-0.492377	-0.168008	0.128067	-0.65619	-0.322232	0.0106082	0.829959	0.710549	-0.107905	-0.0655015
sphingomyelin (d18:1/15:0, d16:1/17:0)*	NA	Lipid	Sphingolipid Metabolism	Diet (y~(diet+strain))	NONE	NA	Imputed Raw Data	1.02	1.25	1.3	1.07	1.11	1.57	1.43	1.38	1.21	0.9	0.86	1.47	1.02	1.25	1.3	1.07	1.11	1.57	1.43	1.38	1.21	0.9	0.86	1.47	0.659141	0.16429	0.0216479	0.257511	0.305985	0.0749057	0.116669	0.553754	0.428043	0.381745	0.218068	-0.111456	-0.157669	0.464533	0.64596	0.170736	0.00860017	0.09691
1-palmitoyl-2-gamma-linolenoyl-GPC (16:0/18:3n6)*	NA	Lipid	Phospholipid Metabolism	Diet (y~(diet+strain))	NONE	NA	Imputed Raw Data	0.89	1.04	1.12	0.64	1.27	0.99	1.26	1.34	1.16	0.85	0.94	1.08	0.89	1.04	1.12	0.64	1.27	0.99	1.26	1.34	1.16	0.85	0.94	1.08	0.825931	0.172961	-0.103981	0.0397676	0.122353	-0.309402	0.287862	-0.00978078	0.276404	0.369724	0.165145	-0.139791	-0.0577068	0.0805563	0.640018	0.247706	-0.05061	0.0170333
kynurenate	Kynurenic acid	Amino Acid	Tryptophan Metabolism	Diet (y~(diet+strain))	NONE	NA	Imputed Raw Data	1.54	1.54	4.55	2.61	3.75	4.16	2.87	1.96	1.91	2.48	1.9	0.96	1.54	1.54	4.55	2.61	3.75	4.16	2.87	1.96	1.91	2.48	1.9	0.96	0.654177	0.226885	0.813122	0.813122	3.43002	1.97358	2.89337	3.17716	2.20428	1.31913	1.263	1.85235	1.25166	-0.0711686	0.414244	0.520958	0.187521	0.187521
palmitoyl-oleoyl-glycerol (16:0/18:1) [2]*	#2	Lipid	Diacylglycerol	Diet (y~(diet+strain))	NONE	NA	Imputed Raw Data	1.09	0.8	0.55	0.5	0.9	1	1.01	1.22	1.21	0.67	1	0.87	1.09	0.8	0.55	0.5	0.9	1	1.01	1.22	1.21	0.67	1	0.87	0.465626	0.286394	0.108126	-0.206939	-0.400945	-0.431124	-0.109218	0	0.0115541	0.280748	0.266779	-0.31679	0	-0.139742	0.346135	0.463904	0.0374265	-0.09691
stearoylcarnitine	Stearoylcarnitine	Lipid	Fatty Acid Metabolism(Acyl Carnitine)	Diet (y~(diet+strain))	NONE	NA	Imputed Raw Data	0.36	0.77	1.25	0.35	1.55	1.49	0.35	0.78	0.68	0.35	0.35	0.35	0.36	0.77	1.25	0.35	1.55	1.49	0.35	0.78	0.68	0.35	0.35	0.35	0.315169	0.0667176	-0.626918	-0.122347	0.0888829	-0.650961	0.162943	0.150132	-0.650961	-0.115795	-0.188428	-0.650961	-0.650961	-0.650961	0.370982	0.224243	-0.443697	-0.113509
ergothioneine	Ergothioneine	Xenobiotics	Food Component/Plant	Diet (y~(diet+strain))	BoxCox	AB	BoxCox	0.0712556	0.0218625	-0.102172	-0.0478952	0.29523	0.0619334	0.114182	-0.0232146	0	-0.0232146	-0.0353641	0.0424758	1.07	1.02	0.92	0.96	1.45	1.06	1.12	0.98	1	0.98	0.97	1.04	0.0250256	0.0788958	0.0712556	0.0218625	-0.102172	-0.0478952	0.29523	0.0619334	0.114182	-0.0232146	0	-0.0232146	-0.0353641	0.0424758	0.292565	0.162734	0.0293838	0.00860017
1-linoleoyl-GPS (18:2)*		Lipid	Lysolipid	Diet (y~(diet+strain))	Log	AB	Log	0.507856	0.41162	-0.136677	-0.161151	0.0413927	-0.29243	0.439333	0.33646	-0.187087	0.232996	0.09691	0.0934217	3.22	2.58	0.73	0.69	1.1	0.51	2.75	2.17	0.65	1.71	1.25	1.24	0.576732	0.0308787	1.59031	1.27025	-0.388582	-0.456512	0.120828	-0.812585	1.36148	1.02657	-0.527964	0.6999	0.285238	0.274827	0.578065	0.103705	0.507856	0.41162
gamma-glutamylglutamate	gamma-Glutamylglutamic acid	Peptide	Gamma-glutamyl Amino Acid	Diet (y~(diet+strain))	NONE	NA	Imputed Raw Data	0.66	0.97	1.05	0.94	0.98	1.64	1.11	0.8	0.88	0.83	0.85	1.03	0.66	0.97	1.05	0.94	0.98	1.64	1.11	0.8	0.88	0.83	0.85	1.03	0.189266	0.427475	-0.469082	-0.0282261	0.0434781	-0.0582437	-0.0186264	0.357105	0.0905085	-0.227909	-0.124383	-0.186761	-0.160934	0.0265906	0.944967	0.681666	-0.180456	-0.0132283
1-(1-enyl-palmitoyl)-2-arachidonoyl-GPE (P-16:0/20:4)*	PE(16:0/20:4(5Z,8Z,11Z,14Z))	Lipid	Plasmalogen	Diet (y~(diet+strain))	NONE	NA	Imputed Raw Data	0.84	1.01	1.04	0.83	0.89	0.92	0.96	1.13	1.16	0.82	0.82	0.99	0.84	1.01	1.04	0.83	0.89	0.92	0.96	1.13	1.16	0.82	0.82	0.99	0.208554	0.537382	-0.167903	0.00902621	0.0352458	-0.180142	-0.110124	-0.0779509	-0.0376412	0.106964	0.128822	-0.192625	-0.192625	-0.00917574	0.146291	0.725401	-0.0757207	0.00432137
2-stearoyl-GPE (18:0)*	LysoPE(0:0/18:0)	Lipid	Lysolipid	Diet (y~(diet+strain))	BoxCox	AB	BoxCox	0.984471	0.204727	1.19119	0.968441	-0.16391	0.433554	0.35952	-0.555752	0.639964	1.44772	0.0905929	-0.120501	1.99	1.12	2.47	1.96	0.92	1.29	1.23	0.77	1.49	3.47	1.05	0.94	0.0350204	0.346272	0.984471	0.204727	1.19119	0.968441	-0.16391	0.433554	0.35952	-0.555752	0.639964	1.44772	0.0905929	-0.120501	0.925553	0.54748	0.298853	0.049218
2'-deoxyguanosine	Deoxyguanosine	Nucleotide	Purine Metabolism, Guanine containing	Diet (y~(diet+strain))	NONE	NA	Imputed Raw Data	0.93	0.67	0.63	1.69	0.92	0.61	1	1.16	0.74	1.16	0.75	0.65	0.93	0.67	0.63	1.69	0.92	0.61	1	1.16	0.74	1.16	0.75	0.65	0.199701	0.1638	-0.0543897	-0.380724	-0.460161	0.266338	-0.0629671	-0.504557	0	0.0956733	-0.265876	0.0956733	-0.251532	-0.418991	0.324147	0.558955	-0.0315171	-0.173925
deoxycarnitine	4-Trimethylammoniobutanoic acid	Lipid	Carnitine Metabolism	Diet (y~(diet+strain))	NONE	NA	Imputed Raw Data	1.97	0.96	0.96	1.05	1.01	0.84	1.02	1.36	1.54	1.31	1.32	1.63	1.97	0.96	0.96	1.05	1.01	0.84	1.02	1.36	1.54	1.31	1.32	1.63	0.0642681	0.284592	0.673803	-0.0699974	-0.0699974	0.0776596	0.0163535	-0.335178	0.0322815	0.398905	0.510499	0.360497	0.36849	0.554301	0.319856	0.320107	0.294466	-0.0177288
serotonin	Serotonin	Amino Acid	Tryptophan Metabolism	Diet (y~(diet+strain))	NONE	NA	Imputed Raw Data	1.12	2.59	1.22	0.61	1.05	2.22	0.86	1.19	1.25	1.35	1.99	1.36	1.12	2.59	1.22	0.61	1.05	2.22	0.86	1.19	1.25	1.35	1.99	1.36	0.379861	0.105526	0.148605	1.22823	0.260325	-0.655694	0.0640558	1.03228	-0.198766	0.227838	0.291993	0.392128	0.892558	0.401715	0.724466	0.586423	0.049218	0.4133
gamma-glutamylglutamine	N2-gamma-Glutamylglutamine	Peptide	Gamma-glutamyl Amino Acid	Diet (y~(diet+strain))	BoxCox	AB	BoxCox	-1.05531	-0.647392	-0.647392	-1.35316	-0.674706	0.814372	-0.621022	-0.459208	0.742869	-1.29735	0.268226	-1.4119	0.46	0.58	0.58	0.4	0.57	20.89	0.59	0.66	7.31	0.41	1.44	0.39	0.000815403	0.0948349	-1.05531	-0.647392	-0.647392	-1.35316	-0.674706	0.814372	-0.621022	-0.459208	0.742869	-1.29735	0.268226	-1.4119	0.104882	0.281205	-0.337242	-0.236572
asparagine	L-Asparagine	Amino Acid	Alanine and Aspartate Metabolism	Diet (y~(diet+strain))	NONE	NA	Imputed Raw Data	1.05	1.04	0.91	1.06	0.83	1.08	1.05	0.95	1.08	0.94	0.9	0.86	1.05	1.04	0.91	1.06	0.83	1.08	1.05	0.95	1.08	0.94	0.9	0.86	0.780093	0.547308	0.0525518	0.0418363	-0.0881332	0.0633698	-0.159501	0.0853133	0.0525518	-0.0499883	0.0853133	-0.0596783	-0.0974131	-0.133507	0.718964	0.608248	0.0211893	0.0170333
1-palmitoyl-2-oleoyl-GPC (16:0/18:1)	PC(16:0/18:1(9Z))	Lipid	Phospholipid Metabolism	Diet (y~(diet+strain))	NONE	NA	Imputed Raw Data	0.84	0.84	0.74	0.59	0.93	0.68	0.95	1.12	0.9	0.6	0.81	0.84	0.84	0.84	0.74	0.59	0.93	0.68	0.95	1.12	0.9	0.6	0.81	0.84	0.470375	0.348915	-0.154299	-0.154299	-0.254917	-0.413384	-0.0665843	-0.317112	-0.0474212	0.111195	-0.0955469	-0.402494	-0.184114	-0.154299	0.606275	0.284834	-0.0757207	-0.0757207
cytidine 3'-monophosphate (3'-CMP)	Cytidine monophosphate (all ' equivalent)	Nucleotide	Pyrimidine Metabolism, Cytidine containing	Diet (y~(diet+strain))	BoxCox	B	BoxCox	-0.196718	-0.196718	-0.196718	-0.196718	-0.196718	0.00376121	-0.196718	-0.196718	-0.0151249	-0.196718	-0.196718	-0.196718	0.15	0.15	0.15	0.15	0.15	2.43	0.15	0.15	0.48	0.15	0.15	0.15	0.000951753	0.00109151	-0.196718	-0.196718	-0.196718	-0.196718	-0.196718	0.00376121	-0.196718	-0.196718	-0.0151249	-0.196718	-0.196718	-0.196718	1.59064e-05	0.243845	-0.823909	-0.823909
diacylglycerol (16:1/18:2 [2], 16:0/18:3 [1])*	NA	Lipid	Diacylglycerol	Diet (y~(diet+strain))	NONE	NA	Imputed Raw Data	1.46	0.93	0.69	0.74	1.25	1.2	1.16	1.13	1.22	0.74	0.95	0.95	1.46	0.93	0.69	0.74	1.25	1.2	1.16	1.13	1.22	0.74	0.95	0.95	0.945564	0.637256	0.448683	-0.0704072	-0.317487	-0.265197	0.246556	0.197802	0.158609	0.129099	0.217335	-0.265197	-0.0502227	-0.0502227	0.931497	0.657945	0.164353	-0.0315171
N-acetylmethionine sulfoxide	NA	Amino Acid	Methionine, Cysteine, SAM and Taurine Metabolism	Diet (y~(diet+strain))	BoxCox	AB	BoxCox	-0.567549	-0.0838123	-0.0838123	-0.0122332	-0.403567	0.118272	-0.37558	-0.362434	-0.504437	-0.325973	-0.642548	-0.701106	0.28	0.77	0.77	0.96	0.37	1.58	0.39	0.4	0.31	0.43	0.25	0.23	0.116594	0.0256463	-0.567549	-0.0838123	-0.0838123	-0.0122332	-0.403567	0.118272	-0.37558	-0.362434	-0.504437	-0.325973	-0.642548	-0.701106	0.264469	0.302916	-0.552842	-0.113509
glutathione, oxidized (GSSG)	Oxidized glutathione	Amino Acid	Glutathione Metabolism	Diet (y~(diet+strain))	NONE	NA	Imputed Raw Data	1.53	1.39	0.92	0.94	1.13	0.87	1.74	1.2	1.31	1.31	1.36	1.6	1.53	1.39	0.92	0.94	1.13	0.87	1.74	1.2	1.31	1.31	1.36	1.6	0.400973	0.904105	0.529168	0.402058	-0.0939503	-0.0700068	0.14329	-0.155242	0.707084	0.216276	0.325863	0.325863	0.373809	0.590052	0.438664	0.700799	0.184691	0.143015
N-glycolylneuraminate	N-Glycolylneuraminic acid	Xenobiotics	Food Component/Plant	Diet (y~(diet+strain))	NONE	NA	Imputed Raw Data	1.01	0.97	0.94	0.92	1.16	1.08	0.84	0.97	1.03	0.98	0.91	0.86	1.01	0.97	0.94	0.92	1.16	1.08	0.84	0.97	1.03	0.98	0.91	0.86	0.59627	0.844515	0.00918637	-0.0288772	-0.0598946	-0.0818766	0.125332	0.0680271	-0.182031	-0.0288772	0.0269423	-0.0190243	-0.0932872	-0.15497	0.254314	0.805643	0.00432137	-0.0132283
orotate	Orotic acid	Nucleotide	Pyrimidine Metabolism, Orotate containing	Diet (y~(diet+strain))	NONE	NA	Imputed Raw Data	0.92	0.83	0.68	0.67	0.69	0.45	0.54	0.71	0.62	0.36	0.84	1.52	0.92	0.83	0.68	0.67	0.69	0.45	0.54	0.71	0.62	0.36	0.84	1.52	0.157482	0.0998086	-0.0514826	-0.117105	-0.250926	-0.261241	-0.240813	-0.558871	-0.417502	-0.221164	-0.316103	-0.744329	-0.109352	0.23745	0.842506	0.0457095	-0.0362122	-0.0809219
3'-dephosphocoenzyme A	Dephospho-CoA	Cofactors and Vitamins	Pantothenate and CoA Metabolism	Diet (y~(diet+strain))	NONE	NA	Imputed Raw Data	1.12	0.81	0.11	0.18	0.17	0.11	0.91	1.08	1.16	0.59	1	1.15	1.12	0.81	0.11	0.18	0.17	0.11	0.91	1.08	1.16	0.59	1	1.15	0.912752	0.378871	0.0984866	-0.16268	-0.909949	-0.812315	-0.825541	-0.909949	-0.0759311	0.0659836	0.130683	-0.36447	0	0.122662	0.793189	0.266947	0.049218	-0.091515
linoleoyl-docosahexaenoyl-glycerol (18:2/22:6) [2]*	DG(18:2(9Z,12Z)/22:6(4Z,7Z,10Z,13Z,16Z,19Z)/0:0)	Lipid	Diacylglycerol	Diet (y~(diet+strain))	BoxCox	AB	BoxCox	-0.310541	-0.407733	-0.200396	-0.0353888	-0.407733	0.103621	-0.324683	-0.637372	-0.0854006	-0.297087	-0.355246	-0.57384	0.46	0.4	0.56	0.87	0.4	1.95	0.45	0.31	0.74	0.47	0.43	0.33	0.0161874	0.0982687	-0.310541	-0.407733	-0.200396	-0.0353888	-0.407733	0.103621	-0.324683	-0.637372	-0.0854006	-0.297087	-0.355246	-0.57384	0.353732	0.855707	-0.337242	-0.39794
mannitol/sorbitol	Sorbitol	Carbohydrate	Fructose, Mannose and Galactose Metabolism	Diet (y~(diet+strain))	NONE	NA	Imputed Raw Data	1.01	0.73	0.86	0.6	0.17	0.67	0.83	0.99	1.05	0.62	0.89	0.89	1.01	0.73	0.86	0.6	0.17	0.67	0.83	0.99	1.05	0.62	0.89	0.89	0.331956	0.33064	0.014023	-0.325878	-0.181671	-0.446504	-0.677501	-0.384482	-0.217043	-0.0138835	0.0715105	-0.429481	-0.145044	-0.145044	0.389925	0.995949	0.00432137	-0.136677
N-acetylleucine	N-Acetylleucine	Amino Acid	Leucine, Isoleucine and Valine Metabolism	Diet (y~(diet+strain))	NONE	NA	Imputed Raw Data	0.52	1.26	1.48	0.77	0.45	1.01	0.74	0.47	0.65	0.82	0.71	0.48	0.52	1.26	1.48	0.77	0.45	1.01	0.74	0.47	0.65	0.82	0.71	0.48	0.969095	0.118267	-0.476696	0.145601	0.240699	-0.178435	-0.596527	0.0064973	-0.206922	-0.559891	-0.302489	-0.134084	-0.236984	-0.542339	0.366696	0.279726	-0.283997	0.100371
2-hydroxyglutarate	D-2-Hydroxyglutaric acid	Lipid	Fatty Acid, Dicarboxylate	Diet (y~(diet+strain))	NONE	NA	Imputed Raw Data	0.14	0.27	0.24	0.12	0.09	0.23	0.12	0.16	0.15	0.12	0.19	0.12	0.14	0.27	0.24	0.12	0.09	0.23	0.12	0.16	0.15	0.12	0.19	0.12	0.278815	0.178977	-0.225918	-0.132555	-0.14775	-0.25114	-0.302031	-0.153397	-0.25114	-0.205149	-0.215065	-0.25114	-0.179818	-0.25114	0.561986	0.428405	-0.853872	-0.568636
ethylmalonate	Ethylmalonic acid	Amino Acid	Leucine, Isoleucine and Valine Metabolism	Diet (y~(diet+strain))	NONE	NA	Imputed Raw Data	1.08	1.51	0.91	0.77	0.45	0.92	1.36	0.79	0.59	0.81	0.95	0.71	1.08	1.51	0.91	0.77	0.45	0.92	1.36	0.79	0.59	0.81	0.95	0.71	0.960628	0.268706	0.0704589	0.39904	-0.083938	-0.226355	-0.634532	-0.0743442	0.292538	-0.205002	-0.437733	-0.184007	-0.0459757	-0.292735	0.649153	0.535495	0.0334238	0.178977
acetylphosphate	Acetylphosphate	Energy	Oxidative Phosphorylation	Diet (y~(diet+strain))	NONE	NA	Imputed Raw Data	0.77	0.83	1.14	1.29	0.78	1.11	0.08	0.82	0.56	0.08	0.63	0.08	0.77	0.83	1.14	1.29	0.78	1.11	0.08	0.82	0.56	0.08	0.63	0.08	0.0791672	0.456237	-0.223323	-0.164795	0.134714	0.278191	-0.213554	0.105916	-0.921636	-0.174535	-0.429997	-0.921636	-0.360757	-0.921636	0.0991957	0.405324	-0.113509	-0.0809219
2-oxindole-3-acetate		Xenobiotics	Food Component/Plant	Diet (y~(diet+strain))	BoxCox	AB	BoxCox	2.48479	-1.14322	2.46258	-0.0685874	1.38825	1.50262	1.29969	0.643489	4.05068	-1.71412	0.0333291	0.833398	4.13	0.5	4.08	0.96	2.24	2.39	2.13	1.46	9.55	0.35	1.02	1.63	0.0867549	0.0155347	2.48479	-1.14322	2.46258	-0.0685874	1.38825	1.50262	1.29969	0.643489	4.05068	-1.71412	0.0333291	0.833398	0.738976	0.312776	0.61595	-0.30103
cholate	Cholic acid	Lipid	Primary Bile Acid Metabolism	Diet (y~(diet+strain))	NONE	NA	Imputed Raw Data	0.57	1.58	0.59	1.35	1.29	1.05	0.67	1.74	1.16	1.38	0.96	0.44	0.57	1.58	0.59	1.35	1.29	1.05	0.67	1.74	1.16	1.38	0.96	0.44	0.758632	0.40537	-0.45875	0.539239	-0.435671	0.333271	0.278002	0.0493631	-0.345404	0.677668	0.15576	0.360653	-0.0399788	-0.614711	0.775842	0.471286	-0.244125	0.198657
N-palmitoyl-sphingosine (d18:1/16:0)	Ceramide (d18:1/16:0)	Lipid	Sphingolipid Metabolism	Diet (y~(diet+strain))	NONE	NA	Imputed Raw Data	1.01	1.21	1.22	0.74	0.85	1	1.65	1.49	1.34	0.98	1	1.17	1.01	1.21	1.22	0.74	0.85	1	1.65	1.49	1.34	0.98	1	1.17	0.459854	0.77406	0.0108965	0.211506	0.220771	-0.322411	-0.175766	0	0.568387	0.449245	0.327162	-0.0220756	0	0.17378	0.6857	0.780544	0.00432137	0.0827854
stearidonate (18:4n3)	Stearidonic acid	Lipid	Polyunsaturated Fatty Acid (n3 and n6)	Diet (y~(diet+strain))	NONE	NA	Imputed Raw Data	1.41	0.8	1.09	1.32	1.72	1.71	1.31	0.68	0.9	1.5	0.92	0.73	1.41	0.8	1.09	1.32	1.72	1.71	1.31	0.68	0.9	1.5	0.92	0.73	0.471261	0.58418	0.401148	-0.214767	0.0920238	0.316736	0.679511	0.6708	0.307244	-0.351981	-0.105452	0.483836	-0.0840707	-0.293929	0.544341	0.52545	0.149219	-0.09691
thiamin diphosphate	Thiamine pyrophosphate	Cofactors and Vitamins	Thiamine Metabolism	Diet (y~(diet+strain))	NONE	NA	Imputed Raw Data	0.45	0.31	0.61	1.15	1.44	0.31	0.74	0.31	0.63	0.76	0.83	0.31	0.45	0.31	0.61	1.15	1.44	0.31	0.74	0.31	0.63	0.76	0.83	0.31	0.996901	0.138302	-0.457279	-0.670199	-0.283239	0.0801874	0.209305	-0.670199	-0.172605	-0.670199	-0.264771	-0.157326	-0.106835	-0.670199	0.398284	0.29077	-0.346787	-0.508638
caprate (10:0)	Capric acid	Lipid	Medium Chain Fatty Acid	Diet (y~(diet+strain))	NONE	NA	Imputed Raw Data	0.96	0.94	0.99	0.84	1.18	1.12	1.1	0.96	0.86	0.95	0.77	0.99	0.96	0.94	0.99	0.84	1.18	1.12	1.1	0.96	0.86	0.95	0.77	0.99	0.671675	0.872752	-0.0396618	-0.059837	-0.00983166	-0.164478	0.168401	0.11396	0.095455	-0.0396618	-0.143018	-0.04972	-0.24191	-0.00983166	0.729353	0.931929	-0.0177288	-0.0268721
carnitine	L-Carnitine	Lipid	Carnitine Metabolism	Diet (y~(diet+strain))	NONE	NA	Imputed Raw Data	1.36	1.1	0.81	0.94	0.99	0.93	0.86	1.06	1.18	0.86	1.2	1.42	1.36	1.1	0.81	0.94	0.99	0.93	0.86	1.06	1.18	0.86	1.2	1.42	0.248161	0.765681	0.287331	0.0988454	-0.255723	-0.0694944	-0.0109925	-0.0819562	-0.177376	0.0615641	0.165765	-0.177376	0.181089	0.320951	0.394163	0.823953	0.133539	0.0413927
valylglycine	Valyl-Glycine	Peptide	Dipeptide	Diet (y~(diet+strain))	NONE	NA	Imputed Raw Data	1.14	1.34	0.73	0.75	0.42	0.89	0.97	0.86	1.18	0.91	0.84	0.9	1.14	1.34	0.73	0.75	0.42	0.89	0.97	0.86	1.18	0.91	0.84	0.9	0.542769	0.50682	0.144527	0.355974	-0.269167	-0.249716	-0.558103	-0.111297	-0.0305603	-0.141276	0.186368	-0.0912186	-0.161169	-0.101267	0.477965	0.42561	0.0569049	0.127105
dehydroascorbate	Dehydroascorbic acid	Cofactors and Vitamins	Ascorbate and Aldarate Metabolism	Diet (y~(diet+strain))	NONE	NA	Imputed Raw Data	1.08	1.5	1.39	1.88	1.13	1.94	1.31	1.06	1.01	1.34	1.09	0.87	1.08	1.5	1.39	1.88	1.13	1.94	1.31	1.06	1.01	1.34	1.09	0.87	0.673532	0.31238	0.110754	0.524571	0.436529	0.760828	0.17328	0.790972	0.364848	0.0843739	0.014641	0.392563	0.123641	-0.215427	0.155733	0.783178	0.0334238	0.176091
1,2-dipalmitoyl-GPE (16:0/16:0)*	NA	Lipid	Phospholipid Metabolism	Diet (y~(diet+strain))	BoxCox	AB	BoxCox	0.020884	0.0972346	-0.0794005	-0.382477	-0.125666	0.0638926	0.202844	0.397468	0.370174	-0.324581	-0.0504007	0.190696	1.02	1.09	0.92	0.51	0.87	1.06	1.18	1.33	1.31	0.61	0.95	1.17	0.892832	0.0350978	0.020884	0.0972346	-0.0794005	-0.382477	-0.125666	0.0638926	0.202844	0.397468	0.370174	-0.324581	-0.0504007	0.190696	0.997273	0.127329	0.00860017	0.0374265
palmitoyl-arachidonoyl-glycerol (16:0/20:4) [1]*	DG(16:0/20:4(5Z,8Z,11Z,14Z)/0:0)	Lipid	Diacylglycerol	Diet (y~(diet+strain))	NONE	NA	Imputed Raw Data	2.26	0.77	0.34	0.1	1.09	2.43	0.74	1.11	1.85	0.1	0.1	0.7	2.26	0.77	0.34	0.1	1.09	2.43	0.74	1.11	1.85	0.1	0.1	0.7	0.552489	0.919129	0.597184	-0.168539	-0.633793	-1.18338	0.0578693	0.65603	-0.193275	0.0702287	0.439853	-1.18338	-1.18338	-0.227479	0.41399	0.433871	0.354108	-0.113509
2'-deoxyinosine	Deoxyinosine	Nucleotide	Purine Metabolism, (Hypo)Xanthine/Inosine containing	Diet (y~(diet+strain))	NONE	NA	Imputed Raw Data	0.92	0.71	0.67	1.68	0.9	0.65	1	1.14	0.77	1.18	0.83	0.67	0.92	0.71	0.67	1.68	0.9	0.65	1	1.14	0.77	1.18	0.83	0.67	0.149611	0.112493	-0.0659225	-0.337129	-0.414832	0.260436	-0.0848154	-0.458404	0	0.0873498	-0.239844	0.107453	-0.160443	-0.414832	0.771254	0.623346	-0.0362122	-0.148742
1-stearoyl-GPG (18:0)	NA	Lipid	Lysolipid	Diet (y~(diet+strain))	BoxCox	AB	BoxCox	0.727435	0.448834	1.70774	-0.179378	-0.58922	0.873051	0.774334	0.437307	0.525416	1.07462	0.153205	-0.651375	1.6	1.31	4.91	0.91	0.75	1.8	1.66	1.3	1.38	2.16	1.09	0.73	0.00846607	0.184071	0.727435	0.448834	1.70774	-0.179378	-0.58922	0.873051	0.774334	0.437307	0.525416	1.07462	0.153205	-0.651375	0.237421	0.313233	0.20412	0.117271
allantoin	Allantoin	Nucleotide	Purine Metabolism, (Hypo)Xanthine/Inosine containing	Diet (y~(diet+strain))	NONE	NA	Imputed Raw Data	1.08	0.89	0.93	1.12	0.88	0.94	0.99	1.08	1.03	0.97	1	0.83	1.08	0.89	0.93	1.12	0.88	0.94	0.99	1.08	1.03	0.97	1	0.83	0.984766	0.528952	0.0768166	-0.112219	-0.0704527	0.113886	-0.122845	-0.0601883	-0.00987053	0.0768166	0.0292442	-0.0298014	0	-0.177144	0.995472	0.508445	0.0334238	-0.05061
3-hydroxypalmitate		Lipid	Fatty Acid, Monohydroxy	Diet (y~(diet+strain))	NONE	NA	Imputed Raw Data	1.39	1.28	0.81	1.24	0.68	0.95	1.44	0.69	1	1.33	1	1.24	1.39	1.28	0.81	1.24	0.68	0.95	1.44	0.69	1	1.33	1	1.24	0.205573	0.990414	0.41397	0.290622	-0.176308	0.247008	-0.286073	-0.0481285	0.471649	-0.277964	0	0.346076	0	0.247008	0.221474	0.968709	0.143015	0.10721
margarate (17:0)	Heptadecanoic acid	Lipid	Long Chain Fatty Acid	Diet (y~(diet+strain))	NONE	NA	Imputed Raw Data	2.08	1.38	1.51	0.76	0.9	1.74	1.76	1.02	1.16	1.53	1.4	0.91	2.08	1.38	1.51	0.76	0.9	1.74	1.76	1.02	1.16	1.53	1.4	0.91	0.216552	0.792736	0.993559	0.399432	0.521135	-0.300029	-0.119312	0.72242	0.739177	0.0230232	0.177333	0.539313	0.418575	-0.107047	0.222751	0.614748	0.318063	0.139879
12-HETE	12-HETE	Lipid	Eicosanoid	Diet (y~(diet+strain))	NONE	NA	Imputed Raw Data	0.92	1.73	1.32	0.89	1.11	1.29	1.32	1.17	1.02	1.33	1.58	0.94	0.92	1.73	1.32	0.89	1.11	1.29	1.32	1.17	1.02	1.33	1.58	0.94	0.35298	0.808578	-0.111247	0.62432	0.338033	-0.156812	0.13272	0.311827	0.338033	0.197032	0.0257312	0.346569	0.532701	-0.0820983	0.39293	0.967262	-0.0362122	0.238046
N-stearoyl-sphingosine (d18:1/18:0)*	Ceramide (d18:1/18:0)	Lipid	Sphingolipid Metabolism	Diet (y~(diet+strain))	NONE	NA	Imputed Raw Data	0.86	1.2	1.47	0.77	1.1	1.1	1.62	1.49	1.39	1.04	0.99	1.21	0.86	1.2	1.47	0.77	1.1	1.1	1.62	1.49	1.39	1.04	0.99	1.21	0.547147	0.478786	-0.131328	0.19692	0.478043	-0.2126	0.0971653	0.0971653	0.641002	0.499505	0.393049	0.0385444	-0.00956735	0.207032	0.540544	0.425267	-0.0655015	0.0791812
beta-guanidinopropanoate	Beta-Guanidinopropionic acid	Xenobiotics	Food Component/Plant	Diet (y~(diet+strain))	NONE	NA	Imputed Raw Data	0.8	0.72	0.65	0.62	1	0.62	0.62	0.88	0.77	0.5	0.66	0.68	0.8	0.72	0.65	0.62	1	0.62	0.62	0.88	0.77	0.5	0.66	0.68	0.175953	0.390433	-0.123224	-0.191265	-0.26425	-0.300473	0	-0.300473	-0.300473	-0.0673421	-0.147114	-0.487868	-0.252894	-0.231166	0.945974	0.365834	-0.09691	-0.142668
1-palmitoyl-2-linoleoyl-GPE (16:0/18:2)	PE(16:0/18:2(9Z,12Z))	Lipid	Phospholipid Metabolism	Diet (y~(diet+strain))	NONE	NA	Imputed Raw Data	0.74	0.86	1.07	0.74	1.03	0.87	0.99	0.98	0.91	0.75	0.71	0.94	0.74	0.86	1.07	0.74	1.03	0.87	0.99	0.98	0.91	0.75	0.71	0.94	0.937564	0.854291	-0.260468	-0.138389	0.0677833	-0.260468	0.0291574	-0.128368	-0.00975608	-0.019531	-0.0885029	-0.250158	-0.291561	-0.0588238	0.93977	0.839078	-0.130768	-0.0655015
tauroursodeoxycholate	Tauroursodeoxycholic acid	Lipid	Secondary Bile Acid Metabolism	Diet (y~(diet+strain))	BoxCox	A	BoxCox	-0.355658	-0.299603	-0.181296	-0.22854	-0.317388	-0.194195	-0.731292	-0.355658	0.0791872	-0.786767	-0.40958	-0.515301	0.41	0.47	0.63	0.56	0.45	0.61	0.17	0.41	1.23	0.15	0.36	0.28	0.0268698	0.0418011	-0.355658	-0.299603	-0.181296	-0.22854	-0.317388	-0.194195	-0.731292	-0.355658	0.0791872	-0.786767	-0.40958	-0.515301	0.311435	0.0349603	-0.387216	-0.327902
sphingomyelin (d18:1/14:0, d16:1/16:0)*	SM(d18:0/14:0)	Lipid	Sphingolipid Metabolism	Diet (y~(diet+strain))	NONE	NA	Imputed Raw Data	0.6	0.89	1.18	0.63	0.85	1.28	0.96	1.05	1.05	0.47	0.6	1.11	0.6	0.89	1.18	0.63	0.85	1.28	0.96	1.05	1.05	0.47	0.6	1.11	0.915217	0.384461	-0.402745	-0.108921	0.17587	-0.371816	-0.148836	0.272463	-0.0394706	0.0491306	0.0491306	-0.538568	-0.402745	0.107799	0.905579	0.384366	-0.221849	-0.05061
N-acetylhistamine	N-Acetylhistamine	Amino Acid	Histidine Metabolism	Diet (y~(diet+strain))	BoxCox	B	BoxCox	-0.278531	-0.278531	-0.0771937	-0.278531	-0.0122044	-0.278531	-0.278531	-0.278531	0.000626101	-0.278531	-0.278531	-0.278531	0.32	0.32	0.54	0.32	0.85	0.32	0.32	0.32	1.01	0.32	0.32	0.32	0.000376187	0.569935	-0.278531	-0.278531	-0.0771937	-0.278531	-0.0122044	-0.278531	-0.278531	-0.278531	0.000626101	-0.278531	-0.278531	-0.278531	0.0027693	0.614798	-0.49485	-0.49485
retinol (Vitamin A)	Vitamin A	Cofactors and Vitamins	Vitamin A Metabolism	Diet (y~(diet+strain))	BoxCox	AB	BoxCox	0.498818	-0.00911076	0.233737	-0.303947	-0.182086	0.617288	-0.205067	-0.880735	-0.170831	-0.358151	-0.170831	-0.148773	1.77	0.99	1.3	0.72	0.82	2.04	0.8	0.4	0.83	0.68	0.83	0.85	0.538123	0.0322346	0.498818	-0.00911076	0.233737	-0.303947	-0.182086	0.617288	-0.205067	-0.880735	-0.170831	-0.358151	-0.170831	-0.148773	0.586661	0.573878	0.247973	-0.00436481
6-oxolithocholate		Lipid	Secondary Bile Acid Metabolism	Diet (y~(diet+strain))	BoxCox	NEITHER	BoxCox	-0.066229	-0.049462	-0.066229	-0.066229	-0.066229	-0.066229	-0.066229	-0.066229	-0.066229	-0.066229	-0.066229	-0.066229	0.13	0.15	0.13	0.13	0.13	0.13	0.13	0.13	0.13	0.13	0.13	0.13	0.000817443	0.000259668	-0.066229	-0.049462	-0.066229	-0.066229	-0.066229	-0.066229	-0.066229	-0.066229	-0.066229	-0.066229	-0.066229	-0.066229	0.000817443	0.000259668	-0.886057	-0.823909
cytidine 2',3'-cyclic monophosphate		Nucleotide	Pyrimidine Metabolism, Cytidine containing	Diet (y~(diet+strain))	BoxCox	NEITHER	BoxCox	-0.134248	-0.134248	-0.134248	-0.134248	-0.134248	0.00204523	-0.134248	-0.134248	-0.134248	-0.134248	-0.134248	-0.134248	0.14	0.14	0.14	0.14	0.14	2.05	0.14	0.14	0.14	0.14	0.14	0.14	0.000817443	0.000259668	-0.134248	-0.134248	-0.134248	-0.134248	-0.134248	0.00204523	-0.134248	-0.134248	-0.134248	-0.134248	-0.134248	-0.134248	0.000817443	0.000259668	-0.853872	-0.853872
1-stearoyl-2-linoleoyl-GPE (18:0/18:2)*	PE(18:0/18:2(9Z,12Z))	Lipid	Phospholipid Metabolism	Diet (y~(diet+strain))	NONE	NA	Imputed Raw Data	0.79	0.98	1.19	0.79	1.09	0.93	1.19	1.1	1.08	0.9	0.77	1.05	0.79	0.98	1.19	0.79	1.09	0.93	1.19	1.1	1.08	0.9	0.77	1.05	0.944718	0.976978	-0.19232	-0.0202603	0.212887	-0.19232	0.0962366	-0.0691205	0.212887	0.107441	0.0851343	-0.0972087	-0.208282	0.0524415	0.956656	0.8573	-0.102373	-0.00877392
2-phosphoglycerate	2-Phosphoglyceric acid	Carbohydrate	Glycolysis, Gluconeogenesis, and Pyruvate Metabolism	Diet (y~(diet+strain))	NONE	NA	Imputed Raw Data	0.82	1.24	1.6	0.71	0.92	0.94	1	0.85	1.09	0.65	1	1.01	0.82	1.24	1.6	0.71	0.92	0.94	1	0.85	1.09	0.65	1	1.01	0.909342	0.334206	-0.195685	0.19248	0.396742	-0.349594	-0.0800019	-0.0590664	0	-0.158887	0.0794551	-0.449218	0	0.00933931	0.400588	0.91696	-0.0861861	0.0934217
xanthine	Xanthine	Nucleotide	Purine Metabolism, (Hypo)Xanthine/Inosine containing	Diet (y~(diet+strain))	NONE	NA	Imputed Raw Data	1.06	0.86	0.91	1.17	1.01	0.89	1.04	0.99	0.97	1.04	0.98	0.89	1.06	0.86	0.91	1.17	1.01	0.89	1.04	0.99	0.97	1.04	0.98	0.89	0.578734	0.489415	0.0531213	-0.16117	-0.0964677	0.13317	0.0094036	-0.121259	0.0362647	-0.00964186	-0.0296749	0.0362647	-0.0195305	-0.121259	0.7787	0.615866	0.0253059	-0.0655015
3-indoxyl sulfate	Indoxyl sulfate	Amino Acid	Tryptophan Metabolism	Diet (y~(diet+strain))	NONE	NA	Imputed Raw Data	1.25	0.79	0.5	0.54	0.35	1.33	1	1.13	1.3	0.44	0.88	0.61	1.25	0.79	0.5	0.54	0.35	1.33	1	1.13	1.3	0.44	0.88	0.61	0.720114	0.537919	0.191022	-0.189021	-0.521495	-0.468545	-0.75228	0.246321	0	0.103118	0.22587	-0.606919	-0.104081	-0.382271	0.711568	0.411421	0.09691	-0.102373
bilirubin (E,E)*	NA	Cofactors and Vitamins	Hemoglobin and Porphyrin Metabolism	Diet (y~(diet+strain))	NONE	NA	Imputed Raw Data	1.06	1.24	1.9	0.8	1.15	0.89	1.17	0.98	0.85	0.95	0.7	0.87	1.06	1.24	1.9	0.8	1.15	0.89	1.17	0.98	0.85	0.95	0.7	0.87	0.101332	0.183291	0.0576233	0.192024	0.441806	-0.267658	0.130992	-0.129741	0.145509	-0.0210584	-0.18681	-0.0546064	-0.470827	-0.157506	0.196	0.762112	0.0253059	0.0934217
N-acetylvaline	N-Acetylvaline	Amino Acid	Leucine, Isoleucine and Valine Metabolism	Diet (y~(diet+strain))	NONE	NA	Imputed Raw Data	0.75	0.96	0.8	1.48	0.95	1.11	0.65	0.54	0.69	0.63	0.73	0.68	0.75	0.96	0.8	1.48	0.95	1.11	0.65	0.54	0.69	0.63	0.73	0.68	0.103429	0.142264	-0.207705	-0.0247965	-0.153856	0.179861	-0.0313804	0.0575141	-0.345238	-0.567898	-0.284597	-0.378976	-0.231688	-0.298973	0.523001	0.752183	-0.124939	-0.0177288
nicotinamide adenine dinucleotide (NAD+)	NAD	Cofactors and Vitamins	Nicotinate and Nicotinamide Metabolism	Diet (y~(diet+strain))	NONE	NA	Imputed Raw Data	0.76	1	1.16	1.19	1.27	1.14	0.99	0.82	0.76	1.07	0.75	0.94	0.76	1	1.16	1.19	1.27	1.14	0.99	0.82	0.76	1.07	0.75	0.94	0.285771	0.915919	-0.217394	0	0.177868	0.214151	0.315437	0.154193	-0.0102418	-0.168604	-0.217394	0.0745747	-0.225165	-0.0599068	0.274864	0.788244	-0.119186	0
adrenate (22:4n6)	Adrenic acid	Lipid	Polyunsaturated Fatty Acid (n3 and n6)	Diet (y~(diet+strain))	BoxCox	AB	BoxCox	0.278563	0.164082	0.505205	-0.554248	-0.578941	0.867772	0.286525	-0.213994	0.0243187	0.262307	0.237052	-0.247619	1.28	1.15	1.63	0.68	0.67	2.72	1.29	0.85	1.02	1.26	1.23	0.83	0.0740556	0.0127904	0.278563	0.164082	0.505205	-0.554248	-0.578941	0.867772	0.286525	-0.213994	0.0243187	0.262307	0.237052	-0.247619	0.79358	0.068762	0.10721	0.0606978
1-palmitoleoyl-2-linoleoyl-GPC (16:1/18:2)*	NA	Lipid	Phospholipid Metabolism	Diet (y~(diet+strain))	NONE	NA	Imputed Raw Data	0.76	0.99	0.85	0.54	1.01	0.78	1.16	0.97	0.89	0.55	0.66	0.94	0.76	0.99	0.85	0.54	1.01	0.78	1.16	0.97	0.89	0.55	0.66	0.94	0.694977	0.323247	-0.242425	-0.0102917	-0.152685	-0.454794	0.010307	-0.222613	0.166671	-0.0308284	-0.112334	-0.445386	-0.340284	-0.061515	0.650487	0.356367	-0.119186	-0.00436481
thiamin (Vitamin B1)	Thiamine	Cofactors and Vitamins	Thiamine Metabolism	Diet (y~(diet+strain))	NONE	NA	Imputed Raw Data	1.11	1.06	0.83	0.9	0.88	0.86	1.03	0.96	1.06	0.98	0.95	1.05	1.11	1.06	0.83	0.9	0.88	0.86	1.03	0.96	1.06	0.98	0.95	1.05	0.929767	0.0827667	0.107954	0.0591922	-0.172217	-0.100441	-0.120818	-0.141298	0.0296913	-0.039897	0.0591922	-0.0199035	-0.0499282	0.0493793	0.931444	0.0810211	0.045323	0.0253059
palmitoyl dihydrosphingomyelin (d18:0/16:0)*	SM(d18:0/16:0)	Lipid	Sphingolipid Metabolism	Diet (y~(diet+strain))	NONE	NA	Imputed Raw Data	0.56	0.83	0.92	0.61	0.6	0.79	0.79	0.98	1.01	0.59	0.61	0.81	0.56	0.83	0.92	0.61	0.6	0.79	0.79	0.98	1.01	0.59	0.61	0.81	0.456466	0.551816	-0.43692	-0.162539	-0.075673	-0.384257	-0.394713	-0.201794	-0.201794	-0.018791	0.00936486	-0.405206	-0.384257	-0.182114	0.47823	0.575569	-0.251812	-0.0809219
cytidine-5'-diphosphoethanolamine	CDP-Ethanolamine	Lipid	Phospholipid Metabolism	Diet (y~(diet+strain))	NONE	NA	Imputed Raw Data	0.63	0.67	1.05	1.41	0.6	1.05	0.86	0.65	0.7	0.9	0.57	0.59	0.63	0.67	1.05	1.41	0.6	1.05	0.86	0.65	0.7	0.9	0.57	0.59	0.714001	0.169801	-0.352024	-0.288932	0.0242172	0.136543	-0.406611	0.0242172	-0.0879333	-0.319221	-0.247655	-0.0591731	-0.468755	-0.426417	0.145795	0.540303	-0.200659	-0.173925
N-octanoylglycine		Lipid	Fatty Acid Metabolism(Acyl Glycine)	Diet (y~(diet+strain))	BoxCox	AB	BoxCox	-0.450343	-0.289118	-0.450343	-0.177787	-0.138946	-0.335141	-0.0160961	-0.214684	-0.450343	-0.0328313	-0.206491	-0.450343	0.11	0.19	0.11	0.31	0.38	0.16	0.87	0.26	0.11	0.76	0.27	0.11	0.356131	0.0127838	-0.450343	-0.289118	-0.450343	-0.177787	-0.138946	-0.335141	-0.0160961	-0.214684	-0.450343	-0.0328313	-0.206491	-0.450343	0.992433	0.984275	-0.958607	-0.721246
sphingomyelin (d18:1/24:1, d18:2/24:0)*	NA	Lipid	Sphingolipid Metabolism	Diet (y~(diet+strain))	NONE	NA	Imputed Raw Data	0.52	0.8	1	0.49	0.62	0.72	0.96	0.94	1.14	0.46	0.58	0.9	0.52	0.8	1	0.49	0.62	0.72	0.96	0.94	1.14	0.46	0.58	0.9	0.364263	0.941003	-0.479824	-0.199375	0	-0.50999	-0.379453	-0.279325	-0.0398228	-0.0597435	0.139198	-0.540183	-0.41957	-0.099604	0.363826	0.944852	-0.283997	-0.09691
linoleoyl ethanolamide	Linoleoyl ethanolamide	Lipid	Endocannabinoid	Diet (y~(diet+strain))	NONE	NA	Imputed Raw Data	1.6	1.25	2.21	0.99	1.46	1.09	1.98	1.17	0.97	1.68	1.29	1.01	1.6	1.25	2.21	0.99	1.46	1.09	1.98	1.17	0.97	1.68	1.29	1.01	0.300914	0.313069	0.674323	0.358539	0.988079	-0.0180511	0.565929	0.147751	0.892176	0.260251	-0.0552538	0.728258	0.403172	0.0176986	0.284399	0.694426	0.20412	0.09691
1-palmitoyl-2-oleoyl-GPG (16:0/18:1)	PG(16:0/18:1(9Z))	Lipid	Phospholipid Metabolism	Diet (y~(diet+strain))	NONE	NA	Imputed Raw Data	0.56	0.89	0.91	0.41	0.56	0.58	0.96	1.11	1.1	0.45	0.58	0.83	0.56	0.89	0.91	0.41	0.56	0.58	0.96	1.11	1.1	0.45	0.58	0.83	0.0818388	0.995553	-0.436946	-0.107407	-0.0878009	-0.591691	-0.436946	-0.416592	-0.038939	0.10644	0.0968009	-0.55003	-0.416592	-0.166445	0.0837285	0.966633	-0.251812	-0.05061
14-HDoHE/17-HDoHE	NA	Lipid	Fatty Acid, Monohydroxy	Diet (y~(diet+strain))	BoxCox	AB	BoxCox	-0.495368	-0.125045	0.0743412	-0.0238181	-0.0923852	-0.355106	0.0490796	0.0871524	-0.058643	0.0242992	-0.0700107	-0.468602	0.42	0.89	1.06	0.98	0.92	0.64	1.04	1.07	0.95	1.02	0.94	0.47	0.0111506	0.677089	-0.495368	-0.125045	0.0743412	-0.0238181	-0.0923852	-0.355106	0.0490796	0.0871524	-0.058643	0.0242992	-0.0700107	-0.468602	0.0387352	0.67737	-0.376751	-0.05061
C-glycosyltryptophan	NA	Amino Acid	Tryptophan Metabolism	Diet (y~(diet+strain))	NONE	NA	Imputed Raw Data	0.73	0.91	1.23	1.08	1.35	1.17	1	0.95	0.85	1.09	0.92	1.01	0.73	0.91	1.23	1.08	1.35	1.17	1	0.95	0.85	1.09	0.92	1.01	0.987148	0.360516	-0.282052	-0.0914117	0.224113	0.0793955	0.336457	0.166834	0	-0.0504953	-0.153715	0.0892058	-0.0811377	0.0100161	0.990427	0.320293	-0.136677	-0.0409586
2-methylmalonyl carnitine		Lipid	Fatty Acid Synthesis	Diet (y~(diet+strain))	NONE	NA	Imputed Raw Data	1.6	1.17	0.92	0.83	0.6	1	1.03	0.88	1.32	0.52	1.5	1.05	1.6	1.17	0.92	0.83	0.6	1	1.03	0.88	1.32	0.52	1.5	1.05	0.571921	0.626467	0.517115	0.16115	-0.0812222	-0.177533	-0.454422	0	0.0295063	-0.123337	0.292641	-0.564673	0.439708	0.0489077	0.962311	0.425398	0.20412	0.0681859
1-(1-enyl-palmitoyl)-2-oleoyl-GPC (P-16:0/18:1)*	PC(P-16:0/18:1(9Z))	Lipid	Plasmalogen	Diet (y~(diet+strain))	NONE	NA	Imputed Raw Data	0.97	0.71	0.32	0.95	0.52	1.06	0.32	0.98	1.29	0.32	0.93	0.68	0.97	0.71	0.32	0.95	0.52	1.06	0.32	0.98	1.29	0.32	0.93	0.68	0.226946	0.51033	-0.0283873	-0.280448	-0.68839	-0.0473843	-0.473345	0.0564015	-0.68839	-0.0189106	0.268486	-0.68839	-0.0664405	-0.31034	0.200365	0.513942	-0.0132283	-0.148742
1-palmitoleoyl-2-linolenoyl-GPC (16:1/18:3)*	NA	Lipid	Phospholipid Metabolism	Diet (y~(diet+strain))	NONE	NA	Imputed Raw Data	0.63	1.01	0.93	0.3	1.17	0.66	1.46	1.05	0.96	0.41	0.61	0.99	0.63	1.01	0.93	0.3	1.17	0.66	1.46	1.05	0.96	0.41	0.61	0.99	0.465995	0.39235	-0.367275	0.00946952	-0.066869	-0.737908	0.158407	-0.336037	0.417806	0.0471495	-0.0380835	-0.607624	-0.388276	-0.00948981	0.600723	0.305189	-0.200659	0.00432137
leucylglutamine*	Leucyl-Glutamine	Peptide	Dipeptide	Diet (y~(diet+strain))	NONE	NA	Imputed Raw Data	1.23	1.76	0.24	0.24	0.24	0.32	1.04	0.3	1.37	0.75	0.24	0.95	1.23	1.76	0.24	0.24	0.24	0.32	1.04	0.3	1.37	0.75	0.24	0.95	0.853132	0.10522	0.0995421	0.263348	-0.796414	-0.796414	-0.796414	-0.619098	0.0191435	-0.658086	0.149934	-0.144601	-0.796414	-0.0252397	0.598441	0.333404	0.0899051	0.245513
S-methylmethionine	NA	Amino Acid	Methionine, Cysteine, SAM and Taurine Metabolism	Diet (y~(diet+strain))	Log	NEITHER	Log	-2	-2	-2	-2	-1.69897	-2	-2	-2	-2	-0.721246	-2	-2	0.01	0.01	0.01	0.01	0.02	0.01	0.01	0.01	0.01	0.19	0.01	0.01	0.0012921	0.00601005	-0.0124129	-0.0124129	-0.0124129	-0.0124129	-0.00310229	-0.0124129	-0.0124129	-0.0124129	-0.0124129	-3.31467e-05	-0.0124129	-0.0124129	0.0180842	4.4719e-06	-2	-2
gamma-glutamylalanine	gamma-Glutamylalanine	Peptide	Gamma-glutamyl Amino Acid	Diet (y~(diet+strain))	BoxCox	AB	BoxCox	-0.628334	-0.967087	-0.659273	-0.393053	-0.967087	0.274463	-0.349983	-0.967087	0.227468	-0.967087	0.00953691	-0.572742	0.24	0.16	0.23	0.35	0.16	10.74	0.38	0.16	4.76	0.16	1.04	0.26	0.000579819	0.175688	-0.628334	-0.967087	-0.659273	-0.393053	-0.967087	0.274463	-0.349983	-0.967087	0.227468	-0.967087	0.00953691	-0.572742	0.426083	0.652427	-0.619789	-0.79588
prolylglycine	Prolylglycine	Peptide	Dipeptide	Diet (y~(diet+strain))	NONE	NA	Imputed Raw Data	1.04	1.07	0.84	1	0.91	1.37	0.8	0.78	1.05	0.74	0.81	0.89	1.04	1.07	0.84	1	0.91	1.37	0.8	0.78	1.05	0.74	0.81	0.89	0.147065	0.362473	0.0301355	0.050554	-0.166661	0	-0.0829178	0.186622	-0.224687	-0.257104	0.0371364	-0.33	-0.209371	-0.104841	0.767566	0.885857	0.0170333	0.0293838
tetradecanedioate	Tetradecanedioic acid	Lipid	Fatty Acid, Dicarboxylate	Diet (y~(diet+strain))	BoxCox	AB	BoxCox	0.343321	-0.69603	-0.0695732	0.0505867	0.936963	0.292343	0.0625984	0.235172	-0.549337	-0.0844266	0.0625984	0.17063	1.36	0.66	0.95	1.04	4.07	1.29	1.05	1.22	0.71	0.94	1.05	1.15	0.00712841	0.0469246	0.343321	-0.69603	-0.0695732	0.0505867	0.936963	0.292343	0.0625984	0.235172	-0.549337	-0.0844266	0.0625984	0.17063	0.970138	0.522104	0.133539	-0.180456
trans-4-hydroxyproline	4-Hydroxyproline	Amino Acid	Urea cycle; Arginine and Proline Metabolism	Diet (y~(diet+strain))	NONE	NA	Imputed Raw Data	0.54	0.98	0.77	0.38	1.05	0.79	0.93	0.89	1.05	0.52	0.76	0.81	0.54	0.98	0.77	0.38	1.05	0.79	0.93	0.89	1.05	0.52	0.76	0.81	0.55374	0.391996	-0.463756	-0.0240942	-0.256131	-0.576698	0.0617087	-0.235721	-0.0828382	-0.128281	0.0617087	-0.479353	-0.266199	-0.214948	0.719033	0.502506	-0.267606	-0.00877392
1-stearoyl-2-arachidonoyl-GPI (18:0/20:4)	NA	Lipid	Phospholipid Metabolism	Diet (y~(diet+strain))	NONE	NA	Imputed Raw Data	0.76	1.01	1.05	0.79	0.78	0.87	1.09	1.03	1.12	0.74	0.76	1	0.76	1.01	1.05	0.79	0.78	0.87	1.09	1.03	1.12	0.74	0.76	1	0.408201	0.895097	-0.233133	0.0110937	0.0565722	-0.207468	-0.216133	-0.134173	0.103817	0.0336121	0.140409	-0.24969	-0.233133	0	0.340494	0.82283	-0.119186	0.00432137
maltopentaose	Maltopentaose	Carbohydrate	Glycogen Metabolism	Diet (y~(diet+strain))	NONE	NA	Imputed Raw Data	2.02	0.76	0.71	0.86	0.15	0.45	1.12	0.87	2.22	0.88	1.52	0.85	2.02	0.76	0.71	0.86	0.15	0.45	1.12	0.87	2.22	0.88	1.52	0.85	0.138675	0.176554	0.735182	-0.236767	-0.29168	-0.133235	-1.22127	-0.624501	0.10537	-0.123296	0.850068	-0.113426	0.413489	-0.143245	0.674966	0.694512	0.305351	-0.119186
1-oleoyl-2-linoleoyl-GPC (18:1/18:2)*		Lipid	Phospholipid Metabolism	Diet (y~(diet+strain))	BoxCox	A	BoxCox	-0.155352	-0.0981577	0.092598	-0.40899	-0.144169	-0.230057	0.281181	-0.626522	0.250762	-0.250251	-0.0377677	-0.0377677	0.87	0.92	1.07	0.6	0.88	0.8	1.2	0.14	1.18	0.78	0.97	0.97	0.013003	0.0343543	-0.155352	-0.0981577	0.092598	-0.40899	-0.144169	-0.230057	0.281181	-0.626522	0.250762	-0.250251	-0.0377677	-0.0377677	0.0624962	0.0417193	-0.0604807	-0.0362122
1,2-distearoyl-GPC (18:0/18:0)	PC(18:0/18:0)	Lipid	Phospholipid Metabolism	Diet (y~(diet+strain))	NONE	NA	Imputed Raw Data	2.02	1.45	1.48	0.24	0.24	1.31	1.68	2.53	2.29	0.79	1.98	2.46	2.02	1.45	1.48	0.24	0.24	1.31	1.68	2.53	2.29	0.79	1.98	2.46	0.658694	0.53413	1.02622	0.449831	0.480003	-0.741284	-0.741284	0.309309	0.681647	1.54661	1.30124	-0.207781	0.985577	1.47496	0.699222	0.507435	0.305351	0.161368
palmitoyl-palmitoyl-glycerol (16:0/16:0) [2]*	NA	Lipid	Diacylglycerol	Diet (y~(diet+strain))	NONE	NA	Imputed Raw Data	1.18	0.78	0.56	0.3	0.84	1.23	0.92	1.14	1.23	0.36	0.76	0.97	1.18	0.78	0.56	0.3	0.84	1.23	0.92	1.14	1.23	0.36	0.76	0.97	0.529622	0.383699	0.196513	-0.227419	-0.438093	-0.65869	-0.166914	0.252599	-0.0844306	0.152099	0.252599	-0.611137	-0.247316	-0.0318819	0.548516	0.465476	0.071882	-0.107905
sphingomyelin (d18:2/23:0, d18:1/23:1, d17:1/24:1)*	NA	Lipid	Sphingolipid Metabolism	Diet (y~(diet+strain))	NONE	NA	Imputed Raw Data	0.53	0.88	1.14	0.37	0.61	0.7	1.19	1.16	1.39	0.33	0.55	1.12	0.53	0.88	1.14	0.37	0.61	0.7	1.19	1.16	1.39	0.33	0.55	1.12	0.625718	0.57916	-0.469996	-0.119627	0.139312	-0.631163	-0.389684	-0.299509	0.189007	0.159194	0.387505	-0.671594	-0.449903	0.119426	0.62703	0.574623	-0.275724	-0.0555173
1-linoleoyl-2-linolenoyl-GPC (18:2/18:3)*	NA	Lipid	Phospholipid Metabolism	Diet (y~(diet+strain))	NONE	NA	Imputed Raw Data	0.38	0.93	1.1	0.46	0.89	0.59	1.28	0.77	1.2	0.46	0.48	0.93	0.38	0.93	1.1	0.46	0.89	0.59	1.28	0.77	1.2	0.46	0.48	0.93	0.30631	0.567635	-0.63471	-0.0655917	0.0918816	-0.543681	-0.103587	-0.40321	0.252541	-0.22007	0.181834	-0.543681	-0.521521	-0.0655917	0.318145	0.606461	-0.420216	-0.0315171
1-stearoyl-2-arachidonoyl-GPE (18:0/20:4)	PE(18:0/20:4(5Z,8Z,11Z,14Z))	Lipid	Phospholipid Metabolism	Diet (y~(diet+strain))	NONE	NA	Imputed Raw Data	0.71	0.96	1.14	0.73	0.91	0.89	1.1	1.09	1.15	0.83	0.81	1.01	0.71	0.96	1.14	0.73	0.91	0.89	1.1	1.09	1.15	0.83	0.81	1.01	0.553877	0.459024	-0.26601	-0.0420552	0.160711	-0.250561	-0.0922104	-0.111522	0.112648	0.1009	0.172995	-0.16688	-0.184474	0.010782	0.687398	0.400172	-0.148742	-0.0177288
dihomo-linolenate (20:3n3 or n6)	8,11,14 Eicosatrienoic Acid	Lipid	Polyunsaturated Fatty Acid (n3 and n6)	Diet (y~(diet+strain))	NONE	NA	Imputed Raw Data	1.87	1.37	1.35	0.69	0.75	1.79	1.49	1.07	1.23	1.26	1.46	0.9	1.87	1.37	1.35	0.69	0.75	1.79	1.49	1.07	1.23	1.26	1.46	0.9	0.844122	0.24542	0.833798	0.373333	0.353978	-0.345461	-0.27554	0.762805	0.487785	0.0733696	0.236029	0.26582	0.459432	-0.107481	0.920668	0.210545	0.271842	0.136721
2-palmitoleoylglycerol (16:1)*	NA	Lipid	Monoacylglycerol	Diet (y~(diet+strain))	BoxCox	AB	BoxCox	0.575202	0.209388	-0.0344465	-0.683126	-1.32045	1.05651	-0.252893	-0.561764	-0.0888023	-0.781808	0.095895	0.110907	1.96	1.28	0.96	0.44	0.2	3.4	0.74	0.51	0.9	0.39	1.12	1.14	0.261585	0.0102662	0.575202	0.209388	-0.0344465	-0.683126	-1.32045	1.05651	-0.252893	-0.561764	-0.0888023	-0.781808	0.095895	0.110907	0.954275	0.0416325	0.292256	0.10721
1-(1-enyl-stearoyl)-GPE (P-18:0)*	LysoPE(18:0/0:0)	Lipid	Lysoplasmalogen	Diet (y~(diet+strain))	NONE	NA	Imputed Raw Data	0.78	1.68	2.24	0.59	1.38	1.4	1.89	1.77	2.21	0.69	0.96	1.4	0.78	1.68	2.24	0.59	1.38	1.4	1.89	1.77	2.21	0.69	0.96	1.4	0.458224	0.595225	-0.210197	0.681796	1.26996	-0.386104	0.375878	0.396043	0.89996	0.774917	1.23795	-0.294252	-0.0386721	0.396043	0.525884	0.535385	-0.107905	0.225309
6-beta-hydroxylithocholate	Murocholic acid	Lipid	Secondary Bile Acid Metabolism	Diet (y~(diet+strain))	NONE	NA	Imputed Raw Data	0.79	0.93	0.24	0.54	1.05	1.2	0.88	1.33	0.24	0.46	1	0.6	0.79	0.93	0.24	0.54	1.05	1.2	0.88	1.33	0.24	0.46	1	0.6	0.598589	0.456731	-0.200148	-0.0658193	-0.783232	-0.451245	0.0465218	0.183863	-0.11336	0.30048	-0.783232	-0.535599	0	-0.389412	0.52124	0.410538	-0.102373	-0.0315171
glycosyl-N-stearoyl-sphingosine (d18:1/18:0)	NA	Lipid	Sphingolipid Metabolism	Diet (y~(diet+strain))	NONE	NA	Imputed Raw Data	0.6	0.86	0.96	0.52	0.7	0.67	1.33	1.17	2.04	1.36	0.45	0.91	0.6	0.86	0.96	0.52	0.7	0.67	1.33	1.17	2.04	1.36	0.45	0.91	0.99297	0.0763579	-0.448479	-0.132701	-0.0359408	-0.573623	-0.313432	-0.351832	0.251571	0.138395	0.630548	0.271285	-0.699842	-0.0830071	0.471884	0.162017	-0.221849	-0.0655015
1-oleoyl-2-linoleoyl-GPE (18:1/18:2)*	PE(18:1(9Z)/18:2(9Z,12Z))	Lipid	Phospholipid Metabolism	Diet (y~(diet+strain))	NONE	NA	Imputed Raw Data	0.76	0.91	1	0.69	1.03	0.7	1.13	0.95	0.9	0.77	0.7	0.85	0.76	0.91	1	0.69	1.03	0.7	1.13	0.95	0.9	0.77	0.7	0.85	0.371421	0.710232	-0.230579	-0.07178	0	-0.329157	0.0210558	-0.313828	0.0829314	-0.0381457	-0.0806707	-0.218004	-0.313828	-0.128366	0.667801	0.418572	-0.119186	-0.0409586
stearoyl sphingomyelin (d18:1/18:0)	SM(d18:1/18:0)	Lipid	Sphingolipid Metabolism	Diet (y~(diet+strain))	NONE	NA	Imputed Raw Data	0.62	0.82	1.22	0.88	0.76	0.97	0.89	1.02	1.1	0.7	0.81	0.91	0.62	0.82	1.22	0.88	0.76	0.97	0.89	1.02	1.1	0.7	0.81	0.91	0.981325	0.15988	-0.398687	-0.176863	0.19526	-0.115881	-0.240176	-0.0282708	-0.105927	0.0186066	0.0912266	-0.306103	-0.187246	-0.0861884	0.966712	0.193848	-0.207608	-0.0861861
1,2-dilinoleoyl-GPE (18:2/18:2)*	PE(18:2(9Z,12Z)/18:2(9Z,12Z))	Lipid	Phospholipid Metabolism	Diet (y~(diet+strain))	NONE	NA	Imputed Raw Data	0.87	0.99	1.39	0.87	1.44	0.85	1.45	0.97	1.1	0.96	0.53	1.07	0.87	0.99	1.39	0.87	1.44	0.85	1.45	0.97	1.1	0.96	0.53	1.07	0.871361	0.730691	-0.133442	-0.0100386	0.367845	-0.133442	0.412187	-0.154577	0.42099	-0.0302237	0.0985206	-0.0403711	-0.521581	0.0693084	0.978152	0.62909	-0.0604807	-0.00436481
gamma-glutamylglycine	gamma-Glutamylglycine	Peptide	Gamma-glutamyl Amino Acid	Diet (y~(diet+strain))	NONE	NA	Imputed Raw Data	0.88	0.51	0.35	0.5	0.49	1.08	0.74	0.58	0.94	0.66	0.49	0.71	0.88	0.51	0.35	0.5	0.49	1.08	0.74	0.58	0.94	0.66	0.49	0.71	0.283704	0.195518	-0.0730552	-0.411388	-0.672223	-0.424526	-0.437995	0.0429091	-0.17574	-0.327565	-0.0350801	-0.245931	-0.437995	-0.200907	0.874508	0.175253	-0.0555173	-0.29243
N-methyl-GABA	4-Methylaminobutyrate	Amino Acid	Glutamate Metabolism	Diet (y~(diet+strain))	NONE	NA	Imputed Raw Data	0.12	0.09	0.08	0.07	0.18	0.13	0.08	0.11	0.09	0.06	0.11	0.1	0.12	0.09	0.08	0.07	0.18	0.13	0.08	0.11	0.09	0.06	0.11	0.1	0.882667	0.225039	-0.149376	-0.176965	-0.188887	-0.202863	-0.11392	-0.14207	-0.188887	-0.157498	-0.176965	-0.21963	-0.157498	-0.166614	0.604914	0.559846	-0.920819	-1.04576
biopterin	Biopterin	Cofactors and Vitamins	Tetrahydrobiopterin Metabolism	Diet (y~(diet+strain))	NONE	NA	Imputed Raw Data	0.59	1.11	0.99	0.8	0.99	1.95	1.18	0.67	0.78	0.96	0.73	0.89	0.59	1.11	0.99	0.8	0.99	1.95	1.18	0.67	0.78	0.96	0.73	0.89	0.106465	0.134634	-0.587129	0.0850388	-0.00864544	-0.212889	-0.00864544	0.422827	0.131076	-0.417543	-0.240032	-0.035637	-0.314238	-0.105521	0.922124	0.605705	-0.229148	0.045323
1-lignoceroyl-GPC (24:0)	LysoPC(24:0)	Lipid	Lysolipid	Diet (y~(diet+strain))	NONE	NA	Imputed Raw Data	0.65	1.09	1.3	0.4	0.81	1.23	1.2	1.1	1.3	0.43	0.71	0.96	0.65	1.09	1.3	0.4	0.81	1.23	1.2	1.1	1.3	0.43	0.71	0.96	0.596737	0.49929	-0.340797	0.0983411	0.343003	-0.536649	-0.193685	0.259166	0.223923	0.109517	0.343003	-0.515606	-0.287454	-0.0423829	0.949813	0.648766	-0.187087	0.0374265
N-delta-acetylornithine	N-Acetylornithine	Amino Acid	Urea cycle; Arginine and Proline Metabolism	Diet (y~(diet+strain))	BoxCox	AB	BoxCox	-0.027461	-0.0951485	-0.0951485	-0.0384089	-0.0193905	-0.074423	-0.0951485	-0.0951485	-0.027461	-0.0607743	-0.0511236	-0.0951485	0.12	0.04	0.04	0.09	0.16	0.05	0.04	0.04	0.12	0.06	0.07	0.04	0.0457531	0.447582	-0.027461	-0.0951485	-0.0951485	-0.0384089	-0.0193905	-0.074423	-0.0951485	-0.0951485	-0.027461	-0.0607743	-0.0511236	-0.0951485	0.176273	0.403312	-0.920819	-1.39794
pterin	Pterin	Cofactors and Vitamins	Pterin Metabolism	Diet (y~(diet+strain))	NONE	NA	Imputed Raw Data	0.79	1.25	1.14	1.16	1.19	1.66	1.22	0.82	0.75	0.68	1.05	1.14	0.79	1.25	1.14	1.16	1.19	1.66	1.22	0.82	0.75	0.68	1.05	1.14	0.569081	0.924473	-0.229167	0.239257	0.13772	0.156586	0.184539	0.578252	0.212091	-0.19445	-0.276654	-0.363383	0.0503836	0.13772	0.736114	0.853849	-0.102373	0.09691
docosahexaenoate (DHA; 22:6n3)	Docosahexaenoic acid	Lipid	Polyunsaturated Fatty Acid (n3 and n6)	Diet (y~(diet+strain))	NONE	NA	Imputed Raw Data	1.11	0.92	1.18	0.7	0.71	1.23	1.12	0.79	0.76	1.13	1.01	0.64	1.11	0.92	1.18	0.7	0.71	1.23	1.12	0.79	0.76	1.13	1.01	0.64	0.054046	0.343921	0.105419	-0.0789315	0.17082	-0.307953	-0.2971	0.216802	0.114838	-0.211905	-0.243526	0.124232	0.00972663	-0.374111	0.053104	0.327684	0.045323	-0.0362122
15-methylpalmitate		Lipid	Fatty Acid, Branched	Diet (y~(diet+strain))	NONE	NA	Imputed Raw Data	1.59	1.31	1.31	0.9	0.7	1.4	1.41	1.44	1.19	1.41	1.01	1.09	1.59	1.31	1.31	0.9	0.7	1.4	1.41	1.44	1.19	1.41	1.01	1.09	0.622628	0.206171	0.636058	0.29807	0.29807	-0.0790858	-0.212283	0.399591	0.411288	0.446876	0.173198	0.411288	0.00836644	0.0782949	0.288767	0.374407	0.201397	0.117271
bilirubin (Z,Z)	Bilirubin	Cofactors and Vitamins	Hemoglobin and Porphyrin Metabolism	Diet (y~(diet+strain))	BoxCox	AB	BoxCox	0.0740259	-0.0256354	0.164994	-0.303459	0.299369	-0.186568	-0.125861	-0.0627729	0.0534755	-0.412035	-0.623106	-0.227236	1.1	0.97	1.26	0.74	1.63	0.82	0.87	0.93	1.07	0.68	0.59	0.79	0.0336652	0.0302953	0.0740259	-0.0256354	0.164994	-0.303459	0.299369	-0.186568	-0.125861	-0.0627729	0.0534755	-0.412035	-0.623106	-0.227236	0.475543	0.088427	0.0413927	-0.0132283
carnosine		Peptide	Dipeptide Derivative	Diet (y~(diet+strain))	NONE	NA	Imputed Raw Data	0.74	1.12	0.64	0.64	1.2	0.7	1.16	1.02	0.9	0.77	0.88	0.86	0.74	1.12	0.64	0.64	1.2	0.7	1.16	1.02	0.9	0.77	0.88	0.86	0.266483	0.0736359	-0.263057	0.0812001	-0.419196	-0.419196	0.126548	-0.32031	0.104634	0.0148214	-0.083685	-0.223914	-0.102636	-0.122443	0.643877	0.0333821	-0.130768	0.049218
indoleacetate		Amino Acid	Tryptophan Metabolism	Diet (y~(diet+strain))	NONE	NA	Imputed Raw Data	1.54	1.31	1.28	0.27	2.16	0.79	2.67	1.21	1.05	2.7	1.78	1.63	1.54	1.31	1.28	0.27	2.16	0.79	2.67	1.21	1.05	2.7	1.78	1.63	0.508748	0.882003	0.546753	0.319932	0.289744	-0.869608	1.12551	-0.228843	1.57486	0.218705	0.0528974	1.60069	0.775816	0.633489	0.818358	0.933837	0.187521	0.117271
tricosanoyl sphingomyelin (d18:1/23:0)*	SM(d18:1/23:0)	Lipid	Sphingolipid Metabolism	Diet (y~(diet+strain))	NONE	NA	Imputed Raw Data	0.65	0.91	1.21	0.53	0.66	0.8	1.25	1.3	1.09	0.57	0.66	1.04	0.65	0.91	1.21	0.53	0.66	0.8	1.25	1.3	1.09	0.57	0.66	1.04	0.63483	0.907538	-0.356161	-0.0853565	0.186675	-0.497567	-0.34493	-0.195016	0.22053	0.262171	0.0819705	-0.44897	-0.34493	0.0368237	0.753377	0.946647	-0.187087	-0.0409586
p-cresol sulfate	p-Cresol sulfate	Amino Acid	Phenylalanine and Tyrosine Metabolism	Diet (y~(diet+strain))	NONE	NA	Imputed Raw Data	3.21	0.13	0.13	1.6	0.24	2.72	0.69	1.8	0.13	0.15	0.13	0.13	3.21	0.13	0.13	1.6	0.24	2.72	0.69	1.8	0.13	0.15	0.13	0.13	0.302654	0.0949714	0.272999	-0.905267	-0.905267	0.125034	-0.554825	0.241333	-0.116148	0.152954	-0.905267	-0.815863	-0.905267	-0.905267	0.0672362	0.583788	0.506505	-0.886057
deoxycholate		Lipid	Secondary Bile Acid Metabolism	Diet (y~(diet+strain))	BoxCox	A	BoxCox	-0.273392	-0.207977	-0.791545	0.300933	-0.0865779	0.0828219	0.423123	-1.28202	-0.791545	-0.200223	-0.508838	-0.534215	0.61	0.69	0.2	1.63	0.86	1.15	1.96	0.05	0.2	0.7	0.38	0.36	0.009336	0.207288	-0.273392	-0.207977	-0.791545	0.300933	-0.0865779	0.0828219	0.423123	-1.28202	-0.791545	-0.200223	-0.508838	-0.534215	0.143977	0.0314149	-0.21467	-0.161151
behenoyl sphingomyelin (d18:1/22:0)*	SM(d18:1/22:0)	Lipid	Sphingolipid Metabolism	Diet (y~(diet+strain))	NONE	NA	Imputed Raw Data	0.54	0.88	1.16	0.49	0.67	0.8	1.03	1.01	1.06	0.46	0.56	0.88	0.54	0.88	1.16	0.49	0.67	0.8	1.03	1.01	1.06	0.46	0.56	0.88	0.753375	0.773323	-0.460341	-0.125817	0.172975	-0.506239	-0.336714	-0.207639	0.0319958	0.010642	0.0641983	-0.533291	-0.441712	-0.125817	0.870055	0.698142	-0.267606	-0.0555173
isovalerylglycine	Isovalerylglycine	Amino Acid	Leucine, Isoleucine and Valine Metabolism	Diet (y~(diet+strain))	NONE	NA	Imputed Raw Data	1	1.36	1.97	0.93	1.03	1.38	0.92	1.23	0.9	0.77	1.37	0.85	1	1.36	1.97	0.93	1.03	1.38	0.92	1.23	0.9	0.77	1.37	0.85	0.170155	0.46935	0	0.314471	0.542752	-0.0979998	0.0369445	0.32608	-0.113538	0.227256	-0.145919	-0.409336	0.320328	-0.235327	0.23889	0.645343	0	0.133539
adenosine	Adenosine	Nucleotide	Purine Metabolism, Adenine containing	Diet (y~(diet+strain))	NONE	NA	Imputed Raw Data	0.87	0.9	1.07	0.92	0.69	0.74	0.87	0.75	1	0.71	0.8	0.95	0.87	0.9	1.07	0.92	0.69	0.74	0.87	0.75	1	0.71	0.8	0.95	0.350476	0.94253	-0.116257	-0.0877064	0.0555136	-0.0692827	-0.315865	-0.254806	-0.116257	-0.243172	0	-0.29084	-0.187598	-0.0425059	0.540366	0.752908	-0.0604807	-0.0457575
uridine-2',3'-cyclic monophosphate	Uridine 2',3'-cyclic phosphate	Nucleotide	Pyrimidine Metabolism, Uracil containing	Diet (y~(diet+strain))	BoxCox	B	BoxCox	-0.103866	-0.299639	-0.385489	-0.324979	-0.385489	0.0222192	-0.385489	-0.385489	-0.0090495	-0.385489	-0.385489	-0.385489	0.43	0.27	0.24	0.26	0.24	4.19	0.24	0.24	0.85	0.24	0.24	0.24	0.00144176	0.0213768	-0.103866	-0.299639	-0.385489	-0.324979	-0.385489	0.0222192	-0.385489	-0.385489	-0.0090495	-0.385489	-0.385489	-0.385489	0.00545371	0.707412	-0.366532	-0.568636
1-palmitoyl-2-arachidonoyl-GPE (16:0/20:4)*	PE(16:0/20:4(5Z,8Z,11Z,14Z))	Lipid	Phospholipid Metabolism	Diet (y~(diet+strain))	NONE	NA	Imputed Raw Data	0.86	1	1.1	0.67	0.99	0.84	1.15	1.23	1.26	0.83	0.97	1.05	0.86	1	1.1	0.67	0.99	0.84	1.15	1.23	1.26	0.83	0.97	1.05	0.438283	0.460726	-0.132725	0	0.107036	-0.280894	-0.010143	-0.150055	0.164377	0.261424	0.299498	-0.158567	-0.0301231	0.052244	0.819694	0.697577	-0.0655015	0
6-phosphogluconate	6-Phosphogluconic acid	Carbohydrate	Pentose Phosphate Pathway	Diet (y~(diet+strain))	NONE	NA	Imputed Raw Data	0.99	0.88	0.81	0.83	0.2	0.38	1.47	1	1.05	1.07	0.85	0.94	0.99	0.88	0.81	0.83	0.2	0.38	1.47	1	1.05	1.07	0.85	0.94	0.972384	0.720338	-0.0107331	-0.126558	-0.198021	-0.177788	-0.722494	-0.590474	0.538243	0	0.0541545	0.0760404	-0.157406	-0.0638971	0.61732	0.897733	-0.00436481	-0.0555173
gamma-glutamyl-epsilon-lysine	Epsilon-(gamma-Glutamyl)-lysine	Peptide	Gamma-glutamyl Amino Acid	Diet (y~(diet+strain))	NONE	NA	Imputed Raw Data	0.64	1.16	1.1	0.71	1.01	0.9	0.59	0.46	0.92	0.84	0.65	0.77	0.64	1.16	1.1	0.71	1.01	0.9	0.59	0.46	0.92	0.84	0.65	0.77	0.436281	0.650047	-0.356791	0.14655	0.0922936	-0.283772	0.00934078	-0.0948908	-0.410306	-0.555797	-0.0756882	-0.153224	-0.346229	-0.222763	0.342276	0.739446	-0.19382	0.064458
arabonate/xylonate	NA	Carbohydrate	Pentose Metabolism	Diet (y~(diet+strain))	NONE	NA	Imputed Raw Data	1.37	0.58	0.63	1.31	0.9	0.7	0.96	1.4	1.26	0.9	1.29	0.89	1.37	0.58	0.63	1.31	0.9	0.7	0.96	1.4	1.26	0.9	1.29	0.89	0.186874	0.316455	0.333209	-0.475969	-0.411008	0.28288	-0.101383	-0.324659	-0.0398523	0.357919	0.239962	-0.101383	0.265823	-0.111855	0.310362	0.255974	0.136721	-0.236572
7-alpha-hydroxy-3-oxo-4-cholestenoate (7-Hoca)	7 alpha-Hydroxy-3-oxo-4-cholestenoate	Lipid	Sterol	Diet (y~(diet+strain))	NONE	NA	Imputed Raw Data	0.76	1.04	0.6	0.8	0.42	0.38	1.67	1.53	1.4	1.19	0.96	1.14	0.76	1.04	0.6	0.8	0.42	0.38	1.67	1.53	1.4	1.19	0.96	1.14	0.777811	0.276119	-0.24008	0.0399349	-0.400668	-0.200005	-0.582015	-0.622439	0.666668	0.52771	0.398531	0.189519	-0.0399557	0.139687	0.782517	0.268035	-0.119186	0.0170333
1-linoleoyl-2-arachidonoyl-GPE (18:2/20:4)*	NA	Lipid	Phospholipid Metabolism	Diet (y~(diet+strain))	BoxCox	A	BoxCox	-0.277797	-0.104814	-0.0794291	-0.4907	-0.394075	-0.298541	0.0988769	-0.588963	-0.0270223	-0.357499	-0.394075	-0.245657	0.77	0.92	0.94	0.53	0.65	0.75	1.07	0.37	0.98	0.69	0.65	0.8	0.051286	0.049573	-0.277797	-0.104814	-0.0794291	-0.4907	-0.394075	-0.298541	0.0988769	-0.588963	-0.0270223	-0.357499	-0.394075	-0.245657	0.114233	0.0315284	-0.113509	-0.0362122
p-cresol-glucuronide*	p-Cresol glucuronide	Amino Acid	Phenylalanine and Tyrosine Metabolism	Diet (y~(diet+strain))	NONE	NA	Imputed Raw Data	2.87	0.15	0.15	1.18	0.15	1.8	1	2.1	0.15	0.15	0.15	0.15	2.87	0.15	0.15	1.18	0.15	1.8	1	2.1	0.15	0.15	0.15	0.15	0.413322	0.141575	0.227678	-0.820311	-0.820311	0.0433634	-0.820311	0.140246	0	0.171216	-0.820311	-0.820311	-0.820311	-0.820311	0.0233986	0.508796	0.457882	-0.823909
N-acetylglucosaminylasparagine	Aspartylglycosamine	Carbohydrate	Aminosugar Metabolism	Diet (y~(diet+strain))	NONE	NA	Imputed Raw Data	1.22	1.45	1.42	0.98	1.6	1.52	1.71	1.34	1.55	1.2	1.17	1.6	1.22	1.45	1.42	0.98	1.6	1.52	1.71	1.34	1.55	1.2	1.17	1.6	0.332946	0.243452	0.176937	0.399412	0.36822	-0.0143462	0.565155	0.47473	0.697061	0.288229	0.508096	0.159403	0.133645	0.565155	0.236022	0.340456	0.0863598	0.161368
glycocholate	Glycocholic acid	Lipid	Primary Bile Acid Metabolism	Diet (y~(diet+strain))	NONE	NA	Imputed Raw Data	0.3	1.99	0.28	2.17	1.25	0.33	0.28	0.99	1.06	0.28	0.96	0.28	0.3	1.99	0.28	2.17	1.25	0.33	0.28	0.99	1.06	0.28	0.96	0.28	0.205546	0.125802	-0.776614	0.344797	-0.82904	0.383915	0.11874	-0.705743	-0.82904	-0.00551441	0.0316842	-0.82904	-0.0224894	-0.82904	0.00737804	0.626699	-0.522879	0.298853
N-palmitoylglycine		Lipid	Fatty Acid Metabolism(Acyl Glycine)	Diet (y~(diet+strain))	Log	B	Log	0.0863598	-0.229148	-0.229148	-0.229148	0.113943	-0.229148	0.305351	-0.229148	-0.091515	-0.229148	0	-0.229148	1.22	0.59	0.59	0.59	1.3	0.59	2.02	0.59	0.81	0.59	1	0.59	0.0275222	0.263468	0.0827088	-0.472034	-0.472034	-0.472034	0.10291	-0.472034	0.190283	-0.472034	-0.132117	-0.472034	0	-0.472034	0.0189964	0.884694	0.0863598	-0.229148
2,8-quinolinediol		Xenobiotics	Food Component/Plant	Diet (y~(diet+strain))	BoxCox	AB	BoxCox	-1.22597	0.466337	-1.22597	-1.22597	-1.22597	-1.22597	0.0280134	0.7319	-1.22597	-1.22597	0.87167	0.623021	0.31	2.26	0.31	0.31	0.31	0.31	1.04	4.74	0.31	0.31	8.47	3.36	0.262393	0.0296209	-1.22597	0.466337	-1.22597	-1.22597	-1.22597	-1.22597	0.0280134	0.7319	-1.22597	-1.22597	0.87167	0.623021	0.492158	0.394665	-0.508638	0.354108
3-(3-hydroxyphenyl)propionate sulfate		Amino Acid	Phenylalanine and Tyrosine Metabolism	Diet (y~(diet+strain))	BoxCox	A	BoxCox	0.00532679	-0.587763	-0.587763	-0.587763	-0.587763	-0.587763	0.110214	-0.587763	-0.19785	-0.587763	-0.587763	-0.357526	1.03	0.33	0.33	0.33	0.33	0.33	14.75	0.33	0.54	0.33	0.33	0.42	0.00132476	0.00666288	0.00532679	-0.587763	-0.587763	-0.587763	-0.587763	-0.587763	0.110214	-0.587763	-0.19785	-0.587763	-0.587763	-0.357526	0.513615	0.0150504	0.0128372	-0.481486
gamma-glutamyltyrosine	gamma-Glutamyltyrosine	Peptide	Gamma-glutamyl Amino Acid	Diet (y~(diet+strain))	NONE	NA	Imputed Raw Data	0.55	0.29	0.29	0.29	0.54	1.96	0.29	0.98	0.99	0.29	1.01	1.15	0.55	0.29	0.29	0.29	0.54	1.96	0.29	0.98	0.99	0.29	1.01	1.15	0.329313	0.11584	-0.317315	-0.735144	-0.735144	-0.735144	-0.328092	0.289011	-0.735144	-0.00972083	-0.00482767	-0.735144	0.00476369	0.0654816	0.758085	0.881839	-0.259637	-0.537602
1-(1-enyl-palmitoyl)-2-oleoyl-GPE (P-16:0/18:1)*	PE(16:0/18:1(9Z))	Lipid	Plasmalogen	Diet (y~(diet+strain))	NONE	NA	Imputed Raw Data	0.78	1.05	0.93	0.6	0.86	0.89	1.03	1.18	1.32	0.77	0.84	1.1	0.78	1.05	0.93	0.6	0.86	0.89	1.03	1.18	1.32	0.77	0.84	1.1	0.109297	0.731143	-0.221817	0.0490439	-0.069459	-0.412358	-0.139925	-0.109596	0.0294811	0.174538	0.306766	-0.232164	-0.160256	0.0976436	0.0806752	0.668947	-0.107905	0.0211893
N-arachidonoyltaurine	NA	Lipid	Endocannabinoid	Diet (y~(diet+strain))	NONE	NA	Imputed Raw Data	1.64	1.3	2.2	1.3	2.46	2.29	2.31	1.45	0.84	1.8	1.2	0.98	1.64	1.3	2.2	1.3	2.46	2.29	2.31	1.45	0.84	1.8	1.2	0.98	0.234874	0.849168	0.727384	0.372313	1.21326	0.372313	1.40955	1.28296	1.29819	0.536122	-0.231698	0.876745	0.255605	-0.0274723	0.376872	0.633849	0.214844	0.113943
isocitrate	Isocitric acid	Energy	TCA Cycle	Diet (y~(diet+strain))	NONE	NA	Imputed Raw Data	1.42	1.95	2.94	1.43	0.67	1.45	3.01	1.26	2.79	1.87	1.86	1.79	1.42	1.95	2.94	1.43	0.67	1.45	3.01	1.26	2.79	1.87	1.86	1.79	0.416004	0.0582503	0.481878	1.01888	1.89282	0.492642	-0.435304	0.514087	1.95004	0.305586	1.76846	0.941694	0.93196	0.863266	0.204607	0.156354	0.152288	0.290035
valerylglycine	Valerylglycine	Lipid	Fatty Acid Metabolism(Acyl Glycine)	Diet (y~(diet+strain))	BoxCox	AB	BoxCox	0.394758	0.333464	0.915134	0.116635	0.27859	1.04891	-0.0156653	0.905913	0.322779	-0.623403	0.25558	0.0601659	1.32	1.26	2.1	1.08	1.21	2.43	0.99	2.08	1.25	0.7	1.19	1.04	0.0199624	0.497196	0.394758	0.333464	0.915134	0.116635	0.27859	1.04891	-0.0156653	0.905913	0.322779	-0.623403	0.25558	0.0601659	0.651697	0.841138	0.120574	0.100371
oleoylcholine	NA	Lipid	Fatty Acid Metabolism (Acyl Choline)	Diet (y~(diet+strain))	NONE	NA	Imputed Raw Data	0.26	0.42	1.08	0.84	0.59	0.77	0.92	0.75	0.46	1.12	0.3	0.2	0.26	0.42	1.08	0.84	0.59	0.77	0.92	0.75	0.46	1.12	0.3	0.2	0.524869	0.687228	-0.733139	-0.532491	0.0609178	-0.128687	-0.353961	-0.188367	-0.0631082	-0.205853	-0.487978	0.0906288	-0.67879	-0.822165	0.580544	0.674212	-0.585027	-0.376751
palmitoyl-arachidonoyl-glycerol (16:0/20:4) [2]*	#2	Lipid	Diacylglycerol	Diet (y~(diet+strain))	NONE	NA	Imputed Raw Data	1.25	1.17	1.2	0.69	0.98	1.16	1.48	2.09	1.48	0.97	1.29	1.37	1.25	1.17	1.2	0.69	0.98	1.16	1.48	2.09	1.48	0.97	1.29	1.37	0.5965	0.303058	0.266448	0.185961	0.216618	-0.412303	-0.0234177	0.17561	0.477952	0.938087	0.477952	-0.0352625	0.305237	0.380161	0.865498	0.500509	0.09691	0.0681859
sphingomyelin (d18:1/20:0, d16:1/22:0)*	SM(d18:1/20:0)	Lipid	Sphingolipid Metabolism	Diet (y~(diet+strain))	NONE	NA	Imputed Raw Data	0.52	0.99	1.17	0.52	0.72	0.84	1.07	1.01	1.29	0.47	0.68	0.99	0.52	0.99	1.17	0.52	0.72	0.84	1.07	1.01	1.29	0.47	0.68	0.99	0.20821	0.727853	-0.46782	-0.010678	0.186665	-0.46782	-0.284868	-0.166505	0.0757063	0.0107127	0.32393	-0.510367	-0.322965	-0.010678	0.319594	0.636382	-0.283997	-0.00436481
fructose-6-phosphate	Fructose 6-phosphate	Carbohydrate	Glycolysis, Gluconeogenesis, and Pyruvate Metabolism	Diet (y~(diet+strain))	BoxCox	A	BoxCox	-0.0918246	0.0102269	-0.152812	0	-0.364608	-0.354588	-0.757797	0.215689	-0.843118	-0.162957	-0.728993	-0.0510629	0.91	1.01	0.85	1	0.64	0.65	0.24	1.21	0.15	0.84	0.27	0.95	0.858089	0.0466275	-0.0918246	0.0102269	-0.152812	0	-0.364608	-0.354588	-0.757797	0.215689	-0.843118	-0.162957	-0.728993	-0.0510629	0.844502	0.0480565	-0.0409586	0.00432137
inosine	Inosine	Nucleotide	Purine Metabolism, (Hypo)Xanthine/Inosine containing	Diet (y~(diet+strain))	NONE	NA	Imputed Raw Data	0.72	0.89	0.98	0.82	0.8	0.74	0.73	0.8	0.85	0.72	0.78	0.87	0.72	0.89	0.98	0.82	0.8	0.74	0.73	0.8	0.85	0.72	0.78	0.87	0.996194	0.314439	-0.242218	-0.0684321	-0.0107505	-0.127029	-0.146659	-0.2154	-0.228533	-0.146659	-0.100141	-0.242218	-0.167818	-0.0837398	0.798727	0.418085	-0.142668	-0.05061
1-palmitoyl-2-stearoyl-GPE (16:0/18:0)*	PE(16:0/18:0)	Lipid	Phospholipid Metabolism	Diet (y~(diet+strain))	NONE	NA	Imputed Raw Data	1.21	1.31	1.55	0.32	1.35	0.68	1.5	2.76	1.61	0.51	1	1.36	1.21	1.31	1.55	0.32	1.35	0.68	1.5	2.76	1.61	0.51	1	1.36	0.197456	0.89839	0.210263	0.304531	0.518295	-0.887381	0.34132	-0.36388	0.475072	1.42061	0.569338	-0.589475	0	0.35044	0.477887	0.462943	0.0827854	0.117271
erythronate*	Erythronic acid	Carbohydrate	Aminosugar Metabolism	Diet (y~(diet+strain))	BoxCox	NEITHER	BoxCox	0.181575	0.181575	0.252453	-0.0194914	-0.00979494	0.0819034	-0.277802	0.0925843	0.204808	-0.136588	-0.0479903	-0.00979494	1.17	1.17	1.23	0.98	0.99	1.08	0.66	1.09	1.19	0.85	0.95	0.99	0.0275384	0.015796	0.181575	0.181575	0.252453	-0.0194914	-0.00979494	0.0819034	-0.277802	0.0925843	0.204808	-0.136588	-0.0479903	-0.00979494	0.0471551	0.0271185	0.0681859	0.0681859
pyroglutamine*	NA	Amino Acid	Glutamate Metabolism	Diet (y~(diet+strain))	NONE	NA	Imputed Raw Data	0.63	0.65	0.37	0.4	0.61	0.33	0.71	0.8	0.63	0.79	0.78	0.59	0.63	0.65	0.37	0.4	0.61	0.33	0.71	0.8	0.63	0.79	0.78	0.59	0.0615598	0.417968	-0.515989	-0.494087	-0.738436	-0.718672	-0.537207	-0.762391	-0.424273	-0.308002	-0.515989	-0.321606	-0.335038	-0.557741	0.0068933	0.893116	-0.200659	-0.187087
diacylglycerol (14:0/18:1, 16:0/16:1) [1]*	NA	Lipid	Diacylglycerol	Diet (y~(diet+strain))	BoxCox	AB	BoxCox	0.0218454	-0.345114	-0.41879	-0.41879	0.0370683	-0.228008	-0.0452235	-0.41879	-0.41879	-0.41879	-0.41879	-0.41879	1.29	0.37	0.34	0.34	1.76	0.44	0.74	0.34	0.34	0.34	0.34	0.34	0.0334447	0.0138726	0.0218454	-0.345114	-0.41879	-0.41879	0.0370683	-0.228008	-0.0452235	-0.41879	-0.41879	-0.41879	-0.41879	-0.41879	0.0505922	0.409707	0.11059	-0.431798
hyodeoxycholate	Hyodeoxycholic acid	Lipid	Secondary Bile Acid Metabolism	Diet (y~(diet+strain))	NONE	NA	Imputed Raw Data	0.55	1.03	0.1	0.39	1.17	1.13	1.12	1.15	0.1	0.77	0.99	0.44	0.55	1.03	0.1	0.39	1.17	1.13	1.12	1.15	0.1	0.77	0.99	0.44	0.071684	0.458625	-0.439578	0.0286275	-0.915049	-0.602278	0.161352	0.123571	0.114108	0.142475	-0.915049	-0.222013	-0.00955804	-0.550932	0.0813591	0.423207	-0.259637	0.0128372
lignoceroyl sphingomyelin (d18:1/24:0)	NA	Lipid	Sphingolipid Metabolism	Diet (y~(diet+strain))	NONE	NA	Imputed Raw Data	0.61	0.75	1.14	0.46	0.62	0.82	0.98	1.13	0.96	0.54	0.65	0.81	0.61	0.75	1.14	0.46	0.62	0.82	0.98	1.13	0.96	0.54	0.65	0.81	0.952541	0.619972	-0.379984	-0.22976	0.113244	-0.567073	-0.368583	-0.161156	-0.0169657	0.105452	-0.0341477	-0.463244	-0.335051	-0.170728	0.778184	0.914836	-0.21467	-0.124939
palmitoyl-docosahexaenoyl-glycerol (16:0/22:6) [2]*	#2	Lipid	Diacylglycerol	Diet (y~(diet+strain))	NONE	NA	Imputed Raw Data	1.33	1.05	0.93	0.99	0.89	0.99	1.35	2.04	1.6	1.29	1.48	1.24	1.33	1.05	0.93	0.99	0.89	0.99	1.35	2.04	1.6	1.29	1.48	1.24	0.690984	0.283061	0.381271	0.0752616	-0.120818	-0.0160834	-0.19954	-0.0160834	0.397715	0.74946	0.564735	0.346652	0.492496	0.299822	0.998913	0.521502	0.123852	0.0211893
N-palmitoyl-sphinganine (d18:0/16:0)	Cer(d18:0/16:0)	Lipid	Sphingolipid Metabolism	Diet (y~(diet+strain))	NONE	NA	Imputed Raw Data	0.84	1.11	1.15	0.67	0.77	0.83	1.47	1.49	1.24	0.98	0.87	1.17	0.84	1.11	1.15	0.67	0.77	0.83	1.47	1.49	1.24	0.98	0.87	1.17	0.118831	0.634157	-0.174518	0.106871	0.143542	-0.393549	-0.259763	-0.186323	0.403788	0.41842	0.222306	-0.0204783	-0.139794	0.16148	0.229281	0.820674	-0.0757207	0.045323
5-hydroxylysine	5-Hydroxylysine	Amino Acid	Lysine Metabolism	Diet (y~(diet+strain))	NONE	NA	Imputed Raw Data	1.13	0.5	0.6	0.5	1.09	1.95	0.5	0.57	1	0.5	0.86	0.92	1.13	0.5	0.6	0.5	1.09	1.95	0.5	0.57	1	0.5	0.86	0.92	0.672448	0.273898	0.0727426	-0.570959	-0.390181	-0.570959	0.0519981	0.325697	-0.570959	-0.438505	0	-0.570959	-0.099724	-0.0536997	0.609461	0.686997	0.0530784	-0.30103
1,2-dilinoleoyl-GPC (18:2/18:2)	PC(18:2(9Z,12Z)/18:2(9Z,12Z))	Lipid	Phospholipid Metabolism	Diet (y~(diet+strain))	NONE	NA	Imputed Raw Data	0.94	1.08	1.06	0.67	0.98	0.78	1.41	1.1	1.42	0.82	0.83	1.21	0.94	1.08	1.06	0.67	0.98	0.78	1.41	1.1	1.42	0.82	0.83	1.21	0.149049	0.522405	-0.0616046	0.077378	0.0585073	-0.38937	-0.0201734	-0.244153	0.352039	0.0959508	0.35946	-0.195695	-0.183898	0.1932	0.101824	0.272374	-0.0268721	0.0334238
N-palmitoyltaurine	NA	Lipid	Endocannabinoid	Diet (y~(diet+strain))	NONE	NA	Imputed Raw Data	1.89	1.24	2.28	1.39	3.57	2.17	1.91	1.52	0.91	1.85	1.6	0.86	1.89	1.24	2.28	1.39	3.57	2.17	1.91	1.52	0.91	1.85	1.6	0.86	0.572581	0.303324	1.0385	0.347974	1.34962	0.533917	2.10278	1.26739	1.05589	0.680094	-0.15162	1.00317	0.764194	-0.242199	0.381503	0.941707	0.276462	0.0934217
1-palmitoylglycerol (16:0)	MG(16:0/0:0/0:0)	Lipid	Monoacylglycerol	Diet (y~(diet+strain))	NONE	NA	Imputed Raw Data	1.6	2.85	2.68	0.24	1.66	4.67	1.31	0.64	0.24	3.52	1	0.64	1.6	2.85	2.68	0.24	1.66	4.67	1.31	0.64	0.24	3.52	1	0.64	0.354026	0.485142	0.578788	1.4185	1.32155	-1.31094	0.627869	2.26938	0.321952	-0.475247	-1.31094	1.76606	0	-0.475247	0.927779	0.642259	0.20412	0.454845
2-oleoylglycerol (18:1)	MG(0:0/18:1(9Z)/0:0)	Lipid	Monoacylglycerol	Diet (y~(diet+strain))	BoxCox	AB	BoxCox	1.0313	0.685161	-0.656427	-1.29633	0.108156	1.6723	0.0282035	-0.397862	1.1932	-0.205915	0.400556	-0.105625	2.41	1.72	0.66	0.47	1.08	5.44	1.02	0.77	2.88	0.87	1.35	0.93	0.0301613	0.102519	1.0313	0.685161	-0.656427	-1.29633	0.108156	1.6723	0.0282035	-0.397862	1.1932	-0.205915	0.400556	-0.105625	0.999558	0.632705	0.382017	0.235528
1-stearoyl-2-arachidonoyl-GPC (18:0/20:4)	PC(18:0/20:4(5Z,8Z,11Z,14Z))	Lipid	Phospholipid Metabolism	Diet (y~(diet+strain))	NONE	NA	Imputed Raw Data	0.92	1.14	1.29	0.78	0.99	1.13	1.26	1.34	1.42	0.87	1.08	1.23	0.92	1.14	1.29	0.78	0.99	1.13	1.26	1.34	1.42	0.87	1.08	1.23	0.393745	0.659758	-0.0695776	0.135713	0.300823	-0.177387	-0.00901428	0.12543	0.266171	0.36039	0.460408	-0.110119	0.0753757	0.232333	0.431227	0.862332	-0.0362122	0.0569049
sphingomyelin (d18:2/24:1, d18:1/24:2)*	NA	Lipid	Sphingolipid Metabolism	Diet (y~(diet+strain))	NONE	NA	Imputed Raw Data	0.49	0.84	1.09	0.44	0.63	0.81	0.96	0.93	1.36	0.47	0.66	0.98	0.49	0.84	1.09	0.44	0.63	0.81	0.96	0.93	1.36	0.47	0.66	0.98	0.540175	0.697244	-0.522085	-0.146449	0.0775589	-0.585034	-0.360277	-0.175322	-0.0355165	-0.0626106	0.293814	-0.546886	-0.327879	-0.0176734	0.364846	0.878694	-0.309804	-0.0757207
N-acetylisoleucine	NA	Amino Acid	Leucine, Isoleucine and Valine Metabolism	Diet (y~(diet+strain))	NONE	NA	Imputed Raw Data	0.32	0.96	1.61	1.1	0.71	1.33	0.9	0.99	0.82	0.98	0.71	0.32	0.32	0.96	1.61	1.1	0.71	1.33	0.9	0.99	0.82	0.98	0.71	0.32	0.947888	0.160359	-0.683872	-0.0398362	0.60381	0.09944	-0.289712	0.327425	-0.0996594	-0.0099557	-0.179562	-0.0199136	-0.289712	-0.683872	0.935475	0.165237	-0.49485	-0.0177288
histidylalanine	Histidinyl-Alanine	Peptide	Dipeptide	Diet (y~(diet+strain))	NONE	NA	Imputed Raw Data	1.17	1.44	0.99	2.37	0.33	2.2	0.86	1.67	1.16	0.5	1.15	0.68	1.17	1.44	0.99	2.37	0.33	2.2	0.86	1.67	1.16	0.5	1.15	0.68	0.842976	0.199133	0.167333	0.406803	-0.01033	1.07714	-0.907408	0.96761	-0.150403	0.591322	0.157889	-0.617001	0.148398	-0.365926	0.906978	0.180748	0.0681859	0.158362
1-dihomo-linolenylglycerol (20:3)	MG(20:3(8Z,11Z,14Z)/0:0/0:0)	Lipid	Monoacylglycerol	Diet (y~(diet+strain))	BoxCox	AB	BoxCox	0.448774	0.0369408	-0.162733	-1.16584	-1.16584	1.04293	-0.049649	-0.879911	0.467943	-0.227639	0.0882746	-0.450035	1.74	1.04	0.85	0.4	0.4	5.98	0.95	0.48	1.79	0.8	1.1	0.66	0.00573356	0.012435	0.448774	0.0369408	-0.162733	-1.16584	-1.16584	1.04293	-0.049649	-0.879911	0.467943	-0.227639	0.0882746	-0.450035	0.288279	0.269688	0.240549	0.0170333
anserine	Anserine	Peptide	Dipeptide Derivative	Diet (y~(diet+strain))	BoxCox	AB	BoxCox	-0.202071	0.0747705	-0.19397	-0.354192	0.227046	-0.0404555	0.214714	0.131274	0.0637794	-0.0304964	0.142884	0.0421068	0.78	1.07	0.79	0.56	1.2	0.96	1.19	1.12	1.06	0.97	1.13	1.04	0.974936	0.0221873	-0.202071	0.0747705	-0.19397	-0.354192	0.227046	-0.0404555	0.214714	0.131274	0.0637794	-0.0304964	0.142884	0.0421068	0.960344	0.05694	-0.107905	0.0293838
creatinine	Creatinine	Amino Acid	Creatine Metabolism	Diet (y~(diet+strain))	NONE	NA	Imputed Raw Data	0.97	0.84	0.65	0.79	0.8	0.96	0.59	0.78	0.93	0.64	0.71	0.74	0.97	0.84	0.65	0.79	0.8	0.96	0.59	0.78	0.93	0.64	0.71	0.74	0.905891	0.919566	-0.0261687	-0.145232	-0.339866	-0.193798	-0.183948	-0.0349933	-0.407933	-0.203719	-0.0617845	-0.350955	-0.275275	-0.244139	0.922532	0.992675	-0.0132283	-0.0757207
spermidine	Spermidine	Amino Acid	Polyamine Metabolism	Diet (y~(diet+strain))	BoxCox	A	BoxCox	-0.0326631	0.357505	0.420534	0.251105	-0.0497575	0.508121	0.137483	0.213477	0.259938	0.0454734	0.0736478	-0.0326631	0.98	1.35	1.46	1.21	0.97	1.67	1.1	1.17	1.22	1.03	1.05	0.98	0.345355	0.00559321	-0.0326631	0.357505	0.420534	0.251105	-0.0497575	0.508121	0.137483	0.213477	0.259938	0.0454734	0.0736478	-0.0326631	0.644651	0.0164336	-0.00877392	0.130334
nervonate (24:1n9)*	Nervonic acid	Lipid	Long Chain Fatty Acid	Diet (y~(diet+strain))	NONE	NA	Imputed Raw Data	1.99	1	0.86	0.5	0.78	1.48	1.31	0.97	1	1.29	1.3	0.64	1.99	1	0.86	0.5	0.78	1.48	1.31	0.97	1	1.29	1.3	0.64	0.245745	0.966227	0.728231	0	-0.15309	-0.685059	-0.250984	0.408796	0.279862	-0.0311016	0	0.263715	0.271816	-0.446451	0.664103	0.524511	0.298853	0
arginine	L-Arginine	Amino Acid	Urea cycle; Arginine and Proline Metabolism	Diet (y~(diet+strain))	NONE	NA	Imputed Raw Data	0.99	1.12	1.01	1.02	0.66	1.19	0.69	0.84	0.98	0.89	0.93	0.81	0.99	1.12	1.01	1.02	0.66	1.19	0.69	0.84	0.98	0.89	0.93	0.81	0.239294	0.262374	-0.0108816	0.139109	0.0109909	0.0220912	-0.308621	0.227529	-0.286475	-0.160982	-0.0216538	-0.113682	-0.0738744	-0.188049	0.511189	0.18649	-0.00436481	0.049218
hexanoylglycine	Hexanoylglycine	Lipid	Fatty Acid Metabolism(Acyl Glycine)	Diet (y~(diet+strain))	BoxCox	AB	BoxCox	-0.544307	-0.341044	-0.522473	-0.350527	-0.303695	-0.4187	-0.00780785	-0.294497	-0.778292	-0.179407	-0.408758	-0.624218	0.4	0.6	0.42	0.59	0.64	0.52	0.99	0.65	0.21	0.78	0.53	0.33	0.950445	0.0271213	-0.544307	-0.341044	-0.522473	-0.350527	-0.303695	-0.4187	-0.00780785	-0.294497	-0.778292	-0.179407	-0.408758	-0.624218	0.97163	0.261275	-0.39794	-0.221849
1-stearoyl-2-linoleoyl-GPI (18:0/18:2)	NA	Lipid	Phospholipid Metabolism	Diet (y~(diet+strain))	NONE	NA	Imputed Raw Data	0.94	1.1	1.27	0.32	1.64	0.77	1.62	1.75	1.52	0.73	1.02	1.61	0.94	1.1	1.27	0.32	1.64	0.77	1.62	1.75	1.52	0.73	1.02	1.61	0.609422	0.426075	-0.0588961	0.0994255	0.271782	-0.623075	0.659498	-0.222358	0.638144	0.777692	0.53202	-0.26002	0.0197614	0.627482	0.520584	0.474502	-0.0268721	0.0413927
1,2-dipalmitoyl-GPC (16:0/16:0)	PC(16:0/16:0)	Lipid	Phospholipid Metabolism	Diet (y~(diet+strain))	NONE	NA	Imputed Raw Data	0.8	0.92	1.01	0.68	0.73	0.92	0.95	1.16	1.14	0.71	0.87	0.99	0.8	0.92	1.01	0.68	0.73	0.92	0.95	1.16	1.14	0.71	0.87	0.99	0.689846	0.704127	-0.199891	-0.079289	0.00985368	-0.322804	-0.271283	-0.079289	-0.0494577	0.156256	0.13688	-0.291837	-0.129283	-0.00986611	0.729891	0.671408	-0.09691	-0.0362122
palmitoleoylcarnitine*	NA	Lipid	Fatty Acid Metabolism(Acyl Carnitine)	Diet (y~(diet+strain))	BoxCox	AB	BoxCox	-0.535431	-0.0388719	0	-0.535431	0.361589	-0.0552749	-0.145823	-0.0636725	-0.266043	-0.13606	-0.535431	-0.126466	0.54	0.95	1	0.54	1.73	0.93	0.83	0.92	0.72	0.84	0.54	0.85	0.0954335	0.0453141	-0.535431	-0.0388719	0	-0.535431	0.361589	-0.0552749	-0.145823	-0.0636725	-0.266043	-0.13606	-0.535431	-0.126466	0.0675968	0.1512	-0.267606	-0.0222764
palmitate (16:0)	Palmitic acid	Lipid	Long Chain Fatty Acid	Diet (y~(diet+strain))	NONE	NA	Imputed Raw Data	1.7	1.22	1.18	0.93	0.99	1.61	1.35	1.01	1.05	1.37	1.29	0.84	1.7	1.22	1.18	0.93	0.99	1.61	1.35	1.01	1.05	1.37	1.29	0.84	0.0970166	0.507054	0.605761	0.242916	0.203591	-0.093816	-0.012823	0.549676	0.359046	0.0126424	0.0614889	0.375506	0.307513	-0.230296	0.186004	0.864353	0.230449	0.0863598
N-acetyl-1-methylhistidine*	NA	Amino Acid	Histidine Metabolism	Diet (y~(diet+strain))	BoxCox	AB	BoxCox	-0.33012	0.0501559	-0.180278	0.170654	-0.150265	0.261134	-0.220274	-0.598645	-0.130248	0.0501559	-0.33012	-0.449683	0.67	1.05	0.82	1.17	0.85	1.26	0.78	0.4	0.87	1.05	0.67	0.55	0.0388994	0.649909	-0.33012	0.0501559	-0.180278	0.170654	-0.150265	0.261134	-0.220274	-0.598645	-0.130248	0.0501559	-0.33012	-0.449683	0.0381586	0.655775	-0.173925	0.0211893
palmitoyl sphingomyelin (d18:1/16:0)	SM(d18:1/16:0)	Lipid	Sphingolipid Metabolism	Diet (y~(diet+strain))	BoxCox	AB	BoxCox	-0.476119	-0.19746	0.117674	-0.187322	-0.342732	-0.129093	-0.218138	0.0234522	-0.0491194	-0.283646	-0.261199	-0.177313	0.55	0.78	1.16	0.79	0.65	0.85	0.76	1.03	0.94	0.7	0.72	0.8	0.931048	0.0449939	-0.476119	-0.19746	0.117674	-0.187322	-0.342732	-0.129093	-0.218138	0.0234522	-0.0491194	-0.283646	-0.261199	-0.177313	0.827113	0.0757976	-0.259637	-0.107905
behenate (22:0)*	Behenic acid	Lipid	Long Chain Fatty Acid	Diet (y~(diet+strain))	NONE	NA	Imputed Raw Data	1.76	0.94	1.07	0.84	0.76	1.55	0.99	0.97	0.85	1.01	1.27	0.68	1.76	0.94	1.07	0.84	0.76	1.55	0.99	0.97	0.85	1.01	1.27	0.68	0.156197	0.173137	0.435284	-0.0666255	0.067749	-0.200245	-0.33418	0.359979	-0.0105097	-0.0322196	-0.185379	0.0102891	0.217999	-0.501779	0.310361	0.736988	0.245513	-0.0268721
1-palmitoyl-GPE (16:0)	LysoPE(16:0/0:0)	Lipid	Lysolipid	Diet (y~(diet+strain))	NONE	NA	Imputed Raw Data	0.78	0.92	1.27	0.48	0.84	0.82	1.22	1.26	1.26	0.65	0.85	1	0.78	0.92	1.27	0.48	0.84	0.82	1.22	1.26	1.26	0.65	0.85	1	0.503951	0.910514	-0.217787	-0.0818427	0.296542	-0.473595	-0.160699	-0.179929	0.239382	0.285032	0.285032	-0.335027	-0.151011	0	0.796821	0.845302	-0.107905	-0.0362122
S-adenosylhomocysteine (SAH)	S-Adenosylhomocysteine	Amino Acid	Methionine, Cysteine, SAM and Taurine Metabolism	Diet (y~(diet+strain))	NONE	NA	Imputed Raw Data	0.65	0.77	0.53	0.62	0.99	0.45	0.69	0.98	0.85	0.41	0.78	0.96	0.65	0.77	0.53	0.62	0.99	0.45	0.69	0.98	0.85	0.41	0.78	0.96	0.999997	0.922669	-0.347795	-0.227882	-0.468579	-0.377902	-0.0098616	-0.549685	-0.307735	-0.0197271	-0.148352	-0.590444	-0.217924	-0.0394699	0.999998	0.920951	-0.187087	-0.113509
stearoyl-docosahexaenoyl-glycerol (18:0/22:6) [2]*	CDP-DG(18:0/22:6(4Z,7Z,10Z,13Z,16Z,19Z))NA	Lipid	Diacylglycerol	Diet (y~(diet+strain))	NONE	NA	Imputed Raw Data	0.9	1.06	1.08	0.67	0.82	0.92	1.33	1.61	1.32	0.94	1.23	1.16	0.9	1.06	1.08	0.67	0.82	0.92	1.33	1.61	1.32	0.94	1.23	1.16	0.970856	0.500822	-0.106857	0.0610094	0.0808762	-0.383813	-0.197684	-0.0849266	0.312254	0.541741	0.303535	-0.0632855	0.223185	0.158175	0.480981	0.833355	-0.0457575	0.0253059
kojibiose	Kojibiose	Xenobiotics	Food Component/Plant	Diet (y~(diet+strain))	NONE	NA	Imputed Raw Data	1.33	0.92	0.89	1.17	0.03	0.61	1.29	1.17	1.02	1.15	0.92	0.8	1.33	0.92	0.89	1.17	0.03	0.61	1.29	1.17	1.02	1.15	0.92	0.8	0.377879	0.147447	0.401556	-0.0893986	-0.122058	0.200546	-0.783107	-0.402086	0.350238	0.200546	0.0228607	0.176235	-0.0893986	-0.217088	0.635757	0.341995	0.123852	-0.0362122
12-HHTrE	12S-HHT	Lipid	Eicosanoid	Diet (y~(diet+strain))	NONE	NA	Imputed Raw Data	1.02	1.23	1.44	0.81	1.51	1.58	1.39	1.44	1.19	1.38	1.26	1.02	1.02	1.23	1.44	0.81	1.51	1.58	1.39	1.44	1.19	1.38	1.26	1.02	0.798944	0.222339	0.0161419	0.20493	0.428959	-0.137406	0.511466	0.59789	0.372422	0.428959	0.166254	0.361355	0.234777	0.0161419	0.830773	0.184792	0.00860017	0.0899051
1-oleoyl-2-linoleoyl-GPI (18:1/18:2)*		Lipid	Phospholipid Metabolism	Diet (y~(diet+strain))	BoxCox	A	BoxCox	-0.0204409	0.0719404	-0.121845	-0.735524	0.418555	-0.735524	0.450616	0.418555	0.238544	-0.281045	-0.290858	0.280635	0.98	1.07	0.88	0.23	1.4	0.23	1.43	1.4	1.23	0.72	0.71	1.27	0.0950592	0.00320209	-0.0204409	0.0719404	-0.121845	-0.735524	0.418555	-0.735524	0.450616	0.418555	0.238544	-0.281045	-0.290858	0.280635	0.0879363	0.00464693	-0.00877392	0.0293838
dihydroxyacetone phosphate (DHAP)	Dihydroxyacetone phosphate	Carbohydrate	Glycolysis, Gluconeogenesis, and Pyruvate Metabolism	Diet (y~(diet+strain))	NONE	NA	Imputed Raw Data	0.31	0.86	0.93	0.34	0.24	0.67	0.43	0.95	0.67	0.34	0.67	0.76	0.31	0.86	0.93	0.34	0.24	0.67	0.43	0.95	0.67	0.34	0.67	0.76	0.063065	0.539405	-0.66004	-0.114393	-0.0563886	-0.623691	-0.750446	-0.28158	-0.521256	-0.0401199	-0.28158	-0.623691	-0.28158	-0.200434	0.0532938	0.659767	-0.508638	-0.0655015
isovalerylcarnitine	Isovalerylcarnitine	Amino Acid	Leucine, Isoleucine and Valine Metabolism	Diet (y~(diet+strain))	NONE	NA	Imputed Raw Data	1.07	1.08	1.43	0.9	1.22	1.09	0.99	1.09	1.3	1.16	1.18	1.01	1.07	1.08	1.43	0.9	1.22	1.09	0.99	1.09	1.3	1.16	1.18	1.01	0.733923	0.504234	0.0806823	0.0914306	0.380172	-0.134867	0.224973	0.102	-0.0123699	0.102	0.289463	0.171329	0.189761	0.0121472	0.893426	0.846402	0.0293838	0.0334238
nicotinamide	Niacinamide	Cofactors and Vitamins	Nicotinate and Nicotinamide Metabolism	Diet (y~(diet+strain))	NONE	NA	Imputed Raw Data	0.93	0.98	1	0.96	0.9	0.83	0.99	1.05	1	0.92	0.99	1.01	0.93	0.98	1	0.96	0.9	0.83	0.99	1.05	1	0.92	0.99	1.01	0.582721	0.594362	-0.0702484	-0.0205909	0	-0.0407659	-0.0987949	-0.161764	-0.0103475	0.0532972	0	-0.0798679	-0.0103475	0.0104515	0.480006	0.699126	-0.0315171	-0.00877392
hippurate	Hippuric acid	Xenobiotics	Benzoate Metabolism	Diet (y~(diet+strain))	NONE	NA	Imputed Raw Data	1.8	1.49	0.19	0.48	0.74	1.31	0.21	2.02	2.13	1.32	2.21	1.49	1.8	1.49	0.19	0.48	0.74	1.31	0.21	2.02	2.13	1.32	2.21	1.49	0.30979	0.669962	0.811133	0.494524	-0.789833	-0.513152	-0.258509	0.311922	-0.771136	1.03725	1.1507	0.32204	1.23336	0.494524	0.319355	0.653798	0.255273	0.173186
1-(1-enyl-stearoyl)-2-linoleoyl-GPE (P-18:0/18:2)*	PE(P-18:0/18:2(9Z,12Z))	Lipid	Plasmalogen	Diet (y~(diet+strain))	NONE	NA	Imputed Raw Data	0.89	0.91	0.95	0.79	0.82	0.78	1.36	1.31	1.54	0.93	0.87	1.26	0.89	0.91	0.95	0.79	0.82	0.78	1.36	1.31	1.54	0.93	0.87	1.26	0.991924	0.102437	-0.134012	-0.105989	-0.0551602	-0.307529	-0.248762	-0.328641	0.234534	0.213059	0.295294	-0.079755	-0.163989	0.188977	0.66674	0.0333576	-0.05061	-0.0409586
sphingomyelin (d18:1/21:0, d17:1/22:0, d16:1/23:0)*	NA	Lipid	Sphingolipid Metabolism	Diet (y~(diet+strain))	NONE	NA	Imputed Raw Data	0.65	0.94	1.31	0.53	0.69	0.87	1.25	1.12	1.08	0.43	0.61	1.07	0.65	0.94	1.31	0.53	0.69	0.87	1.25	1.12	1.08	0.43	0.61	1.07	0.789931	0.869525	-0.350124	-0.0597775	0.307581	-0.471119	-0.309917	-0.129634	0.2482	0.119302	0.0795703	-0.572448	-0.39039	0.069632	0.789357	0.858499	-0.187087	-0.0268721
AICA ribonucleotide		Nucleotide	Purine Metabolism, (Hypo)Xanthine/Inosine containing	Diet (y~(diet+strain))	BoxCox	A	BoxCox	-0.309216	-0.309216	-0.309216	0.0070501	-0.309216	-0.309216	-0.309216	-0.309216	-0.309216	-0.0464698	-0.309216	-0.000620934	0.3	0.3	0.3	1.14	0.3	0.3	0.3	0.3	0.3	0.63	0.3	0.99	0.0346316	2.46492e-06	-0.309216	-0.309216	-0.309216	0.0070501	-0.309216	-0.309216	-0.309216	-0.309216	-0.309216	-0.0464698	-0.309216	-0.000620934	0.670295	0.000774171	-0.522879	-0.522879
dihydrobiopterin	Dihydrobiopterin	Cofactors and Vitamins	Tetrahydrobiopterin Metabolism	Diet (y~(diet+strain))	NONE	NA	Imputed Raw Data	1.17	0.91	0.79	0.74	0.75	0.6	1.16	0.96	1.12	0.83	0.76	1.22	1.17	0.91	0.79	0.74	0.75	0.6	1.16	0.96	1.12	0.83	0.76	1.22	0.0529744	0.732245	0.12661	-0.0816219	-0.212439	-0.276542	-0.263188	-0.498861	0.119974	-0.0347975	0.0925079	-0.165556	-0.25011	0.158506	0.266139	0.574134	0.0681859	-0.0409586
10-heptadecenoate (17:1n7)	NA	Lipid	Long Chain Fatty Acid	Diet (y~(diet+strain))	NONE	NA	Imputed Raw Data	2.45	1.31	0.82	0.66	0.82	1.8	1.47	0.93	1.12	1.07	1.35	0.92	2.45	1.31	0.82	0.66	0.82	1.8	1.47	0.93	1.12	1.07	1.35	0.92	0.552188	0.549097	0.830623	0.31102	-0.272137	-0.619907	-0.272137	0.604982	0.425778	-0.0948646	0.138218	0.0839232	0.341933	-0.109443	0.827646	0.84834	0.389166	0.117271
citrulline	Citrulline	Amino Acid	Urea cycle; Arginine and Proline Metabolism	Diet (y~(diet+strain))	NONE	NA	Imputed Raw Data	0.73	0.76	1.03	0.97	0.85	1.02	0.95	0.7	0.71	0.8	1.09	1.08	0.73	0.76	1.03	0.97	0.85	1.02	0.95	0.7	0.71	0.8	1.09	1.08	0.331682	0.752266	-0.277524	-0.24153	0.0256291	-0.0264876	-0.142247	0.0171782	-0.0446507	-0.315181	-0.302435	-0.195892	0.0745139	0.0665747	0.260178	0.602247	-0.136677	-0.119186
ribose 1-phosphate	Ribose 1-phosphate	Carbohydrate	Pentose Phosphate Pathway	Diet (y~(diet+strain))	NONE	NA	Imputed Raw Data	0.64	0.63	0.76	0.77	0.6	0.6	0.6	0.59	0.67	0.48	0.54	0.63	0.64	0.63	0.76	0.77	0.6	0.6	0.6	0.59	0.67	0.48	0.54	0.63	0.153831	0.497263	-0.253834	-0.263538	-0.151357	-0.143812	-0.293944	-0.293944	-0.293944	-0.30454	-0.22591	-0.439842	-0.361409	-0.263538	0.484738	0.866709	-0.19382	-0.200659
pro-hydroxy-pro	Prolylhydroxyproline	Amino Acid	Urea cycle; Arginine and Proline Metabolism	Diet (y~(diet+strain))	NONE	NA	Imputed Raw Data	0.82	1.29	0.94	0.77	0.93	1.39	0.99	1.04	1.33	0.88	0.98	1.09	0.82	1.29	0.94	0.77	0.93	1.39	0.99	1.04	1.33	0.88	0.98	1.09	0.170409	0.833388	-0.240142	0.224805	-0.0678456	-0.331305	-0.0801807	0.276888	-0.0106239	0.0400573	0.246767	-0.146946	-0.0215087	0.0852089	0.776466	0.700363	-0.0861861	0.11059
glycerophosphoglycerol	NA	Lipid	Glycerolipid Metabolism	Diet (y~(diet+strain))	NONE	NA	Imputed Raw Data	1.48	1.24	1.19	1.19	0.72	0.79	1.07	0.99	1.09	0.78	0.82	0.65	1.48	1.24	1.19	1.19	0.72	0.79	1.07	0.99	1.09	0.78	0.82	0.65	0.762822	0.322317	0.396074	0.214014	0.172451	0.172451	-0.311924	-0.225603	0.0664618	-0.00980674	0.0847885	-0.237537	-0.190538	-0.405497	0.922082	0.117757	0.170262	0.0934217
adenosine 5'-diphosphate (ADP)	ADP	Nucleotide	Purine Metabolism, Adenine containing	Diet (y~(diet+strain))	NONE	NA	Imputed Raw Data	0.38	0.86	0.38	0.9	1.28	0.38	0.38	1.45	0.6	1.27	0.84	0.38	0.38	0.86	0.38	0.9	1.28	0.38	0.38	1.45	0.6	1.27	0.84	0.38	0.656001	0.987439	-0.654474	-0.092605	-0.654474	-0.0643493	0.144751	-0.654474	-0.654474	0.214781	-0.327196	0.140278	-0.107347	-0.654474	0.546089	0.898316	-0.420216	-0.0655015
7,8-dihydrofolate		Cofactors and Vitamins	Folate Metabolism	Diet (y~(diet+strain))	NONE	NA	Imputed Raw Data	0.49	0.86	0.46	1.76	0.69	0.56	0.6	0.28	0.24	0.21	0.63	0.72	0.49	0.86	0.46	1.76	0.69	0.56	0.6	0.28	0.24	0.21	0.63	0.72	0.168423	0.15715	-0.370911	-0.0766883	-0.40478	0.279447	-0.190327	-0.299881	-0.263474	-0.676876	-0.76356	-0.839507	-0.237847	-0.168213	0.400811	0.605116	-0.309804	-0.0655015
N-formylphenylalanine	NA	Amino Acid	Phenylalanine and Tyrosine Metabolism	Diet (y~(diet+strain))	NONE	NA	Imputed Raw Data	0.72	1.02	0.79	0.47	1.71	1.35	0.87	0.47	0.47	0.47	0.47	0.47	0.72	1.02	0.79	0.47	1.71	1.35	0.87	0.47	0.47	0.47	0.47	0.47	0.554194	0.101499	-0.170754	0.00785638	-0.113769	-0.563114	0.148589	0.0973762	-0.0623308	-0.563114	-0.563114	-0.563114	-0.563114	-0.563114	0.308498	0.485503	-0.142668	0.00860017
N-oleoyltaurine	NA	Lipid	Endocannabinoid	Diet (y~(diet+strain))	BoxCox	AB	BoxCox	0.947408	-0.313301	0.18664	-0.156847	1.41108	0.816812	1.10196	0.169651	-0.156847	0.708684	0.52334	-0.0642025	1.93	0.87	1.1	0.93	3.97	1.7	2.31	1.09	0.93	1.55	1.35	0.97	0.0474912	0.196248	0.947408	-0.313301	0.18664	-0.156847	1.41108	0.816812	1.10196	0.169651	-0.156847	0.708684	0.52334	-0.0642025	0.476379	0.959136	0.285557	-0.0604807
1-palmitoyl-2-linoleoyl-GPI (16:0/18:2)	NA	Lipid	Phospholipid Metabolism	Diet (y~(diet+strain))	NONE	NA	Imputed Raw Data	0.73	1.11	1.01	0.12	1.03	0.48	1	1.4	1.23	0.63	1.01	1.41	0.73	1.11	1.01	0.12	1.03	0.48	1	1.4	1.23	0.63	1.01	1.41	0.934021	0.792277	-0.275618	0.119344	0.010692	-0.767612	0.0321721	-0.50447	0	0.450845	0.253683	-0.370585	0.010692	0.462679	0.797131	0.9336	-0.136677	0.045323
1-oleoyl-2-arachidonoyl-GPI (18:1/20:4) *	NA	Lipid	Phospholipid Metabolism	Diet (y~(diet+strain))	NONE	NA	Imputed Raw Data	0.63	0.91	0.64	0.52	0.76	0.64	1.02	0.86	1.03	0.48	0.7	1.1	0.63	0.91	0.64	0.52	0.76	0.64	1.02	0.86	1.03	0.48	0.7	1.1	0.831013	0.315963	-0.356856	-0.0796295	-0.345991	-0.482649	-0.221744	-0.345991	0.0171984	-0.12559	0.0257339	-0.531683	-0.282524	0.0843484	0.927696	0.363045	-0.200659	-0.0409586
imidazole propionate	Imidazolepropionic acid	Amino Acid	Histidine Metabolism	Diet (y~(diet+strain))	NONE	NA	Imputed Raw Data	2.04	0.6	1.65	0.47	0.2	0.44	1.04	0.46	1.73	0.13	0.67	0.56	2.04	0.6	1.65	0.47	0.2	0.44	1.04	0.46	1.73	0.13	0.67	0.56	0.767705	0.0503157	0.530502	-0.333294	0.364081	-0.480201	-0.93779	-0.518582	0.0271279	-0.492775	0.400565	-1.13865	-0.264349	-0.375581	0.065451	0.722539	0.30963	-0.221849
N-methylproline		Amino Acid	Urea cycle; Arginine and Proline Metabolism	Diet (y~(diet+strain))	NONE	NA	Imputed Raw Data	0.67	0.33	0.33	0.33	0.33	0.34	0.88	0.42	0.33	0.33	0.54	0.85	0.67	0.33	0.33	0.33	0.33	0.34	0.88	0.42	0.33	0.33	0.54	0.85	0.065705	0.171723	-0.0515937	-0.343886	-0.343886	-0.343886	-0.343886	-0.321519	-0.012243	-0.196215	-0.343886	-0.343886	-0.102095	-0.0161414	0.42811	0.501619	-0.173925	-0.481486
1-stearoyl-GPE (18:0)	LysoPE(18:0/0:0)	Lipid	Lysolipid	Diet (y~(diet+strain))	NONE	NA	Imputed Raw Data	0.69	1.04	1.44	0.5	0.98	0.97	1.25	1.25	1.24	0.67	0.81	1.06	0.69	1.04	1.44	0.5	0.98	0.97	1.25	1.25	1.24	0.67	0.81	1.06	0.880109	0.829951	-0.29479	0.0411758	0.487145	-0.451098	-0.0203352	-0.0304388	0.267872	0.267872	0.256693	-0.312197	-0.186054	0.0620125	0.952709	0.635705	-0.161151	0.0170333
1-palmitoyl-2-oleoyl-GPE (16:0/18:1)	PE(16:0/18:1(9Z))	Lipid	Phospholipid Metabolism	Diet (y~(diet+strain))	NONE	NA	Imputed Raw Data	0.98	0.91	0.91	0.57	1.29	0.8	1.02	1.09	0.76	0.55	0.82	0.93	0.98	0.91	0.91	0.57	1.29	0.8	1.02	1.09	0.76	0.55	0.82	0.93	0.633034	0.103545	-0.0187777	-0.0859214	-0.0859214	-0.452737	0.25522	-0.196405	0.0186069	0.0824535	-0.238286	-0.477101	-0.175824	-0.0665037	0.754625	0.0912447	-0.00877392	-0.0409586
cysteine	L-Cysteine	Amino Acid	Methionine, Cysteine, SAM and Taurine Metabolism	Diet (y~(diet+strain))	NONE	NA	Imputed Raw Data	1.46	0.83	0.07	0.16	1.19	0.07	1.34	1.88	2.79	1.18	1.35	1.41	1.46	0.83	0.07	0.16	1.19	0.07	1.34	1.88	2.79	1.18	1.35	1.41	0.282476	0.639533	0.396433	-0.158815	-1.07673	-0.925711	0.168844	-1.07673	0.296869	0.72851	1.38487	0.160154	0.305258	0.355236	0.63	0.225047	0.164353	-0.0809219
methylmalonate (MMA)	Methylmalonic acid	Lipid	Fatty Acid Metabolism (also BCAA Metabolism)	Diet (y~(diet+strain))	NONE	NA	Imputed Raw Data	1.07	1.2	1.65	0.64	0.45	1.35	0.89	1.08	1.2	0.54	0.83	0.9	1.07	1.2	1.65	0.64	0.45	1.35	0.89	1.08	1.2	0.54	0.83	0.9	0.735323	0.416256	0.0671608	0.187803	0.572996	-0.37735	-0.607994	0.321252	-0.109102	0.0766232	0.187803	-0.495067	-0.170672	-0.0989888	0.899953	0.270053	0.0293838	0.0791812
allantoic acid	Allantoic acid	Nucleotide	Purine Metabolism, (Hypo)Xanthine/Inosine containing	Diet (y~(diet+strain))	NONE	NA	Imputed Raw Data	1.17	0.99	0.86	1.27	0.55	0.87	1.07	1.27	0.92	1.06	0.6	0.81	1.17	0.99	0.86	1.27	0.55	0.87	1.07	1.27	0.92	1.06	0.6	0.81	0.955072	0.232841	0.172535	-0.0100686	-0.140066	0.275145	-0.442141	-0.130128	0.0707377	0.275145	-0.0802788	0.0606053	-0.394302	-0.189594	0.942623	0.246977	0.0681859	-0.00436481
3-hydroxybutyrylcarnitine (1)	Hydroxybutyrylcarnitine	Lipid	Fatty Acid Metabolism(Acyl Carnitine)	Diet (y~(diet+strain))	Log	AB	Log	-0.173925	-0.251812	-0.251812	0.193125	0	-0.19382	-0.091515	-0.251812	-0.244125	0.0606978	-0.154902	-0.124939	0.67	0.56	0.56	1.56	1	0.64	0.81	0.56	0.57	1.15	0.7	0.75	0.377869	0.0395696	-0.26112	-0.465545	-0.465545	0.125296	0	-0.306582	-0.111486	-0.465545	-0.441955	0.0518674	-0.221378	-0.165431	0.180156	0.774576	-0.173925	-0.251812
butyrylglycine	N-Butyrylglycine	Lipid	Fatty Acid Metabolism (also BCAA Metabolism)	Diet (y~(diet+strain))	NONE	NA	Imputed Raw Data	0.64	0.78	0.94	0.65	0.67	1.15	1.35	0.86	0.37	0.91	0.67	0.54	0.64	0.78	0.94	0.65	0.67	1.15	1.35	0.86	0.37	0.91	0.67	0.54	0.754684	0.405034	-0.341251	-0.194578	-0.0495697	-0.330011	-0.307916	0.114771	0.251375	-0.119524	-0.712296	-0.0752557	-0.307916	-0.461667	0.987551	0.227131	-0.19382	-0.107905
gamma-glutamylisoleucine*	gamma-Glutamylisoleucine	Peptide	Gamma-glutamyl Amino Acid	Diet (y~(diet+strain))	NONE	NA	Imputed Raw Data	1.1	0.98	0.68	0.95	0.79	1.17	1.2	1.07	1.29	1.09	1.14	1.19	1.1	0.98	0.68	0.95	0.79	1.17	1.2	1.07	1.29	1.09	1.14	1.19	0.992429	0.0964212	0.101091	-0.019063	-0.258794	-0.0469353	-0.180954	0.177584	0.211811	0.0697531	0.31969	0.0905491	0.144224	0.200306	0.992917	0.213216	0.0413927	-0.00877392
2-oxoarginine*	2-Oxoarginine	Amino Acid	Urea cycle; Arginine and Proline Metabolism	Diet (y~(diet+strain))	NONE	NA	Imputed Raw Data	1.01	0.79	2.33	0.73	0.75	2.08	0.9	1.33	1.03	0.31	1.51	2.25	1.01	0.79	2.33	0.73	0.75	2.08	0.9	1.33	1.03	0.31	1.51	2.25	0.284758	0.797543	0.0105515	-0.240298	1.02981	-0.316813	-0.290851	0.874756	-0.10967	0.316265	0.0314442	-1.03239	0.466677	0.981477	0.531681	0.816115	0.00432137	-0.102373
1-(3-aminopropyl)-2-pyrrolidone	NA	Xenobiotics	Chemical	Diet (y~(diet+strain))	NONE	NA	Imputed Raw Data	1.21	0.55	2.14	1.33	0.29	0.9	1.12	1.4	1.32	0.29	0.52	0.75	1.21	0.55	2.14	1.33	0.29	0.9	1.12	1.4	1.32	0.29	0.52	0.75	0.966063	0.473674	0.181353	-0.473789	0.831995	0.277539	-0.85294	-0.0934673	0.105851	0.331535	0.269704	-0.85294	-0.511772	-0.244644	0.663701	0.972453	0.0827854	-0.259637
saccharopine	Saccharopine	Amino Acid	Lysine Metabolism	Diet (y~(diet+strain))	NONE	NA	Imputed Raw Data	0.19	1	1.95	1.2	0.77	0.93	0.36	1.1	0.41	0.18	0.36	0.19	0.19	1	1.95	1.2	0.77	0.93	0.36	1.1	0.41	0.18	0.36	0.19	0.112847	0.138909	-0.869993	0	0.424277	0.111147	-0.153511	-0.0433022	-0.563584	0.0576785	-0.497098	-0.894438	-0.563584	-0.869993	0.351982	0.348394	-0.721246	0
1,5-anhydroglucitol (1,5-AG)	1,5-Anhydrosorbitol	Carbohydrate	Glycolysis, Gluconeogenesis, and Pyruvate Metabolism	Diet (y~(diet+strain))	BoxCox	AB	BoxCox	0.504479	0.439266	0.728818	0.0655468	1.01745	0.5755	0.65976	0.632492	0.472403	0.555729	0.5755	0.332855	1.38	1.32	1.62	1.04	2.03	1.45	1.54	1.51	1.35	1.43	1.45	1.23	0.313643	0.0298655	0.504479	0.439266	0.728818	0.0655468	1.01745	0.5755	0.65976	0.632492	0.472403	0.555729	0.5755	0.332855	0.3775	0.0518746	0.139879	0.120574
1-(1-enyl-stearoyl)-2-arachidonoyl-GPE (P-18:0/20:4)*	PE(O-18:1(1Z)/20:4(5Z,8Z,11Z,14Z))	Lipid	Plasmalogen	Diet (y~(diet+strain))	NONE	NA	Imputed Raw Data	0.84	1.04	1.2	0.76	0.99	0.97	1.18	1.13	1.21	0.92	0.89	1.12	0.84	1.04	1.2	0.76	0.99	0.97	1.18	1.13	1.21	0.92	0.89	1.12	0.868322	0.942696	-0.145687	0.0403805	0.217738	-0.209029	-0.00984771	-0.0292462	0.194183	0.137027	0.229664	-0.0760104	-0.102881	0.125892	0.880319	0.806471	-0.0757207	0.0170333
adenine	Adenine	Nucleotide	Purine Metabolism, Adenine containing	Diet (y~(diet+strain))	NONE	NA	Imputed Raw Data	0.95	1.06	0.86	0.8	1.44	0.79	1.04	1.06	1.36	0.85	1.09	1.26	0.95	1.06	0.86	0.8	1.44	0.79	1.04	1.06	1.36	0.85	1.09	1.26	0.27197	0.481217	-0.0572006	0.0596553	-0.18216	-0.285952	0.297761	-0.305232	0.040748	0.0596553	0.26153	-0.198162	0.0863612	0.207785	0.598996	0.393256	-0.0222764	0.0253059
adipate	Adipic acid	Lipid	Fatty Acid, Dicarboxylate	Diet (y~(diet+strain))	NONE	NA	Imputed Raw Data	1.31	0.09	0.88	1.42	2.04	0.1	1.32	0.88	0.83	1.11	1.2	0.93	1.31	0.09	0.88	1.42	2.04	0.1	1.32	0.88	0.83	1.11	1.2	0.93	0.690535	0.423711	0.303839	-0.931815	-0.11877	0.410777	1.00686	-0.920767	0.313578	-0.11877	-0.168482	0.10827	0.196469	-0.0691936	0.674526	0.438983	0.117271	-1.04576
1-(1-enyl-stearoyl)-2-oleoyl-GPE (P-18:0/18:1)	PE(P-18:0/18:1(9Z))	Lipid	Plasmalogen	Diet (y~(diet+strain))	NONE	NA	Imputed Raw Data	0.91	1.24	1.05	0.32	0.97	1.04	1.57	1.48	1.3	0.86	0.98	1.21	0.91	1.24	1.05	0.32	0.97	1.04	1.57	1.48	1.3	0.86	0.98	1.21	0.738666	0.165406	-0.0856592	0.260548	0.0504573	-0.473701	-0.0292942	0.0402031	0.692654	0.566503	0.332838	-0.130346	-0.0196115	0.225464	0.116919	0.616104	-0.0409586	0.0934217
guanidinosuccinate	Guanidinosuccinic acid	Amino Acid	Guanidino and Acetamido Metabolism	Diet (y~(diet+strain))	NONE	NA	Imputed Raw Data	2.15	1.12	0.65	0.63	2.25	0.48	0.95	1.39	1.33	0.68	2.25	1.5	2.15	1.12	0.65	0.63	2.25	0.48	0.95	1.39	1.33	0.68	2.25	1.5	0.0924624	0.39685	0.852667	0.128389	-0.494993	-0.531337	0.902249	-0.850079	-0.0583589	0.37098	0.321639	-0.442626	0.902249	0.45588	0.411192	0.349394	0.332438	0.049218
3-(4-hydroxyphenyl)lactate	Hydroxyphenyllactic acid	Amino Acid	Phenylalanine and Tyrosine Metabolism	Diet (y~(diet+strain))	BoxCox	AB	BoxCox	0.208025	0.0417132	0.341888	-0.171284	-0.56283	0.607804	0.15211	-0.0562745	-0.275788	0	0.0615706	-0.117775	1.23	1.04	1.43	0.86	0.64	2.04	1.16	0.95	0.79	1	1.06	0.9	0.266412	0.0111456	0.208025	0.0417132	0.341888	-0.171284	-0.56283	0.607804	0.15211	-0.0562745	-0.275788	0	0.0615706	-0.117775	0.842115	0.0792727	0.0899051	0.0170333
5-methylcytidine	5-Methylcytidine	Nucleotide	Pyrimidine Metabolism, Cytidine containing	Diet (y~(diet+strain))	NONE	NA	Imputed Raw Data	0.88	0.8	0.68	0.95	1.35	0.6	1.06	0.73	0.76	0.73	0.82	0.88	0.88	0.8	0.68	0.95	1.35	0.6	1.06	0.73	0.76	0.73	0.82	0.88	0.210516	0.257908	-0.0924611	-0.17152	-0.329706	-0.0353608	0.167543	-0.475053	0.0375499	-0.256737	-0.21807	-0.256737	-0.150139	-0.0924611	0.999484	0.287461	-0.0555173	-0.09691
1-oleoyl-2-arachidonoyl-GPE (18:1/20:4)*		Lipid	Phospholipid Metabolism	Diet (y~(diet+strain))	NONE	NA	Imputed Raw Data	0.82	1.08	1.11	0.67	0.89	0.89	1.25	1.06	1.17	0.77	0.88	1.04	0.82	1.08	1.11	0.67	0.89	0.89	1.25	1.06	1.17	0.77	0.88	1.04	0.0982201	0.999205	-0.17401	0.0850078	0.118068	-0.299916	-0.109235	-0.109235	0.280694	0.0633238	0.186095	-0.217962	-0.118717	0.0419268	0.150233	0.803474	-0.0861861	0.0334238
diacylglycerol (14:0/18:1, 16:0/16:1) [2]*	NA	Lipid	Diacylglycerol	Diet (y~(diet+strain))	NONE	NA	Imputed Raw Data	1.53	0.99	0.48	0.56	1.06	1.01	0.96	1.44	1.08	0.65	1.03	0.85	1.53	0.99	0.48	0.56	1.06	1.01	0.96	1.44	1.08	0.65	1.03	0.85	0.99498	0.266999	0.501781	-0.00986331	-0.542911	-0.454382	0.0588205	0.00984587	-0.03956	0.419083	0.0782951	-0.357422	0.0294861	-0.149907	0.988313	0.300545	0.184691	-0.00436481
1-linoleoylglycerol (18:2)	MG(18:2(9Z,12Z)/0:0/0:0)	Lipid	Monoacylglycerol	Diet (y~(diet+strain))	BoxCox	AB	BoxCox	0.642402	0.0851468	-0.259252	0.0148187	-0.220083	1.61485	0.285556	-1.48647	0.957506	-0.300105	0.264604	-0.673959	1.69	1.06	0.85	1.01	0.87	11.28	1.23	0.48	2.44	0.83	1.21	0.68	0.00236021	0.0213154	0.642402	0.0851468	-0.259252	0.0148187	-0.220083	1.61485	0.285556	-1.48647	0.957506	-0.300105	0.264604	-0.673959	0.606253	0.670503	0.227887	0.0253059
maleate	Maleic acid	Lipid	Fatty Acid, Dicarboxylate	Diet (y~(diet+strain))	NONE	NA	Imputed Raw Data	1.34	1.08	1.22	1.13	0.86	1.3	1.01	1.51	1.54	0.73	1.46	1.06	1.34	1.08	1.22	1.13	0.86	1.3	1.01	1.51	1.54	0.73	1.46	1.06	0.802273	0.572643	0.341067	0.0761345	0.21558	0.125048	-0.12662	0.298646	0.00937061	0.527706	0.561677	-0.23611	0.471767	0.0568524	0.683194	0.667232	0.127105	0.0334238
1-palmitoyl-2-stearoyl-GPC (16:0/18:0)	PC(16:0/18:0)	Lipid	Phospholipid Metabolism	Diet (y~(diet+strain))	NONE	NA	Imputed Raw Data	0.93	1.33	1.21	0.58	0.87	1.11	1.45	1.42	1.71	0.67	1.01	1.51	0.93	1.33	1.21	0.58	0.87	1.11	1.45	1.42	1.71	0.67	1.01	1.51	0.999555	0.194588	-0.0675312	0.335452	0.2104	-0.382124	-0.124292	0.108808	0.463719	0.431362	0.751771	-0.305285	0.00975848	0.528996	0.999694	0.244777	-0.0315171	0.123852
sphingomyelin (d18:1/18:1, d18:2/18:0)	NA	Lipid	Sphingolipid Metabolism	Diet (y~(diet+strain))	NONE	NA	Imputed Raw Data	0.37	0.73	1.67	1.33	0.92	0.75	0.37	1.14	0.97	0.61	0.79	0.59	0.37	0.73	1.67	1.33	0.92	0.75	0.37	1.14	0.97	0.61	0.79	0.59	0.994637	0.259931	-0.732228	-0.249798	0.447103	0.242224	-0.0679226	-0.229034	-0.732228	0.109356	-0.0249606	-0.384579	-0.188762	-0.409001	0.859378	0.527897	-0.431798	-0.136677
galactose 1-phosphate	Galactose 1-phosphate	Carbohydrate	Fructose, Mannose and Galactose Metabolism	Diet (y~(diet+strain))	NONE	NA	Imputed Raw Data	2.35	0.45	1.54	0.39	0.39	0.93	1.9	2.53	2.32	1.13	2.15	1.84	2.35	0.45	1.54	0.39	0.39	0.93	1.9	2.53	2.32	1.13	2.15	1.84	0.98188	0.319892	1.30101	-0.591688	0.538083	-0.660808	-0.660808	-0.0722463	0.882427	1.46538	1.27346	0.132445	1.11642	0.825681	0.979576	0.276243	0.371068	-0.346787
dihomo-linoleate (20:2n6)	Eicosadienoic acid	Lipid	Polyunsaturated Fatty Acid (n3 and n6)	Diet (y~(diet+strain))	NONE	NA	Imputed Raw Data	2.25	1.28	1.39	0.71	0.72	2.23	1.72	1.04	1.32	1.42	1.49	0.86	2.25	1.28	1.39	0.71	0.72	2.23	1.72	1.04	1.32	1.42	1.49	0.86	0.360575	0.416709	1.0413	0.315827	0.421529	-0.436498	-0.418711	1.02977	0.695171	0.0501103	0.355266	0.448925	0.510689	-0.192461	0.715133	0.24398	0.352183	0.10721
N-acetylglucosamine 6-phosphate	N-Acetylglucosamine 6-phosphate	Carbohydrate	Aminosugar Metabolism	Diet (y~(diet+strain))	NONE	NA	Imputed Raw Data	0.74	0.85	1.04	0.75	0.55	0.78	1.03	0.97	1.16	0.85	0.83	0.74	0.74	0.85	1.04	0.75	0.55	0.78	1.03	0.97	1.16	0.85	0.83	0.74	0.851161	0.583993	-0.25938	-0.148838	0.0393618	-0.249277	-0.45375	-0.219033	0.0295335	-0.029608	0.156705	-0.148838	-0.168842	-0.25938	0.832145	0.621699	-0.130768	-0.0705811
UDP-glucose	Uridine diphosphate glucose	Carbohydrate	Nucleotide Sugar	Diet (y~(diet+strain))	Log	AB	Log	-1.22185	0.130334	-1.22185	0.569374	-0.0315171	-1.22185	-0.552842	-1.22185	-1.22185	-0.21467	-1.22185	-1.22185	0.06	1.35	0.06	3.71	0.93	0.06	0.28	0.06	0.06	0.61	0.06	0.06	0.0588675	0.0103232	-0.50934	0.0263539	-0.50934	0.0939312	-0.00689619	-0.50934	-0.158228	-0.50934	-0.50934	-0.0514905	-0.50934	-0.50934	0.0413457	0.54468	-1.22185	0.130334
3-hydroxylaurate	3-Hydroxydodecanoic acid	Lipid	Fatty Acid, Monohydroxy	Diet (y~(diet+strain))	BoxCox	AB	BoxCox	-0.221527	-0.336824	-0.0890224	0.209013	0.288977	-0.257126	-0.0766255	-0.204674	-0.10183	0.195766	0.00966578	0.0190487	0.83	0.77	0.92	1.32	1.56	0.81	0.93	0.84	0.91	1.29	1.01	1.02	0.882154	0.0143047	-0.221527	-0.336824	-0.0890224	0.209013	0.288977	-0.257126	-0.0766255	-0.204674	-0.10183	0.195766	0.00966578	0.0190487	0.90682	0.119136	-0.0809219	-0.113509
malate	L-Malic acid	Energy	TCA Cycle	Diet (y~(diet+strain))	NONE	NA	Imputed Raw Data	1.44	1.18	1.33	1.08	0.79	1.32	1.49	1.31	1.23	1.06	1.17	1.32	1.44	1.18	1.33	1.08	0.79	1.32	1.49	1.31	1.23	1.06	1.17	1.32	0.94635	0.347718	0.443064	0.16194	0.317318	0.0686717	-0.15513	0.306381	0.503523	0.295528	0.211669	0.0510085	0.152241	0.306381	0.641477	0.602801	0.158362	0.071882
methylsuccinate	Methylsuccinic acid	Amino Acid	Leucine, Isoleucine and Valine Metabolism	Diet (y~(diet+strain))	NONE	NA	Imputed Raw Data	0.67	1.02	0.71	0.56	0.78	1.06	0.89	0.77	0.76	0.92	0.99	0.78	0.67	1.02	0.71	0.56	0.78	1.06	0.89	0.77	0.76	0.92	0.99	0.78	0.433476	0.083392	-0.327665	0.0183317	-0.284946	-0.450771	-0.212443	0.0545681	-0.103582	-0.222636	-0.232882	-0.0748464	-0.00922094	-0.212443	0.490245	0.0774158	-0.173925	0.00860017
adenosine 2'-monophosphate (2'-AMP)	Adenosine 2'-phosphate	Nucleotide	Purine Metabolism, Adenine containing	Diet (y~(diet+strain))	BoxCox	A	BoxCox	0.261575	0.350784	-0.324978	0.596727	-0.446222	-0.283926	0.294728	0.164327	-0.0295346	0.250604	0.0501372	0.239675	1.25	1.33	0.64	1.54	0.48	0.69	1.28	1.16	0.97	1.24	1.05	1.23	0.984143	0.0219139	0.261575	0.350784	-0.324978	0.596727	-0.446222	-0.283926	0.294728	0.164327	-0.0295346	0.250604	0.0501372	0.239675	0.915232	0.0244902	0.09691	0.123852
N-acetylarginine	N-a-Acetyl-L-arginine	Amino Acid	Urea cycle; Arginine and Proline Metabolism	Diet (y~(diet+strain))	NONE	NA	Imputed Raw Data	0.45	0.18	1.05	0.65	0.18	1.05	0.36	0.61	0.87	0.18	0.58	0.71	0.45	0.18	1.05	0.65	0.18	1.05	0.36	0.61	0.87	0.18	0.58	0.71	0.450455	0.305329	-0.46377	-0.797553	0.0354457	-0.275117	-0.797553	0.0354457	-0.561063	-0.310471	-0.0961214	-0.797553	-0.33768	-0.223885	0.368039	0.869307	-0.346787	-0.744727
1-palmitoyl-2-arachidonoyl-GPC (16:0/20:4n6)	PC(16:0/20:4(5Z,8Z,11Z,14Z))	Lipid	Phospholipid Metabolism	Diet (y~(diet+strain))	NONE	NA	Imputed Raw Data	0.9	1.07	1.18	0.71	0.87	0.94	1.2	1.28	1.32	0.86	0.97	1.15	0.9	1.07	1.18	0.71	0.87	0.94	1.2	1.28	1.32	0.86	0.97	1.15	0.503266	0.677084	-0.095667	0.0705833	0.187311	-0.259814	-0.12315	-0.0581422	0.20928	0.299396	0.34578	-0.132183	-0.0293467	0.154784	0.4833	0.810018	-0.0457575	0.0293838
glutathione, reduced (GSH)	Glutathione	Amino Acid	Glutathione Metabolism	Diet (y~(diet+strain))	NONE	NA	Imputed Raw Data	2.22	1.28	0.02	0.03	0.47	0.01	2.21	3.2	2.9	1.16	2.17	3.22	2.22	1.28	0.02	0.03	0.47	0.01	2.21	3.2	2.9	1.16	2.17	3.22	0.490728	0.979231	0.792522	0.208379	-1.23956	-1.20025	-0.483481	-1.28904	0.786956	1.29387	1.14856	0.121785	0.764582	1.30335	0.963308	0.278741	0.346353	0.10721
cholesterol	Cholesterol	Lipid	Sterol	Diet (y~(diet+strain))	NONE	NA	Imputed Raw Data	0.82	0.79	1.11	0.6	0.76	0.82	0.97	1.06	1.07	0.67	0.79	0.91	0.82	0.79	1.11	0.6	0.76	0.82	0.97	1.06	1.07	0.67	0.79	0.91	0.411775	0.814241	-0.176566	-0.207049	0.103296	-0.4088	-0.237871	-0.176566	-0.0287377	0.0567327	0.0660959	-0.33256	-0.207049	-0.0870062	0.433453	0.934276	-0.0861861	-0.102373
propionylcarnitine	Propionylcarnitine	Lipid	Fatty Acid Metabolism (also BCAA Metabolism)	Diet (y~(diet+strain))	BoxCox	AB	BoxCox	0.350298	0.360878	0.969752	0.92811	0.42098	0.810226	0.195519	-0.300861	0.12595	-0.0709384	-0.300861	0.39163	1.26	1.27	2.35	2.22	1.33	1.92	1.13	0.85	1.08	0.96	0.85	1.3	0.553859	0.0491212	0.350298	0.360878	0.969752	0.92811	0.42098	0.810226	0.195519	-0.300861	0.12595	-0.0709384	-0.300861	0.39163	0.0609316	0.99815	0.100371	0.103804
docosapentaenoate (n3 DPA; 22:5n3)	Docosapentaenoic acid	Lipid	Polyunsaturated Fatty Acid (n3 and n6)	Diet (y~(diet+strain))	NONE	NA	Imputed Raw Data	1.3	0.89	1.06	0.75	0.62	1.63	1.01	0.53	0.71	1.07	0.99	0.48	1.3	0.89	1.06	0.75	0.62	1.63	1.01	0.53	0.71	1.07	0.99	0.48	0.595376	0.435775	0.233142	-0.101782	0.051299	-0.249322	-0.410742	0.438679	0.00874087	-0.541659	-0.296086	0.0595911	-0.00882069	-0.623412	0.347403	0.948737	0.113943	-0.05061
sulfate*	Sulfate	Xenobiotics	Chemical	Diet (y~(diet+strain))	NONE	NA	Imputed Raw Data	1.31	0.95	0.74	0.95	1.2	0.84	1.46	0.85	1.15	0.98	1.02	1.1	1.31	0.95	0.74	0.95	1.2	0.84	1.46	0.85	1.15	0.98	1.02	1.1	0.462094	0.842497	0.266546	-0.0537541	-0.330853	-0.0537541	0.182913	-0.187014	0.366192	-0.173929	0.141327	-0.0210486	0.0204776	0.0971782	0.551894	0.618909	0.117271	-0.0222764
1-stearoyl-2-linoleoyl-GPC (18:0/18:2)*	PC(18:0/18:2(9Z,12Z))	Lipid	Phospholipid Metabolism	Diet (y~(diet+strain))	NONE	NA	Imputed Raw Data	0.88	1.09	1.27	0.75	1	0.94	1.19	1.27	1.29	0.96	0.96	1.09	0.88	1.09	1.27	0.75	1	0.94	1.19	1.27	1.29	0.96	0.96	1.09	0.964035	0.542089	-0.111126	0.0900396	0.286771	-0.21961	0	-0.056856	0.196635	0.286771	0.30997	-0.0381891	-0.0381891	0.0900396	0.925806	0.39193	-0.0555173	0.0374265
1-(1-enyl-palmitoyl)-GPE (P-16:0)*	LysoPE(0:0/16:0)	Lipid	Lysoplasmalogen	Diet (y~(diet+strain))	NONE	NA	Imputed Raw Data	0.8	1.25	1.48	0.38	1.11	1.02	1.08	1.25	1.75	0.63	0.7	1.2	0.8	1.25	1.48	0.38	1.11	1.02	1.08	1.25	1.75	0.63	0.7	1.2	0.254116	0.952664	-0.200674	0.248724	0.475867	-0.629242	0.109699	0.019978	0.079824	0.248724	0.740815	-0.372747	-0.301703	0.199144	0.23459	0.922061	-0.09691	0.09691
thioproline	NA	Amino Acid	Tryptophan Metabolism	Diet (y~(diet+strain))	NONE	NA	Imputed Raw Data	1.34	0.87	0.07	0.21	0.89	0.2	1.36	1.4	2.39	1.08	1.01	1.35	1.34	0.87	0.07	0.21	0.89	0.2	1.36	1.4	2.39	1.08	1.01	1.35	0.413032	0.661098	0.308479	-0.123385	-1.03429	-0.836377	-0.10417	-0.84931	0.326087	0.361147	1.17683	0.0742882	0.00935055	0.31729	0.188073	0.338314	0.127105	-0.0604807
cysteine-glutathione disulfide	Cysteineglutathione disulfide	Amino Acid	Glutathione Metabolism	Diet (y~(diet+strain))	BoxCox	AB	BoxCox	-0.0859988	0.0775154	0.722671	0.876308	-0.578967	1.17019	-0.182045	-0.391219	0.25152	0.349863	-0.0418496	-0.746464	0.94	1.06	1.96	2.39	0.69	3.88	0.88	0.77	1.22	1.33	0.97	0.63	0.482923	0.0351938	-0.0859988	0.0775154	0.722671	0.876308	-0.578967	1.17019	-0.182045	-0.391219	0.25152	0.349863	-0.0418496	-0.746464	0.616445	0.338651	-0.0268721	0.0253059
N-acetylmethionine	N-Acetyl-L-methionine	Amino Acid	Methionine, Cysteine, SAM and Taurine Metabolism	Diet (y~(diet+strain))	NONE	NA	Imputed Raw Data	0.78	0.98	0.96	0.81	0.57	0.87	0.86	0.77	0.92	0.85	0.73	0.67	0.78	0.98	0.96	0.81	0.57	0.87	0.86	0.77	0.92	0.85	0.73	0.67	0.350436	0.513323	-0.243066	-0.0245797	-0.0486628	-0.213459	-0.419034	-0.150892	-0.16163	-0.252687	-0.0953394	-0.172244	-0.289929	-0.342067	0.304571	0.771474	-0.107905	-0.00877392
ophthalmate	Ophthalmic acid	Amino Acid	Glutathione Metabolism	Diet (y~(diet+strain))	NONE	NA	Imputed Raw Data	1.3	0.49	0.62	0.57	1.18	0.57	0.77	1.14	1.05	0.62	0.88	2.11	1.3	0.49	0.62	0.57	1.18	0.57	0.77	1.14	1.05	0.62	0.88	2.11	0.0614899	0.433922	0.176808	-0.742047	-0.445442	-0.54459	0.116146	-0.54459	-0.220735	0.0932938	0.0359761	-0.445442	-0.101759	0.414598	0.169241	0.575379	0.113943	-0.309804
N6-succinyladenosine	Succinyladenosine	Nucleotide	Purine Metabolism, Adenine containing	Diet (y~(diet+strain))	NONE	NA	Imputed Raw Data	1.78	1.43	0.6	0.77	0.25	0.69	1.81	1.1	2.44	0.79	0.99	2.44	1.78	1.43	0.6	0.77	0.25	0.69	1.81	1.1	2.44	0.79	0.99	2.44	0.749779	0.290584	0.653275	0.39179	-0.491236	-0.260768	-1.1759	-0.364249	0.673953	0.100314	1.06157	-0.236082	-0.0104112	1.06157	0.74205	0.874281	0.25042	0.155336
behenoyl dihydrosphingomyelin (d18:0/22:0)*	SM(d18:0/22:0)	Lipid	Sphingolipid Metabolism	Diet (y~(diet+strain))	NONE	NA	Imputed Raw Data	0.48	0.71	1.11	0.41	0.51	0.67	0.82	1.04	1.02	0.47	0.54	0.85	0.48	0.71	1.11	0.41	0.51	0.67	0.82	1.04	1.02	0.47	0.54	0.85	0.95145	0.473783	-0.500376	-0.236233	0.0729526	-0.604993	-0.459875	-0.275751	-0.137473	0.0273636	0.0138079	-0.514406	-0.421555	-0.112703	0.96673	0.803176	-0.318759	-0.148742
1-stearoyl-2-arachidonoyl-GPS (18:0/20:4)	NA	Lipid	Phosphatidylserine (PS)	Diet (y~(diet+strain))	NONE	NA	Imputed Raw Data	0.79	0.84	1.14	0.48	0.9	0.91	1.02	1.05	1.23	0.64	0.82	1.07	0.79	0.84	1.14	0.48	0.9	0.91	1.02	1.05	1.23	0.64	0.82	1.07	0.117185	0.419633	-0.212397	-0.165331	0.162547	-0.452713	-0.105935	-0.0957298	0.0222132	0.0561669	0.275607	-0.340003	-0.184424	0.0792233	0.0677312	0.718327	-0.102373	-0.0757207
2-methylbutyrylglycine		Amino Acid	Leucine, Isoleucine and Valine Metabolism	Diet (y~(diet+strain))	NONE	NA	Imputed Raw Data	1	1.16	1.56	0.86	1	1.58	0.59	1.4	1.33	0.33	1.15	0.99	1	1.16	1.56	0.86	1	1.58	0.59	1.4	1.33	0.33	1.15	0.99	0.40591	0.580238	0	0.163793	0.603557	-0.136785	0	0.626571	-0.380611	0.422827	0.345722	-0.583997	0.153337	-0.00998053	0.394868	0.774091	0	0.064458
linoleoylcarnitine*	Linoleyl carnitine	Lipid	Fatty Acid Metabolism(Acyl Carnitine)	Diet (y~(diet+strain))	NONE	NA	Imputed Raw Data	0.86	1.34	0.85	0.4	1.2	0.56	0.88	1.47	1.69	0.4	1.01	1.18	0.86	1.34	0.85	0.4	1.2	0.56	0.88	1.47	1.69	0.4	1.01	1.18	0.721184	0.743965	-0.138942	0.320817	-0.149051	-0.639928	0.191217	-0.455715	-0.1188	0.438474	0.632465	-0.639928	0.00975172	0.172435	0.776306	0.5907	-0.0655015	0.127105
erucate (22:1n9)	Erucic acid	Lipid	Long Chain Fatty Acid	Diet (y~(diet+strain))	NONE	NA	Imputed Raw Data	2.08	0.98	0.93	0.46	0.45	1.93	1.19	0.9	0.82	0.81	1.11	0.62	2.08	0.98	0.93	0.46	0.45	1.93	1.19	0.9	0.82	0.81	1.11	0.62	0.160577	0.57857	0.578556	-0.018137	-0.0657465	-0.797286	-0.823127	0.525942	0.151016	-0.0960003	-0.183791	-0.195575	0.0916909	-0.465168	0.576605	0.172788	0.318063	-0.00877392
gamma-glutamylvaline	gamma-Glutamylvaline	Peptide	Gamma-glutamyl Amino Acid	Diet (y~(diet+strain))	NONE	NA	Imputed Raw Data	0.97	0.86	0.59	1.1	0.76	0.7	1.05	0.99	0.88	0.98	1.12	1.18	0.97	0.86	0.59	1.1	0.76	0.7	1.05	0.99	0.88	0.98	1.12	1.18	0.667619	0.123468	-0.0323198	-0.142404	-0.356503	0.114842	-0.230997	-0.278902	0.0560539	-0.0108827	-0.123373	-0.0216559	0.139123	0.214591	0.291146	0.242629	-0.0132283	-0.0655015
N1-Methyl-2-pyridone-5-carboxamide	N1-Methyl-2-pyridone-5-carboxamide	Cofactors and Vitamins	Nicotinate and Nicotinamide Metabolism	Diet (y~(diet+strain))	BoxCox	AB	BoxCox	-0.163717	-0.713793	-0.219858	-0.3471	-0.713793	-0.310615	-0.186509	-0.417191	-0.0200508	0.18565	-0.32237	-0.402116	0.69	0.31	0.62	0.5	0.31	0.53	0.66	0.45	0.95	1.82	0.52	0.46	0.0303711	0.0327508	-0.163717	-0.713793	-0.219858	-0.3471	-0.713793	-0.310615	-0.186509	-0.417191	-0.0200508	0.18565	-0.32237	-0.402116	0.63471	0.999508	-0.161151	-0.508638
lactosyl-N-nervonoyl-sphingosine (d18:1/24:1)*	NA	Lipid	Sphingolipid Metabolism	Diet (y~(diet+strain))	NONE	NA	Imputed Raw Data	0.53	0.94	1.02	0.29	0.61	0.55	1.06	1.17	1.31	0.62	0.59	1.01	0.53	0.94	1.02	0.29	0.61	0.55	1.06	1.17	1.31	0.62	0.59	1.01	0.438328	0.990434	-0.470017	-0.060063	0.0200243	-0.709429	-0.390103	-0.450043	0.0600775	0.170254	0.310539	-0.380111	-0.410086	0.0100119	0.439233	0.988873	-0.275724	-0.0268721
sphingomyelin (d18:2/16:0, d18:1/16:1)*	NA	Lipid	Sphingolipid Metabolism	Diet (y~(diet+strain))	NONE	NA	Imputed Raw Data	0.59	1.18	1.77	0.75	0.97	1.31	1.03	1.29	1.35	0.6	0.85	1.21	0.59	1.18	1.77	0.75	0.97	1.31	1.03	1.29	1.35	0.6	0.85	1.21	0.99998	0.423562	-0.446464	0.176418	0.702577	-0.263126	-0.0303576	0.298489	0.0300675	0.27997	0.335257	-0.434574	-0.154941	0.204955	0.999119	0.490386	-0.229148	0.071882
dimethylglycine	Dimethylglycine	Amino Acid	Glycine, Serine and Threonine Metabolism	Diet (y~(diet+strain))	BoxCox	AB	BoxCox	-0.370725	0.0186941	0.330021	0.0650929	-0.411503	0.235677	-0.90236	-0.320579	-0.383996	-0.572527	-0.35776	-0.370725	0.59	1.03	1.78	1.11	0.56	1.49	0.32	0.63	0.58	0.46	0.6	0.59	0.355497	0.00887346	-0.370725	0.0186941	0.330021	0.0650929	-0.411503	0.235677	-0.90236	-0.320579	-0.383996	-0.572527	-0.35776	-0.370725	0.12383	0.464878	-0.229148	0.0128372
1-linoleoyl-2-arachidonoyl-GPC (18:2/20:4n6)*	PC(18:2(9Z,12Z)/20:4(5Z,8Z,11Z,14Z))	Lipid	Phospholipid Metabolism	Diet (y~(diet+strain))	NONE	NA	Imputed Raw Data	0.89	1.09	1.15	0.52	0.79	0.87	1.27	1.18	1.46	0.6	0.8	1.27	0.89	1.09	1.15	0.52	0.79	0.87	1.27	1.18	1.46	0.6	0.8	1.27	0.99359	0.171169	-0.109919	0.0914515	0.153126	-0.461554	-0.207911	-0.129671	0.278064	0.184167	0.479868	-0.388266	-0.1982	0.278064	0.99489	0.202972	-0.05061	0.0374265
docosadienoate (22:2n6)	Docosadienoate (22:2n6)	Lipid	Polyunsaturated Fatty Acid (n3 and n6)	Diet (y~(diet+strain))	NONE	NA	Imputed Raw Data	2.09	0.97	1.11	0.5	0.48	2.01	1.24	1	0.99	1.1	1.08	0.58	2.09	0.97	1.11	0.5	0.48	2.01	1.24	1	0.99	1.1	1.08	0.58	0.252622	0.419206	0.701982	-0.030271	0.102936	-0.715087	-0.758957	0.666251	0.210867	0	-0.00997681	0.0940568	0.0760269	-0.557264	0.726386	0.133742	0.320146	-0.0132283
citrate	Citric acid	Energy	TCA Cycle	Diet (y~(diet+strain))	NONE	NA	Imputed Raw Data	3.47	4.97	6.32	5.01	0.75	5.49	7.12	2.2	5.04	7.35	3.57	2.81	3.47	4.97	6.32	5.01	0.75	5.49	7.12	2.2	5.04	7.35	3.57	2.81	0.888951	0.640492	2.41438	3.91822	5.28647	3.95858	-0.236482	4.4438	6.10258	1.15988	3.98886	6.33786	2.51399	1.75981	0.892262	0.651922	0.540329	0.696356
docosatrienoate (22:3n3)		Lipid	Polyunsaturated Fatty Acid (n3 and n6)	Diet (y~(diet+strain))	NONE	NA	Imputed Raw Data	2.32	1.14	0.98	0.41	0.6	2.28	1.27	0.96	1.25	1.05	1.37	0.72	2.32	1.14	0.98	0.41	0.6	2.28	1.27	0.96	1.25	1.05	1.37	0.72	0.281792	0.453723	0.901879	0.140419	-0.0216506	-0.955496	-0.547435	0.883241	0.256146	-0.0437476	0.239135	0.0522868	0.337372	-0.352047	0.84633	0.187921	0.365488	0.0569049
creatine	Creatine	Amino Acid	Creatine Metabolism	Diet (y~(diet+strain))	NONE	NA	Imputed Raw Data	0.71	0.85	0.72	0.68	0.52	0.86	0.67	0.83	0.89	0.55	0.77	0.7	0.71	0.85	0.72	0.68	0.52	0.86	0.67	0.83	0.89	0.55	0.77	0.7	0.85006	0.418548	-0.326363	-0.178411	-0.316411	-0.355639	-0.496568	-0.167146	-0.365202	-0.200667	-0.132804	-0.472147	-0.265213	-0.336219	0.72007	0.536673	-0.148742	-0.0705811
taurochenodeoxycholate sulfate		Lipid	Secondary Bile Acid Metabolism	Diet (y~(diet+strain))	NONE	NA	Imputed Raw Data	1.19	0.43	0.22	0.34	0.68	0.83	0.64	0.22	0.81	0.33	0.5	1.36	1.19	0.43	0.22	0.34	0.68	0.83	0.64	0.22	0.81	0.33	0.5	1.36	0.0939475	0.964502	0.0942412	-0.453295	-0.808632	-0.578275	-0.207946	-0.100638	-0.24051	-0.808632	-0.113788	-0.594127	-0.372765	0.166773	0.50192	0.621909	0.075547	-0.366532
N-acetyl-3-methylhistidine*	NA	Amino Acid	Histidine Metabolism	Diet (y~(diet+strain))	NONE	NA	Imputed Raw Data	0.68	0.76	0.57	0.8	0.39	0.69	0.61	0.39	0.84	0.68	0.69	0.54	0.68	0.76	0.57	0.8	0.39	0.69	0.61	0.39	0.84	0.68	0.69	0.54	0.503154	0.947054	-0.433721	-0.340781	-0.544652	-0.290438	-0.684062	-0.422668	-0.506572	-0.684062	-0.237514	-0.433721	-0.422668	-0.571518	0.887157	0.892009	-0.167491	-0.119186
uridine 2'-monophosphate (2'-UMP)*		Nucleotide	Pyrimidine Metabolism, Uracil containing	Diet (y~(diet+strain))	BoxCox	AB	BoxCox	-0.206575	-0.279073	0.0322444	0	-0.912174	0.405254	-0.912174	-0.52401	-0.912174	-0.087528	-0.912174	-0.912174	0.52	0.43	1.13	1	0.13	12.22	0.13	0.25	0.13	0.74	0.13	0.13	0.00212158	0.00612263	-0.206575	-0.279073	0.0322444	0	-0.912174	0.405254	-0.912174	-0.52401	-0.912174	-0.087528	-0.912174	-0.912174	0.593852	0.562662	-0.283997	-0.366532
gamma-glutamylthreonine	gamma-Glutamylthreonine	Peptide	Gamma-glutamyl Amino Acid	Diet (y~(diet+strain))	NONE	NA	Imputed Raw Data	1.05	0.6	0.65	0.39	0.65	1.05	0.58	0.98	1.1	0.51	0.65	1.8	1.05	0.6	0.65	0.39	0.65	1.05	0.58	0.98	1.1	0.51	0.65	1.8	0.232863	0.217593	0.0321309	-0.39	-0.321871	-0.809372	-0.321871	0.0321309	-0.419718	-0.0135441	0.0620197	-0.537332	-0.321871	0.337946	0.979054	0.849143	0.0211893	-0.221849
oleate/vaccenate (18:1)	Oleic acid	Lipid	Long Chain Fatty Acid	Diet (y~(diet+strain))	NONE	NA	Imputed Raw Data	1.78	1.12	1	0.78	0.91	1.7	1.37	0.92	1.09	1.26	1.27	0.76	1.78	1.12	1	0.78	0.91	1.7	1.37	0.92	1.09	1.26	1.27	0.76	0.100537	0.246139	0.587054	0.131866	0	-0.322306	-0.116747	0.54729	0.345366	-0.102879	0.101082	0.259781	0.268048	-0.358845	0.383124	0.386741	0.25042	0.049218
N-formylmethionine	N-Formyl-L-methionine	Amino Acid	Methionine, Cysteine, SAM and Taurine Metabolism	Diet (y~(diet+strain))	NONE	NA	Imputed Raw Data	0.63	1	1.26	0.89	1.34	1.13	0.95	0.9	0.69	0.99	1.01	0.77	0.63	1	1.26	0.89	1.34	1.13	0.95	0.9	0.69	0.99	1.01	0.77	0.712703	0.15388	-0.379619	0	0.252355	-0.109947	0.328187	0.127385	-0.0497128	-0.0998621	-0.315969	-0.0099089	0.00989247	-0.232508	0.661852	0.167089	-0.200659	0
1-palmitoleoylglycerol (16:1)*	MG(16:1(9Z)/0:0/0:0)	Lipid	Monoacylglycerol	Diet (y~(diet+strain))	BoxCox	AB	BoxCox	0.827843	0.467934	-0.432187	-1.08281	0.126315	1.49963	-0.0114478	-1.11788	0.226987	-0.706969	-0.0467519	0.416294	2.32	1.56	0.7	0.44	1.12	5.9	0.99	0.43	1.23	0.57	0.96	1.48	0.0325428	0.00605197	0.827843	0.467934	-0.432187	-1.08281	0.126315	1.49963	-0.0114478	-1.11788	0.226987	-0.706969	-0.0467519	0.416294	0.94426	0.341146	0.365488	0.193125
1-palmitoyl-2-palmitoleoyl-GPC (16:0/16:1)*	PC(16:0/16:1(9Z))	Lipid	Phospholipid Metabolism	Diet (y~(diet+strain))	NONE	NA	Imputed Raw Data	1.03	0.91	0.62	0.58	1	0.61	0.82	1.1	0.68	0.51	0.78	0.72	1.03	0.91	0.62	0.58	1	0.61	0.82	1.1	0.68	0.51	0.78	0.72	0.730464	0.846322	0.0212424	-0.0685538	-0.360079	-0.412879	0	-0.372893	-0.145648	0.0680822	-0.288008	-0.516554	-0.183198	-0.244022	0.781583	0.875635	0.0128372	-0.0409586
prostaglandin F2alpha	Prostaglandin F2a	Lipid	Eicosanoid	Diet (y~(diet+strain))	NONE	NA	Imputed Raw Data	1.21	1.32	1.25	0.86	1.47	1.34	1.29	1.27	1.55	1.31	1.47	1.42	1.21	1.32	1.25	0.86	1.47	1.34	1.29	1.27	1.55	1.31	1.47	1.42	0.421605	0.209774	0.178381	0.285348	0.216202	-0.100087	0.446203	0.305796	0.255253	0.235574	0.539064	0.27524	0.446203	0.390663	0.726874	0.38615	0.0827854	0.120574
guanosine	Guanosine	Nucleotide	Purine Metabolism, Guanine containing	Diet (y~(diet+strain))	NONE	NA	Imputed Raw Data	0.73	0.8	0.63	0.79	0.78	0.7	0.85	0.69	0.83	0.68	0.65	1.02	0.73	0.8	0.63	0.79	0.78	0.7	0.85	0.69	0.83	0.68	0.65	1.02	0.42647	0.103081	-0.18933	-0.1215	-0.328219	-0.130099	-0.13903	-0.224817	-0.0829623	-0.237687	-0.0975437	-0.251129	-0.295244	0.00838758	0.433018	0.373756	-0.136677	-0.09691
orotidine	Orotidine	Nucleotide	Pyrimidine Metabolism, Orotate containing	Diet (y~(diet+strain))	NONE	NA	Imputed Raw Data	1.16	1.02	0.69	0.66	0.86	0.76	1.06	1.29	0.91	0.78	1.05	1.03	1.16	1.02	0.69	0.66	0.86	0.76	1.06	1.29	0.91	0.78	1.05	1.03	0.614778	0.272499	0.146529	0.0189954	-0.326661	-0.362298	-0.139311	-0.24672	0.0563756	0.257502	-0.0882046	-0.224638	0.047105	0.0284157	0.466566	0.746717	0.064458	0.00860017
2-hydroxyadipate	2-Hydroxyadipic acid	Lipid	Fatty Acid, Dicarboxylate	Diet (y~(diet+strain))	BoxCox	AB	BoxCox	-0.410649	0.0171163	-0.271743	-0.444831	-0.150928	-0.193637	-0.353831	-0.204162	-0.143955	-0.0632454	-0.308579	-0.289259	0.17	1.33	0.23	0.16	0.34	0.29	0.19	0.28	0.35	0.54	0.21	0.22	0.00397408	0.0579742	-0.410649	0.0171163	-0.271743	-0.444831	-0.150928	-0.193637	-0.353831	-0.204162	-0.143955	-0.0632454	-0.308579	-0.289259	0.944911	0.362793	-0.769551	0.123852
1-arachidonylglycerol (20:4)	MG(20:4(5Z,8Z,11Z,14Z)/0:0/0:0)	Lipid	Monoacylglycerol	Diet (y~(diet+strain))	BoxCox	AB	BoxCox	0.860244	1.18824	0.994525	-1.08185	0.0782907	2.37627	0.986706	-0.542993	1.27549	-0.0621349	0.734418	0.333121	1.64	2.08	1.8	0.63	1.04	8.31	1.79	0.78	2.23	0.97	1.51	1.19	0.00346331	0.00998642	0.860244	1.18824	0.994525	-1.08185	0.0782907	2.37627	0.986706	-0.542993	1.27549	-0.0621349	0.734418	0.333121	0.65375	0.219065	0.214844	0.318063
3-methyladipate		Lipid	Fatty Acid, Dicarboxylate	Diet (y~(diet+strain))	NONE	NA	Imputed Raw Data	0.81	1.04	0.62	0.73	0.38	0.59	0.66	1.04	1.47	0.5	1.39	0.85	0.81	1.04	0.62	0.73	0.38	0.59	0.66	1.04	1.47	0.5	1.39	0.85	0.894559	0.113291	-0.163678	0.0303431	-0.372909	-0.244859	-0.760757	-0.411926	-0.323813	0.0303431	0.296414	-0.542584	0.253587	-0.126139	0.454953	0.390043	-0.091515	0.0170333
1-palmitoyl-GPC (16:0)	LysoPC(16:0)	Lipid	Lysolipid	Diet (y~(diet+strain))	NONE	NA	Imputed Raw Data	0.84	1.12	1.24	0.41	0.74	0.96	1.22	1.28	1.29	0.6	0.84	1.05	0.84	1.12	1.24	0.41	0.74	0.96	1.22	1.28	1.29	0.6	0.84	1.05	0.243952	0.269635	-0.160199	0.138433	0.292537	-0.452681	-0.246175	-0.0426616	0.265764	0.347387	0.361372	-0.348258	-0.160199	0.0557757	0.690153	0.687455	-0.0757207	0.049218
aconitate [cis or trans]	Aconitic Acid (CIS)	Energy	TCA Cycle	Diet (y~(diet+strain))	NONE	NA	Imputed Raw Data	1.51	2.08	2.62	2.09	0.56	2.76	3.18	0.96	2.04	3.62	1.61	1.22	1.51	2.08	2.62	2.09	0.56	2.76	3.18	0.96	2.04	3.62	1.61	1.22	0.935258	0.52712	0.573917	1.1457	1.64249	1.15525	-0.577599	1.76576	2.12422	-0.0485556	1.10736	2.48393	0.678628	0.256853	0.98031	0.690143	0.178977	0.318063
cysteinylglycine	Cysteinylglycine	Amino Acid	Glutathione Metabolism	Diet (y~(diet+strain))	NONE	NA	Imputed Raw Data	1.62	1.03	0.11	0.11	0.39	0.11	1.4	2.32	2.56	0.84	1.49	2.44	1.62	1.03	0.11	0.11	0.39	0.11	1.4	2.32	2.56	0.84	1.49	2.44	0.425463	0.582445	0.469352	0.0255269	-1.13019	-1.13019	-0.639467	-1.13019	0.314863	0.902812	1.0363	-0.142916	0.379393	0.970354	0.957681	0.60717	0.209515	0.0128372
myo-inositol	myo-Inositol	Lipid	Inositol Metabolism	Diet (y~(diet+strain))	NONE	NA	Imputed Raw Data	1.16	0.43	0.68	1.39	0.57	0.61	1.01	0.85	0.79	1.31	0.81	0.46	1.16	0.43	0.68	1.39	0.57	0.61	1.01	0.85	0.79	1.31	0.81	0.46	0.51661	0.539053	0.116349	-0.662258	-0.302488	0.2581	-0.440967	-0.387736	0.0078013	-0.127441	-0.184857	0.211653	-0.165247	-0.609296	0.747925	0.584464	0.064458	-0.366532
cytosine	Cytosine	Nucleotide	Pyrimidine Metabolism, Cytidine containing	Diet (y~(diet+strain))	BoxCox	AB	BoxCox	-0.141811	-0.0899357	0.0474564	0.0393333	-0.6299	0.0514411	-0.53355	-0.410901	-0.263892	-0.6299	-0.516354	-0.6299	0.75	0.83	1.11	1.09	0.34	1.12	0.39	0.47	0.6	0.34	0.4	0.34	0.339586	0.0076884	-0.141811	-0.0899357	0.0474564	0.0393333	-0.6299	0.0514411	-0.53355	-0.410901	-0.263892	-0.6299	-0.516354	-0.6299	0.274037	0.0537227	-0.124939	-0.0809219
nonadecanoate (19:0)	Nonadecanoic acid	Lipid	Long Chain Fatty Acid	Diet (y~(diet+strain))	NONE	NA	Imputed Raw Data	2.23	1.42	1.57	0.96	1.17	2.04	2.01	1.49	1.23	1.83	1.34	0.97	2.23	1.42	1.57	0.96	1.17	2.04	2.01	1.49	1.23	1.83	1.34	0.97	0.0664235	0.671599	1.17538	0.524593	0.671732	-0.062178	0.236976	1.04911	1.028	0.59527	0.311744	0.893663	0.439006	-0.0463718	0.338282	0.403473	0.348305	0.152288
1-stearoyl-GPC (18:0)	LysoPC(18:0)	Lipid	Lysolipid	Diet (y~(diet+strain))	NONE	NA	Imputed Raw Data	0.81	1.34	1.78	0.4	0.93	1.22	1.39	1.5	1.77	0.66	1.01	1.25	0.81	1.34	1.78	0.4	0.93	1.22	1.39	1.5	1.77	0.66	1.01	1.25	0.682334	0.958466	-0.182031	0.345722	0.824163	-0.538513	-0.0680945	0.221051	0.398456	0.516016	0.812951	-0.318942	0.00982065	0.251962	0.87778	0.77981	-0.091515	0.127105
5-methyltetrahydrofolate (5MeTHF)	5-Methyltetrahydrofolic acid	Cofactors and Vitamins	Folate Metabolism	Diet (y~(diet+strain))	NONE	NA	Imputed Raw Data	0.85	0.67	0.96	0.63	1.05	0.28	1.51	1.37	1.32	1.77	0.76	0.8	0.85	0.67	0.96	0.63	1.05	0.28	1.51	1.37	1.32	1.77	0.76	0.8	0.319974	0.475301	-0.148869	-0.34038	-0.0388827	-0.385292	0.0478442	-0.836187	0.456024	0.337111	0.29362	0.667072	-0.242629	-0.200502	0.533156	0.820823	-0.0705811	-0.173925
adipoylcarnitine	NA	Lipid	Fatty Acid Metabolism(Acyl Carnitine)	Diet (y~(diet+strain))	NONE	NA	Imputed Raw Data	0.85	0.55	0.37	1.04	0.35	0.11	0.53	0.66	0.52	0.5	0.66	0.55	0.85	0.55	0.37	1.04	0.35	0.11	0.53	0.66	0.52	0.5	0.66	0.55	0.640464	0.182988	-0.129283	-0.406287	-0.590038	0.0336657	-0.611652	-0.904792	-0.425896	-0.301301	-0.435767	-0.455646	-0.301301	-0.406287	0.701261	0.164757	-0.0705811	-0.259637
sarcosine	Sarcosine	Amino Acid	Glycine, Serine and Threonine Metabolism	Diet (y~(diet+strain))	NONE	NA	Imputed Raw Data	0.85	1.28	2.77	1.58	0.52	2.17	0.43	1.07	0.98	0.37	1.16	1.01	0.85	1.28	2.77	1.58	0.52	2.17	0.43	1.07	0.98	0.37	1.16	1.01	0.958452	0.0810976	-0.160716	0.253243	1.12142	0.478275	-0.619178	0.833809	-0.785944	0.0682987	-0.020234	-0.913861	0.150914	0.00999265	0.348123	0.535022	-0.0705811	0.10721
guanosine 2'-monophosphate (2'-GMP)*	NA	Nucleotide	Purine Metabolism, Guanine containing	Diet (y~(diet+strain))	BoxCox	AB	BoxCox	-0.178035	-0.104767	-0.987584	0.0333867	-0.987584	0.676071	-0.987584	-0.987584	-0.092579	-0.163848	-0.0306399	-0.392048	0.7	0.81	0.15	1.07	0.15	4.14	0.15	0.15	0.83	0.72	0.94	0.46	0.0107441	0.0220068	-0.178035	-0.104767	-0.987584	0.0333867	-0.987584	0.676071	-0.987584	-0.987584	-0.092579	-0.163848	-0.0306399	-0.392048	0.976551	0.693047	-0.154902	-0.091515
N-acetylglutamine	N-Acetylglutamine	Amino Acid	Glutamate Metabolism	Diet (y~(diet+strain))	Log	AB	Log	-0.356547	0.139879	0.155336	0.045323	-0.408935	0.0791812	-0.136677	-0.09691	-0.130768	-0.113509	-0.267606	-0.408935	0.44	1.38	1.43	1.11	0.39	1.2	0.73	0.8	0.74	0.77	0.54	0.39	0.101591	0.0132627	-0.583143	0.302485	0.338991	0.0927383	-0.650424	0.165239	-0.25213	-0.182809	-0.242029	-0.21213	-0.459221	-0.650424	0.0700313	0.0280576	-0.356547	0.139879
threonate	Threonic acid	Cofactors and Vitamins	Ascorbate and Aldarate Metabolism	Diet (y~(diet+strain))	BoxCox	AB	BoxCox	-0.140472	0.656472	0.501465	-0.250825	0.20586	0.762874	0.0278174	0.105029	0.366834	-0.37812	0.226176	0	0.91	1.87	1.55	0.85	1.17	2.18	1.02	1.08	1.35	0.79	1.19	1	0.850926	0.0256489	-0.140472	0.656472	0.501465	-0.250825	0.20586	0.762874	0.0278174	0.105029	0.366834	-0.37812	0.226176	0	0.764887	0.200565	-0.0409586	0.271842
fumarate	Fumaric acid	Energy	TCA Cycle	Diet (y~(diet+strain))	NONE	NA	Imputed Raw Data	1.19	1	1.22	1	0.79	1.27	1.17	1.14	1.15	0.89	1.04	1.05	1.19	1	1.22	1	0.79	1.27	1.17	1.14	1.15	0.89	1.04	1.05	0.267348	0.125902	0.195032	0	0.22892	0	-0.17619	0.287275	0.172909	0.140427	0.15116	-0.0974458	0.0382471	0.0480432	0.247845	0.165534	0.075547	0
N-acetylneuraminate	N-Acetylneuraminic acid	Carbohydrate	Aminosugar Metabolism	Diet (y~(diet+strain))	NONE	NA	Imputed Raw Data	0.72	0.69	1.33	1.01	0.72	1.04	0.98	1.01	0.88	0.99	0.89	0.83	0.72	0.69	1.33	1.01	0.72	1.04	0.98	1.01	0.88	0.99	0.89	0.83	0.457303	0.192749	-0.316628	-0.364146	0.214357	0.00834045	-0.316628	0.0324899	-0.0171418	0.00834045	-0.113335	-0.00849262	-0.102838	-0.169231	0.781995	0.0206584	-0.142668	-0.161151
2-docosahexaenoylglycerol (22:6)*	MG(0:0/22:6(4Z,7Z,10Z,13Z,16Z,19Z)/0:0)	Lipid	Monoacylglycerol	Diet (y~(diet+strain))	NONE	NA	Imputed Raw Data	1.34	2.88	2.01	0.4	0.65	2.74	2.45	0.86	1.73	0.7	1.4	1.29	1.34	2.88	2.01	0.4	0.65	2.74	2.45	0.86	1.73	0.7	1.4	1.29	0.604729	0.691496	0.366854	1.52956	0.943191	-0.92824	-0.474471	1.44373	1.25654	-0.174527	0.720124	-0.397984	0.425152	0.316981	0.955257	0.455131	0.127105	0.459392
trimethylamine N-oxide	Trimethylamine N-oxide	Lipid	Phospholipid Metabolism	Diet (y~(diet+strain))	BoxCox	AB	BoxCox	-0.298698	-0.693284	-0.370007	-0.25551	-1.04106	-1.00731	-0.495594	0.523372	0.511977	-0.245192	0.0194354	0.101743	0.65	0.39	0.59	0.69	0.26	0.27	0.5	2.4	2.35	0.7	1.03	1.17	0.39327	0.0366907	-0.298698	-0.693284	-0.370007	-0.25551	-1.04106	-1.00731	-0.495594	0.523372	0.511977	-0.245192	0.0194354	0.101743	0.628371	0.641705	-0.187087	-0.408935
beta-sitosterol	Beta-Sitosterol	Lipid	Sterol	Diet (y~(diet+strain))	NONE	NA	Imputed Raw Data	1.14	0.93	0.89	0.54	0.54	0.83	1.32	1.72	1.13	0.54	1.11	1.24	1.14	0.93	0.89	0.54	0.54	0.83	1.32	1.72	1.13	0.54	1.11	1.24	0.760645	0.652789	0.132411	-0.0690496	-0.109464	-0.502136	-0.502136	-0.171511	0.293216	0.621235	0.123183	-0.502136	0.104626	0.222935	0.342273	0.376724	0.0569049	-0.0315171
eicosenoate (20:1)	Eicosenoic acid	Lipid	Long Chain Fatty Acid	Diet (y~(diet+strain))	BoxCox	AB	BoxCox	0.848506	0.195799	0	-0.644517	-0.34086	0.876069	0.414723	0.0510933	0.195799	0.18568	0.339407	-0.565588	2.4	1.17	1	0.66	0.79	2.5	1.43	1.04	1.17	1.16	1.33	0.69	0.210648	0.0205293	0.848506	0.195799	0	-0.644517	-0.34086	0.876069	0.414723	0.0510933	0.195799	0.18568	0.339407	-0.565588	0.929228	0.171587	0.380211	0.0681859
sedoheptulose-7-phosphate	D-Sedoheptulose 7-phosphate	Carbohydrate	Pentose Phosphate Pathway	Diet (y~(diet+strain))	NONE	NA	Imputed Raw Data	0.75	1	1.15	0.77	1.02	0.59	1.24	0.88	1.08	0.8	0.72	1	0.75	1	1.15	0.77	1.02	0.59	1.24	0.88	1.08	0.8	0.72	1	0.471962	0.928918	-0.251585	0	0.144227	-0.230849	0.0194894	-0.422201	0.228776	-0.118802	0.0774663	-0.199964	-0.282917	0	0.467991	0.996582	-0.124939	0
10-nonadecenoate (19:1n9)	Nonadeca-10(Z)-enoic acid	Lipid	Long Chain Fatty Acid	Diet (y~(diet+strain))	BoxCox	AB	BoxCox	0.887481	0.177954	-0.215009	-0.476147	-0.11816	0.790752	0.50559	-0.0157802	0.344467	0.37939	0.427728	-0.215009	2.52	1.13	0.88	0.77	0.93	2.14	1.5	0.99	1.29	1.33	1.39	0.88	0.143255	0.030781	0.887481	0.177954	-0.215009	-0.476147	-0.11816	0.790752	0.50559	-0.0157802	0.344467	0.37939	0.427728	-0.215009	0.605443	0.697009	0.401401	0.0530784
alanine	L-Alanine	Amino Acid	Alanine and Aspartate Metabolism	Diet (y~(diet+strain))	NONE	NA	Imputed Raw Data	1.06	1.16	1.11	0.99	0.82	1.05	0.87	1.03	1.26	0.84	0.98	0.76	1.06	1.16	1.11	0.99	0.82	1.05	0.87	1.03	1.26	0.84	0.98	0.76	0.986023	0.650588	0.0584656	0.151878	0.105769	-0.00993594	-0.188408	0.0488541	-0.133899	0.0294742	0.240828	-0.166385	-0.0199289	-0.25637	0.973531	0.800642	0.0253059	0.064458
sphingomyelin (d18:1/22:1, d18:2/22:0, d16:1/24:1)*	NA	Lipid	Sphingolipid Metabolism	Diet (y~(diet+strain))	NONE	NA	Imputed Raw Data	0.56	0.96	1.16	0.47	0.64	0.77	0.9	0.9	1.15	0.4	0.65	0.91	0.56	0.96	1.16	0.47	0.64	0.77	0.9	0.9	1.15	0.4	0.65	0.91	0.67108	0.78021	-0.440056	-0.0400534	0.160291	-0.529886	-0.360145	-0.230187	-0.100118	-0.100118	0.150269	-0.599695	-0.350153	-0.0901085	0.674719	0.777698	-0.251812	-0.0177288
arachidate (20:0)	Arachidic acid	Lipid	Long Chain Fatty Acid	Diet (y~(diet+strain))	Log	A	Log	0.252853	0.045323	0.117271	-0.142668	-0.148742	0.342423	0.0863598	0.0334238	0.0293838	0.0681859	0.0128372	-0.19382	1.79	1.11	1.31	0.72	0.71	2.2	1.22	1.08	1.07	1.17	1.03	0.64	0.248654	0.022929	0.579084	0.117756	0.291462	-0.417577	-0.437069	0.74395	0.218749	0.0874851	0.0771046	0.174663	0.0340356	-0.586462	0.482845	0.0253398	0.252853	0.045323
betaine	Betaine	Amino Acid	Glycine, Serine and Threonine Metabolism	Diet (y~(diet+strain))	NONE	NA	Imputed Raw Data	0.78	0.62	0.81	1.12	0.82	0.88	0.62	0.77	0.69	0.99	0.66	0.93	0.78	0.62	0.81	1.12	0.82	0.88	0.62	0.77	0.69	0.99	0.66	0.93	0.990385	0.199795	-0.190086	-0.381586	-0.1601	0.0811849	-0.150439	-0.0956632	-0.381586	-0.200432	-0.290373	-0.0073618	-0.327848	-0.053764	0.529641	0.475312	-0.107905	-0.207608
phosphopantetheine	Pantetheine 4'-phosphate	Cofactors and Vitamins	Pantothenate and CoA Metabolism	Diet (y~(diet+strain))	NONE	NA	Imputed Raw Data	0.81	0.5	0.02	0.05	0.53	0.02	1.38	1.63	1.22	0.74	0.92	1.57	0.81	0.5	0.02	0.05	0.53	0.02	1.38	1.63	1.22	0.74	0.92	1.57	0.525574	0.975024	-0.154214	-0.427571	-0.997812	-0.942554	-0.399567	-0.997812	0.288322	0.46706	0.169702	-0.213239	-0.0639544	0.424826	0.398019	0.406149	-0.091515	-0.30103
homocitrulline	Homocitrulline	Amino Acid	Urea cycle; Arginine and Proline Metabolism	Diet (y~(diet+strain))	NONE	NA	Imputed Raw Data	2.23	0.76	1.2	1	1.36	1.73	1	1.87	2.12	1.2	1.16	2.1	2.23	0.76	1.2	1	1.36	1.73	1	1.87	2.12	1.2	1.16	2.1	0.439694	0.905709	1.13288	-0.356819	0.245472	0	0.417995	0.759113	0	0.872138	1.05725	0.245472	0.199308	1.04314	0.617277	0.783565	0.348305	-0.119186
palmitoleate (16:1n7)	Palmitoleic acid	Lipid	Long Chain Fatty Acid	Diet (y~(diet+strain))	BoxCox	AB	BoxCox	0.823426	0.314248	-0.333768	-0.417067	0.0724268	0.652018	0.357845	-0.172443	-0.12534	0.167722	0.249988	-0.509136	2.59	1.32	0.79	0.75	1.06	1.97	1.38	0.88	0.91	1.15	1.24	0.71	0.391313	0.0481077	0.823426	0.314248	-0.333768	-0.417067	0.0724268	0.652018	0.357845	-0.172443	-0.12534	0.167722	0.249988	-0.509136	0.513336	0.361442	0.4133	0.120574
glycerophosphoinositol*	NA	Lipid	Phospholipid Metabolism	Diet (y~(diet+strain))	BoxCox	AB	BoxCox	0.168767	0.498036	0.709815	0.0210042	0.498036	0.904594	0.325718	0.245745	0.231163	0.061192	0.134913	0.454195	1.09	1.37	1.73	1.01	1.37	2.57	1.2	1.14	1.13	1.03	1.07	1.32	0.115747	0.00553587	0.168767	0.498036	0.709815	0.0210042	0.498036	0.904594	0.325718	0.245745	0.231163	0.061192	0.134913	0.454195	0.987867	0.0778441	0.0374265	0.136721
xanthosine	Xanthosine	Nucleotide	Purine Metabolism, (Hypo)Xanthine/Inosine containing	Diet (y~(diet+strain))	BoxCox	AB	BoxCox	0.290873	0.259474	0.290873	0.153786	0.0883965	0.534903	-0.15339	-0.429356	0	-0.0377058	-0.169639	-0.317447	1.34	1.29	1.34	1.15	1.08	1.99	0.89	0.75	1	0.97	0.88	0.8	0.0323052	0.0214701	0.290873	0.259474	0.290873	0.153786	0.0883965	0.534903	-0.15339	-0.429356	0	-0.0377058	-0.169639	-0.317447	0.841026	0.886251	0.127105	0.11059
arabitol/xylitol	NA	Carbohydrate	Pentose Metabolism	Diet (y~(diet+strain))	NONE	NA	Imputed Raw Data	1.33	1.28	1.31	0.8	0.94	1.55	0.8	1.26	1.22	0.74	1.22	0.87	1.33	1.28	1.31	0.8	0.94	1.55	0.8	1.26	1.22	0.74	1.22	0.87	0.842414	0.805522	0.322552	0.275483	0.303793	-0.212145	-0.062091	0.523328	-0.212145	0.256492	0.218219	-0.278985	0.218219	-0.136154	0.860017	0.233654	0.123852	0.10721
galactonate	Galactonic acid	Carbohydrate	Fructose, Mannose and Galactose Metabolism	Diet (y~(diet+strain))	BoxCox	AB	BoxCox	-0.521877	-0.521877	-0.361192	-0.939583	-0.0699036	0.136005	-0.748495	-0.384066	-0.214	0.301593	-0.24594	-0.611437	0.34	0.34	0.46	0.17	0.85	1.4	0.23	0.44	0.62	2.2	0.58	0.29	0.189674	0.00210029	-0.521877	-0.521877	-0.361192	-0.939583	-0.0699036	0.136005	-0.748495	-0.384066	-0.214	0.301593	-0.24594	-0.611437	0.814115	0.0636696	-0.468521	-0.468521
N-acetyl-glucosamine 1-phosphate	N-Acetyl-glucosamine 1-phosphate	Carbohydrate	Aminosugar Metabolism	Diet (y~(diet+strain))	BoxCox	AB	BoxCox	-0.265392	-0.472704	-0.116499	-0.152892	-0.558164	-0.569278	-0.0268374	0.0273796	-0.164752	-0.116499	-0.265392	-0.316559	0.78	0.55	0.91	0.88	0.42	0.4	0.98	1.02	0.87	0.91	0.78	0.73	0.726361	0.0493221	-0.265392	-0.472704	-0.116499	-0.152892	-0.558164	-0.569278	-0.0268374	0.0273796	-0.164752	-0.116499	-0.265392	-0.316559	0.763991	0.138639	-0.107905	-0.259637
alpha-tocopherol	Alpha-Tocopherol	Cofactors and Vitamins	Tocopherol Metabolism	Diet (y~(diet+strain))	NONE	NA	Imputed Raw Data	1.44	1.23	1.46	1	1.33	1.14	1.22	1.36	1.32	1.18	0.98	1.16	1.44	1.23	1.46	1	1.33	1.14	1.22	1.36	1.32	1.18	0.98	1.16	0.397018	0.518581	0.437886	0.209195	0.461542	0	0.313609	0.122197	0.199202	0.346524	0.302801	0.160047	-0.0161515	0.140959	0.356747	0.742506	0.158362	0.0899051
1-oleoyl-GPC (18:1)	LysoPC(18:1(9Z))	Lipid	Lysolipid	Diet (y~(diet+strain))	NONE	NA	Imputed Raw Data	0.71	1.05	1.09	0.24	0.71	0.76	1.15	1.12	1.2	0.4	0.79	0.99	0.71	1.05	1.09	0.24	0.71	0.76	1.15	1.12	1.2	0.4	0.79	0.99	0.108832	0.170631	-0.317797	0.065687	0.120544	-0.603935	-0.317797	-0.270694	0.206674	0.163032	0.281973	-0.538313	-0.240895	-0.0127529	0.105942	0.595978	-0.148742	0.0211893
linoleate (18:2n6)	Linoleic acid	Lipid	Polyunsaturated Fatty Acid (n3 and n6)	Diet (y~(diet+strain))	NONE	NA	Imputed Raw Data	1.45	1.06	1.2	0.99	0.94	1.71	1.35	0.88	1.04	1.37	1.18	0.84	1.45	1.06	1.2	0.99	0.94	1.71	1.35	0.88	1.04	1.37	1.18	0.84	0.236161	0.559557	0.40769	0.0725522	0.215781	-0.0128735	-0.0809922	0.551995	0.33875	-0.172045	0.0492206	0.353275	0.197231	-0.239337	0.394295	0.940572	0.161368	0.0253059
cystathionine	L-Cystathionine	Amino Acid	Methionine, Cysteine, SAM and Taurine Metabolism	Diet (y~(diet+strain))	NONE	NA	Imputed Raw Data	1.12	1.02	0.64	0.61	0.6	0.53	1.56	1.3	1.97	1.26	1.23	1.17	1.12	1.02	0.64	0.61	0.6	0.53	1.56	1.3	1.97	1.26	1.23	1.17	0.284539	0.551095	0.11522	0.0198872	-0.421885	-0.464399	-0.478914	-0.58586	0.472412	0.272044	0.743224	0.238649	0.213085	0.160545	0.692103	0.67635	0.049218	0.00860017
S-1-pyrroline-5-carboxylate	1-Pyrroline-5-carboxylic acid	Amino Acid	Glutamate Metabolism	Diet (y~(diet+strain))	Log	A	Log	0.326336	0.0863598	-0.154902	-0.29243	0.0606978	-0.327902	0.436163	0.396199	0.424882	0.303196	0.369216	0.318063	2.12	1.22	0.7	0.51	1.15	0.47	2.73	2.49	2.66	2.01	2.34	2.08	0.556162	0.0132399	1.15634	0.190945	-0.226135	-0.345974	0.128044	-0.368581	1.95412	1.6277	1.8573	1.02404	1.43183	1.1078	0.342329	0.0426035	0.326336	0.0863598
ferulic acid 4-sulfate		Xenobiotics	Food Component/Plant	Diet (y~(diet+strain))	NONE	NA	Imputed Raw Data	0.75	0.55	0.43	0.22	1.61	0.74	0.22	1.03	0.6	0.22	1.17	1.63	0.75	0.55	0.43	0.22	1.61	0.74	0.22	1.03	0.6	0.22	1.17	1.63	0.851472	0.0928209	-0.197066	-0.38958	-0.528935	-0.855698	0.370291	-0.205812	-0.855698	0.0213283	-0.337545	-0.855698	0.115707	0.380686	0.342615	0.189185	-0.124939	-0.259637
malonylcarnitine	Malonylcarnitine	Lipid	Fatty Acid Synthesis	Diet (y~(diet+strain))	BoxCox	AB	BoxCox	0.0852432	0.199027	0.0852432	0.145976	-0.0157339	0.0444832	0.11055	0.262709	0.475961	0.0720441	0.349721	0.309248	1.06	1.16	1.06	1.11	0.99	1.03	1.08	1.23	1.61	1.05	1.35	1.29	0.569122	0.0121496	0.0852432	0.199027	0.0852432	0.145976	-0.0157339	0.0444832	0.11055	0.262709	0.475961	0.0720441	0.349721	0.309248	0.658886	0.0996343	0.0253059	0.064458
phenylacetylglycine	Phenylacetylglycine	Peptide	Acetylated Peptides	Diet (y~(diet+strain))	NONE	NA	Imputed Raw Data	0.62	1.09	0.84	0.73	0.52	1.1	0.52	0.79	1.07	0.77	0.68	0.59	0.62	1.09	0.84	0.73	0.52	1.1	0.52	0.79	1.07	0.77	0.68	0.59	0.319655	0.728262	-0.355084	0.0597218	-0.124738	-0.229081	-0.496516	0.0659775	-0.496516	-0.169921	0.0469937	-0.189001	-0.283203	-0.394352	0.538128	0.770358	-0.207608	0.0374265
1-arachidonoyl-GPI (20:4)*	NA	Lipid	Lysolipid	Diet (y~(diet+strain))	NONE	NA	Imputed Raw Data	1.61	1.94	0.73	1.01	0.93	1.61	1.33	1.07	1.11	0.75	1.31	0.95	1.61	1.94	0.73	1.01	0.93	1.61	1.33	1.07	1.11	0.75	1.31	0.95	0.928416	0.0933768	0.548048	0.766054	-0.355353	0.0113231	-0.0824195	0.548048	0.326677	0.0770999	0.119027	-0.325044	0.309207	-0.0582842	0.686805	0.569882	0.206826	0.287802
N-acetylhistidine	N-Acetylhistidine	Amino Acid	Histidine Metabolism	Diet (y~(diet+strain))	NONE	NA	Imputed Raw Data	0.94	1.88	2.16	1.53	0.61	1.51	1.31	1.52	1.63	1.08	1.28	1.01	0.94	1.88	2.16	1.53	0.61	1.51	1.31	1.52	1.63	1.08	1.28	1.01	0.254896	0.683125	-0.0574561	0.89097	1.18939	0.527115	-0.362992	0.506664	0.304411	0.516884	0.629945	0.0773906	0.274444	0.00962589	0.297292	0.606511	-0.0268721	0.274158
indoleacetylglycine		Amino Acid	Tryptophan Metabolism	Diet (y~(diet+strain))	NONE	NA	Imputed Raw Data	1.57	1.02	0.49	0.63	0.45	1.07	1.25	1.19	1.65	0.66	0.98	1.31	1.57	1.02	0.49	0.63	0.45	1.07	1.25	1.19	1.65	0.66	0.98	1.31	0.78917	0.571842	0.533056	0.0196953	-0.540666	-0.383215	-0.587423	0.0685604	0.240451	0.183812	0.604026	-0.35055	-0.0197838	0.296485	0.900716	0.634879	0.1959	0.00860017
2-linoleoylglycerol (18:2)	MG(0:0/18:2(9Z,12Z)/0:0)	Lipid	Monoacylglycerol	Diet (y~(diet+strain))	BoxCox	AB	BoxCox	1.12781	0.857244	0.0421175	-0.307129	-1.93053	2.38465	0.54895	-0.484175	1.52802	-0.043646	0.40688	-0.043646	2.35	1.89	1.03	0.81	0.3	7.41	1.49	0.72	3.3	0.97	1.34	0.97	0.00813916	0.0536899	1.12781	0.857244	0.0421175	-0.307129	-1.93053	2.38465	0.54895	-0.484175	1.52802	-0.043646	0.40688	-0.043646	0.773058	0.185723	0.371068	0.276462
cinnamoylglycine		Xenobiotics	Food Component/Plant	Diet (y~(diet+strain))	NONE	NA	Imputed Raw Data	1.34	0.63	0.2	0.23	0.93	0.85	0.2	1.88	2.33	1.07	2.3	1.28	1.34	0.63	0.2	0.23	0.93	0.85	0.2	1.88	2.33	1.07	2.3	1.28	0.617541	0.193042	0.292576	-0.371759	-0.959637	-0.907134	-0.0651827	-0.142258	-0.959637	0.699237	1.00152	0.0632924	0.982183	0.24344	0.475529	0.405627	0.127105	-0.200659
N-acetylglutamate	N-Acetylglutamic acid	Amino Acid	Glutamate Metabolism	Diet (y~(diet+strain))	NONE	NA	Imputed Raw Data	0.72	0.64	1.34	1.14	0.67	0.77	0.73	0.89	0.75	0.44	0.97	0.99	0.72	0.64	1.34	1.14	0.67	0.77	0.73	0.89	0.75	0.44	0.97	0.99	0.838648	0.470922	-0.268172	-0.359105	0.258114	0.113236	-0.324055	-0.215132	-0.257348	-0.0976517	-0.236029	-0.631266	-0.025798	-0.00853397	0.956273	0.831103	-0.142668	-0.19382
N-behenoyl-sphingadienine (d18:2/22:0)*	NA	Lipid	Sphingolipid Metabolism	Diet (y~(diet+strain))	NONE	NA	Imputed Raw Data	0.28	0.68	2.27	1.02	1.29	1.23	0.77	1.98	0.79	1.17	1.54	0.79	0.28	0.68	2.27	1.02	1.29	1.23	0.77	1.98	0.79	1.17	1.54	0.79	0.413268	0.436864	-1.02863	-0.363298	0.964464	0.0200665	0.269398	0.217094	-0.251729	0.783025	-0.228078	0.16314	0.472088	-0.228078	0.78022	0.0311606	-0.552842	-0.167491
retinal	Retinal	Xenobiotics	Food Component/Plant	Diet (y~(diet+strain))	BoxCox	A	BoxCox	0.0261003	-0.225605	0.110333	-0.771536	-0.195533	0.427189	-0.256307	-0.319765	-0.166054	-0.266688	-0.235767	-0.330628	1.03	0.76	1.13	0.32	0.79	1.55	0.73	0.67	0.82	0.72	0.75	0.66	0.0975789	0.000630018	0.0261003	-0.225605	0.110333	-0.771536	-0.195533	0.427189	-0.256307	-0.319765	-0.166054	-0.266688	-0.235767	-0.330628	0.0781791	0.00140532	0.0128372	-0.119186
benzoate	Benzoic acid	Xenobiotics	Benzoate Metabolism	Diet (y~(diet+strain))	NONE	NA	Imputed Raw Data	1.03	1.02	1.87	0.88	1.64	0.36	1.19	1.08	0.73	1.45	0.36	0.42	1.03	1.02	1.87	0.88	1.64	0.36	1.19	1.08	0.73	1.45	0.36	0.42	0.127012	0.305837	0.0275179	0.018399	0.659071	-0.115295	0.506748	-0.774616	0.166769	0.0723389	-0.273481	0.370996	-0.774616	-0.677203	0.673405	0.134529	0.0128372	0.00860017
1-docosahexaenoylglycerol (22:6)	MG(22:6(4Z,7Z,10Z,13Z,16Z,19Z)/0:0/0:0)	Lipid	Monoacylglycerol	Diet (y~(diet+strain))	NONE	NA	Imputed Raw Data	0.63	1.73	1.4	0.35	0.36	4.09	0.9	0.27	2.18	0.45	0.48	2.75	0.63	1.73	1.4	0.35	0.36	4.09	0.9	0.27	2.18	0.45	0.48	2.75	0.0896205	0.516944	-0.424426	0.439654	0.277525	-1.0465	-1.01439	1.01146	-0.0921945	-1.35404	0.606526	-0.768448	-0.700026	0.76404	0.711172	0.550699	-0.200659	0.238046
uridine	Uridine	Nucleotide	Pyrimidine Metabolism, Uracil containing	Diet (y~(diet+strain))	BoxCox	AB	BoxCox	0.36349	-0.0779669	-0.214409	-0.286488	0.0844641	-0.485212	0.743579	0.604243	0.272884	0.337095	0.36349	0.285523	1.31	0.92	0.76	0.66	1.08	0.21	1.57	1.48	1.24	1.29	1.31	1.25	0.491202	0.0472298	0.36349	-0.0779669	-0.214409	-0.286488	0.0844641	-0.485212	0.743579	0.604243	0.272884	0.337095	0.36349	0.285523	0.552613	0.266743	0.117271	-0.0362122
uridine 5'-monophosphate (UMP)	Uridine 5'-monophosphate	Nucleotide	Pyrimidine Metabolism, Uracil containing	Diet (y~(diet+strain))	NONE	NA	Imputed Raw Data	1.15	0.96	0.49	1.24	0.52	0.44	1.4	0.8	0.96	1.21	0.79	0.93	1.15	0.96	0.49	1.24	0.52	0.44	1.4	0.8	0.96	1.21	0.79	0.93	0.360641	0.414302	0.139368	-0.0382625	-0.536839	0.220201	-0.501406	-0.597474	0.359453	-0.196729	-0.0382625	0.193471	-0.206952	-0.0672928	0.455143	0.317391	0.0606978	-0.0177288
tryptophan	L-Tryptophan	Amino Acid	Tryptophan Metabolism	Diet (y~(diet+strain))	BoxCox	A	BoxCox	0.0408342	0.0725108	0.020217	0	-0.0392329	-0.155681	0.051293	0.051293	0.116147	0.0832698	0.0100584	-0.163937	1.04	1.07	1.02	1	0.96	0.83	1.05	1.05	1.11	1.08	1.01	0.82	0.546842	0.0120297	0.0408342	0.0725108	0.020217	0	-0.0392329	-0.155681	0.051293	0.051293	0.116147	0.0832698	0.0100584	-0.163937	0.689318	0.0216265	0.0170333	0.0293838
3-ureidopropionate	Ureidopropionic acid	Nucleotide	Pyrimidine Metabolism, Uracil containing	Diet (y~(diet+strain))	BoxCox	AB	BoxCox	-1.44117	2.57028	4.61771	1.00569	5.3246	2.83801	-2.44995	0.299143	0.874136	1.72183	1.20066	0.228473	0.61	3.14	12.3	1.49	23.76	3.64	0.45	1.12	1.41	2.05	1.62	1.09	0.072634	0.000366706	-1.44117	2.57028	4.61771	1.00569	5.3246	2.83801	-2.44995	0.299143	0.874136	1.72183	1.20066	0.228473	0.804955	0.169933	-0.21467	0.49693
glucuronate	D-Glucuronic acid	Carbohydrate	Aminosugar Metabolism	Diet (y~(diet+strain))	NONE	NA	Imputed Raw Data	0.63	0.68	0.96	1.57	0.58	0.38	0.93	1.02	0.53	0.71	1.01	0.85	0.63	0.68	0.96	1.57	0.58	0.38	0.93	1.02	0.53	0.71	1.01	0.85	0.351765	0.136542	-0.355111	-0.295572	-0.0308883	0.33517	-0.419957	-0.757832	-0.0549758	0.0149502	-0.491106	-0.262064	0.00751486	-0.123527	0.94977	0.184561	-0.200659	-0.167491
phenylpropionylglycine		Amino Acid	Phenylalanine and Tyrosine Metabolism	Diet (y~(diet+strain))	NONE	NA	Imputed Raw Data	1.55	0.6	0.13	0.13	0.53	0.68	0.13	1.6	2.82	0.85	1.19	1.22	1.55	0.6	0.13	0.13	0.53	0.68	0.13	1.6	2.82	0.85	1.19	1.22	0.615253	0.244203	0.364403	-0.351141	-1.05858	-1.05858	-0.426074	-0.271653	-1.05858	0.39338	0.978013	-0.119628	0.137007	0.157412	0.414761	0.597379	0.190332	-0.221849
1-oleoyl-GPE (18:1)	LysoPE(18:1(9Z)/0:0)	Lipid	Lysolipid	Diet (y~(diet+strain))	NONE	NA	Imputed Raw Data	0.72	1.03	1.26	0.4	0.73	0.77	1.19	1.13	1.1	0.53	0.73	0.96	0.72	1.03	1.26	0.4	0.73	0.77	1.19	1.13	1.1	0.53	0.73	0.96	0.555584	0.875417	-0.283453	0.0328059	0.298514	-0.548877	-0.274082	-0.236014	0.215068	0.14531	0.111059	-0.449607	-0.274082	-0.043042	0.93484	0.819617	-0.142668	0.0128372
[truncated: 34 more rows]
[truncated: 16 more columns]

## Sheet: SuppTable1E_MetabPOGxDietEffect
Supplemental Table 1E. Metabolomics Metabolites from POG*Diet Interactive Effect Analysis (ALL)
[truncated: 645 more rows]
[truncated: 16 more columns]

## Sheet: SuppTable1F_DNAPOG1DietEffect
Supplemental Table 1F. Bisulfite-Seq CpGs from POG1 Diet Effect Analysis (q<0.05)
chr	start	end	Region	UCSC name - RefSeq	Detailed Annotation	pvalue	qvalue	GOM or LOM	Methylation Difference (DVD vs. VDS)
[truncated: 77 more rows]

## Sheet: SuppTable1G_DNAPOG2DietEffect
Supplemental Table 1F. Bisulfite-Seq CpGs from POG2 Diet Effect Analysis (q<0.05)
[truncated: 460 more rows]
